# Supplementary material for: The carbohydrate-insulin model does not explain the impact of varying dietary macronutrients on the body weight and adiposity of mice
Source: Mol Metab. 2019 Nov 16;32:27–43. doi: 10.1016/j.molmet.2019.11.010 (PMC6938849; doi:10.1016/j.molmet.2019.11.010)
Supplement: Multimedia component 2 [file mmc2.xlsx]

## Sheet: Meta data
Overview of the data
Data in these sheets refer to mRNA counts of genes in subcutaneous white adipose tissue (WAT) of male C57BL/6 mice exposed to 24 different diets.
From each diet group, the subcutaneous white adipose tissue (sWAT) and epididymal white adipose tissue (eWAT) of 12 individuals were collected:
a small piece from each of six sWAT collections were pooled together as one sample, and the same was performed with the other six eWAT collections,
in this way each diet group had one pooled sWAT sample and one pooled eWAT sample,
The mRNA counts refer to counts per million (cpm), and only genes with the cpm >= 1 in at least one of the 24 diets group were retained, which in total were 18202.
Sheet All genes contains the Ensembl_ids and the individual counts per million (cpm) of 15216 genes in 24 samples of 24 diets.
Column A is Ensembl_ids of the 15216 genes.
Column B is Pearson regression coefficient.
Column C is p value.
Sheet Lipolysis contains the genes involved in the lipolysis pathway
Sheet Insulin signalling contains the genes involved in the insulin signalling pathway
Sheet Leptin signalling contains the genes involved in the leptin signalling pathway
Sheet Browning contains the genes involved in the browning related pathway

## Sheet: All genes
	r	p
ENSMUSG00000021974	0.830904	4.98024e-07
ENSMUSG00000022385	0.819593	9.5991e-07
ENSMUSG00000070465	0.781832	6.42738e-06
ENSMUSG00000070498	0.750842	2.36638e-05
ENSMUSG00000020458	0.740179	3.55222e-05
ENSMUSG00000011171	0.716235	8.27534e-05
ENSMUSG00000009569	0.71289	9.25132e-05
ENSMUSG00000037613	0.711482	9.69124e-05
ENSMUSG00000031558	0.704406	0.000121918
ENSMUSG00000006764	0.701194	0.000135018
ENSMUSG00000045180	0.698682	0.000146104
ENSMUSG00000078862	0.697358	0.000152256
ENSMUSG00000005233	0.693667	0.000170631
ENSMUSG00000044338	0.692602	0.000176281
ENSMUSG00000043850	0.688048	0.000202319
ENSMUSG00000022010	0.686821	0.000209883
ENSMUSG00000027435	0.685909	0.000215663
ENSMUSG00000055653	0.68588	0.000215852
ENSMUSG00000024091	0.685315	0.000219505
ENSMUSG00000032532	0.685082	0.000221028
ENSMUSG00000026014	0.682165	0.000240872
ENSMUSG00000049112	0.678893	0.000264972
ENSMUSG00000035186	0.678616	0.000267101
ENSMUSG00000047842	0.675988	0.000288093
ENSMUSG00000035681	0.675466	0.000292423
ENSMUSG00000029223	0.674923	0.000296997
ENSMUSG00000079012	0.673571	0.000308641
ENSMUSG00000025197	0.672103	0.000321737
ENSMUSG00000002992	0.671043	0.000331498
ENSMUSG00000039239	0.670185	0.00033958
ENSMUSG00000027765	0.667561	0.000365365
ENSMUSG00000036022	0.667119	0.000369876
ENSMUSG00000042684	0.667011	0.000370984
ENSMUSG00000090939	0.666267	0.000378692
ENSMUSG00000061397	0.666149	0.000379933
ENSMUSG00000004151	0.664238	0.000400446
ENSMUSG00000001313	0.663723	0.000406143
ENSMUSG00000020623	0.663435	0.00040935
ENSMUSG00000038244	0.663183	0.000412176
ENSMUSG00000019942	0.662197	0.000423413
ENSMUSG00000028068	0.662162	0.000423815
ENSMUSG00000035914	0.656362	0.000495482
ENSMUSG00000055632	0.654748	0.000517196
ENSMUSG00000104022	0.654541	0.000520042
ENSMUSG00000031444	0.654225	0.000524406
ENSMUSG00000001175	0.652505	0.00054874
ENSMUSG00000060572	0.649721	0.000590188
ENSMUSG00000025648	0.649708	0.000590393
ENSMUSG00000060613	0.645916	0.000651198
ENSMUSG00000027750	0.644655	0.0006726
ENSMUSG00000046856	0.644008	0.000683796
ENSMUSG00000039887	0.64325	0.000697129
ENSMUSG00000023963	0.64204	0.00071888
ENSMUSG00000040560	0.641353	0.000731483
ENSMUSG00000031138	0.641161	0.000735051
ENSMUSG00000036446	0.640038	0.000756147
ENSMUSG00000007594	0.63974	0.000761832
ENSMUSG00000022797	0.639451	0.000767398
ENSMUSG00000016494	0.638759	0.000780817
ENSMUSG00000030096	0.637759	0.00080059
ENSMUSG00000086061	0.636867	0.000818599
ENSMUSG00000021701	0.635178	0.000853636
ENSMUSG00000022816	0.63505	0.000856337
ENSMUSG00000031467	0.634887	0.000859788
ENSMUSG00000048572	0.63482	0.000861225
ENSMUSG00000003585	0.628542	0.00100407
ENSMUSG00000042505	0.627698	0.00102475
ENSMUSG00000076431	0.626818	0.00104669
ENSMUSG00000041660	0.626665	0.00105056
ENSMUSG00000019987	0.626343	0.00105871
ENSMUSG00000019891	0.624879	0.00109647
ENSMUSG00000022754	0.624571	0.00110458
ENSMUSG00000032419	0.624155	0.00111559
ENSMUSG00000059708	0.623921	0.00112182
ENSMUSG00000023915	0.622407	0.0011629
ENSMUSG00000074336	0.622124	0.0011707
ENSMUSG00000074206	0.621901	0.00117688
ENSMUSG00000037892	0.621494	0.00118828
ENSMUSG00000048376	0.620218	0.00122453
ENSMUSG00000026675	0.61993	0.00123284
ENSMUSG00000056054	0.619799	0.00123666
ENSMUSG00000000739	0.619799	0.00123666
ENSMUSG00000026620	0.619295	0.00125136
ENSMUSG00000050578	0.618902	0.00126293
ENSMUSG00000079671	0.617997	0.00128993
ENSMUSG00000039396	0.617554	0.00130332
ENSMUSG00000024420	0.616456	0.00133706
ENSMUSG00000037254	0.616232	0.00134403
ENSMUSG00000001300	0.615979	0.00135193
ENSMUSG00000039683	0.615672	0.00136158
ENSMUSG00000042834	0.615604	0.00136373
ENSMUSG00000029716	0.614729	0.00139159
ENSMUSG00000046186	0.614205	0.00140853
ENSMUSG00000074971	0.614074	0.00141277
ENSMUSG00000030346	0.613547	0.00143001
ENSMUSG00000017724	0.61273	0.00145712
ENSMUSG00000024768	0.612317	0.00147098
ENSMUSG00000027261	0.611014	0.00151543
ENSMUSG00000028553	0.609703	0.00156131
ENSMUSG00000043953	0.609613	0.00156449
ENSMUSG00000032261	0.609603	0.00156485
ENSMUSG00000025993	0.608911	0.00158962
ENSMUSG00000023033	0.608857	0.00159154
ENSMUSG00000087575	0.607378	0.00164564
ENSMUSG00000033705	0.604683	0.00174817
ENSMUSG00000025481	0.604254	0.00176499
ENSMUSG00000040855	0.60334	0.00180128
ENSMUSG00000047881	0.60131	0.0018842
ENSMUSG00000029108	0.600829	0.0019043
ENSMUSG00000073424	0.600215	0.00193022
ENSMUSG00000020000	0.599782	0.00194873
ENSMUSG00000057359	0.598524	0.00200323
ENSMUSG00000027048	0.598247	0.00201543
ENSMUSG00000037852	0.596901	0.00207552
ENSMUSG00000000049	0.596604	0.00208896
ENSMUSG00000040711	0.596598	0.00208923
ENSMUSG00000032207	0.595784	0.00212649
ENSMUSG00000022871	0.595615	0.0021343
ENSMUSG00000073802	0.594856	0.0021697
ENSMUSG00000021313	0.594755	0.00217444
ENSMUSG00000030895	0.594039	0.00220835
ENSMUSG00000001155	0.593635	0.00222766
ENSMUSG00000097503	0.592687	0.00227357
ENSMUSG00000027386	0.592423	0.00228651
ENSMUSG00000032374	0.592008	0.00230691
ENSMUSG00000034336	0.590559	0.00237955
ENSMUSG00000028780	0.590451	0.00238502
ENSMUSG00000056515	0.590432	0.002386
ENSMUSG00000032537	0.590008	0.00240767
ENSMUSG00000038463	0.589665	0.00242532
ENSMUSG00000036961	0.589511	0.00243328
ENSMUSG00000058571	0.589232	0.00244772
ENSMUSG00000048332	0.589139	0.00245259
ENSMUSG00000051043	0.586953	0.0025687
ENSMUSG00000028420	0.586426	0.00259739
ENSMUSG00000037725	0.58537	0.00265569
ENSMUSG00000024524	0.585296	0.00265983
ENSMUSG00000027864	0.584983	0.00267737
ENSMUSG00000022440	0.584407	0.00270984
ENSMUSG00000041762	0.584183	0.00272257
ENSMUSG00000046491	0.584083	0.00272827
ENSMUSG00000050953	0.583563	0.00275804
ENSMUSG00000058070	0.583135	0.00278278
ENSMUSG00000020808	0.583049	0.00278778
ENSMUSG00000005681	0.580977	0.00291034
ENSMUSG00000031021	0.57991	0.00297524
ENSMUSG00000022048	0.579383	0.00300768
ENSMUSG00000031714	0.579278	0.00301422
ENSMUSG00000034040	0.578113	0.00308723
ENSMUSG00000020823	0.57776	0.00310965
ENSMUSG00000034780	0.57775	0.00311031
ENSMUSG00000059022	0.577705	0.00311319
ENSMUSG00000020312	0.577482	0.00312745
ENSMUSG00000022094	0.577317	0.00313799
ENSMUSG00000024863	0.57631	0.00320322
ENSMUSG00000046182	0.575771	0.00323858
ENSMUSG00000045733	0.575716	0.00324222
ENSMUSG00000081058	0.575669	0.00324535
ENSMUSG00000038375	0.575116	0.00328204
ENSMUSG00000093765	0.57434	0.00333411
ENSMUSG00000023972	0.573991	0.00335778
ENSMUSG00000027695	0.573763	0.00337332
ENSMUSG00000019889	0.573642	0.00338158
ENSMUSG00000060407	0.572926	0.00343087
ENSMUSG00000045103	0.572693	0.003447
ENSMUSG00000033420	0.57238	0.00346881
ENSMUSG00000068794	0.571794	0.00351002
ENSMUSG00000042436	0.571275	0.00354676
ENSMUSG00000028194	0.570602	0.003595
ENSMUSG00000032081	0.570447	0.00360618
ENSMUSG00000030683	0.570398	0.00360971
ENSMUSG00000033544	0.569902	0.00364573
ENSMUSG00000043421	0.569671	0.00366259
ENSMUSG00000020884	0.569466	0.00367761
ENSMUSG00000026452	0.569359	0.00368545
ENSMUSG00000022836	0.569074	0.00370649
ENSMUSG00000021388	0.569073	0.00370655
ENSMUSG00000031432	0.56874	0.00373126
ENSMUSG00000027716	0.568668	0.00373656
ENSMUSG00000036334	0.567976	0.00378838
ENSMUSG00000025969	0.567022	0.00386077
ENSMUSG00000037375	0.566659	0.00388863
ENSMUSG00000022272	0.566611	0.00389235
ENSMUSG00000053199	0.566339	0.0039133
ENSMUSG00000039519	0.564615	0.00404861
ENSMUSG00000025932	0.564475	0.00405979
ENSMUSG00000007379	0.564372	0.00406799
ENSMUSG00000031722	0.563768	0.00411655
ENSMUSG00000032243	0.563736	0.00411917
ENSMUSG00000060147	0.563561	0.00413327
ENSMUSG00000097667	0.563317	0.00415308
ENSMUSG00000097163	0.56287	0.00418963
ENSMUSG00000029630	0.562832	0.00419269
ENSMUSG00000066150	0.562168	0.0042475
ENSMUSG00000055639	0.562112	0.00425211
ENSMUSG00000058013	0.562037	0.00425837
ENSMUSG00000043496	0.561902	0.00426953
ENSMUSG00000048616	0.56157	0.0042973
ENSMUSG00000008136	0.561557	0.00429839
ENSMUSG00000009545	0.561403	0.00431125
ENSMUSG00000029701	0.561055	0.00434056
ENSMUSG00000079685	0.559897	0.00443928
ENSMUSG00000058952	0.559835	0.00444465
ENSMUSG00000026669	0.55946	0.004477
ENSMUSG00000066366	0.558879	0.00452758
ENSMUSG00000039031	0.558604	0.00455171
ENSMUSG00000019970	0.558377	0.00457168
ENSMUSG00000100005	0.558369	0.00457243
ENSMUSG00000035041	0.55817	0.00458998
ENSMUSG00000048706	0.558137	0.00459292
ENSMUSG00000034675	0.557968	0.00460789
ENSMUSG00000035107	0.557636	0.00463745
ENSMUSG00000038156	0.557607	0.00464003
ENSMUSG00000069763	0.556868	0.00470639
ENSMUSG00000053965	0.556723	0.00471955
ENSMUSG00000022905	0.556675	0.00472389
ENSMUSG00000030677	0.556615	0.00472937
ENSMUSG00000074768	0.556152	0.00477155
ENSMUSG00000037797	0.556046	0.0047812
ENSMUSG00000021492	0.555065	0.0048718
ENSMUSG00000045216	0.554672	0.00490842
ENSMUSG00000031137	0.553729	0.00499746
ENSMUSG00000062181	0.553344	0.00503414
ENSMUSG00000000957	0.553323	0.00503612
ENSMUSG00000085604	0.553105	0.005057
ENSMUSG00000039109	0.553051	0.00506223
ENSMUSG00000026039	0.552522	0.00511321
ENSMUSG00000028558	0.552481	0.00511726
ENSMUSG00000026566	0.552201	0.00514445
ENSMUSG00000029102	0.552111	0.00515321
ENSMUSG00000026469	0.551827	0.00518093
ENSMUSG00000028251	0.551766	0.0051869
ENSMUSG00000074622	0.551679	0.00519545
ENSMUSG00000022875	0.55152	0.00521113
ENSMUSG00000031367	0.55137	0.00522588
ENSMUSG00000028591	0.551197	0.00524298
ENSMUSG00000052026	0.550684	0.005294
ENSMUSG00000020422	0.550387	0.00532367
ENSMUSG00000020641	0.549916	0.00537108
ENSMUSG00000036596	0.548986	0.0054657
ENSMUSG00000094806	0.548707	0.00549433
ENSMUSG00000041058	0.548158	0.00555111
ENSMUSG00000069922	0.548088	0.00555833
ENSMUSG00000040706	0.547593	0.00561001
ENSMUSG00000028356	0.547527	0.00561694
ENSMUSG00000034906	0.547516	0.00561805
ENSMUSG00000058454	0.547476	0.00562224
ENSMUSG00000020570	0.546724	0.00570165
ENSMUSG00000097591	0.546089	0.0057694
ENSMUSG00000097537	0.545997	0.00577922
ENSMUSG00000037348	0.545647	0.00581687
ENSMUSG00000032083	0.545563	0.005826
ENSMUSG00000022371	0.545209	0.00586435
ENSMUSG00000002847	0.545053	0.00588129
ENSMUSG00000079015	0.544724	0.0059173
ENSMUSG00000054422	0.544509	0.00594089
ENSMUSG00000046949	0.544467	0.0059455
ENSMUSG00000078877	0.544466	0.00594558
ENSMUSG00000020590	0.544335	0.00595995
ENSMUSG00000049119	0.544221	0.00597254
ENSMUSG00000030020	0.54412	0.0059837
ENSMUSG00000058207	0.543579	0.00604383
ENSMUSG00000034452	0.543472	0.00605567
ENSMUSG00000029189	0.543337	0.00607081
ENSMUSG00000050493	0.543064	0.00610138
ENSMUSG00000053930	0.542807	0.00613033
ENSMUSG00000040017	0.542604	0.00615332
ENSMUSG00000078672	0.542054	0.00621584
ENSMUSG00000037942	0.541892	0.00623432
ENSMUSG00000028001	0.541438	0.00628638
ENSMUSG00000034311	0.541212	0.00631246
ENSMUSG00000066154	0.540996	0.00633753
ENSMUSG00000022149	0.540893	0.00634951
ENSMUSG00000035443	0.540878	0.00635121
ENSMUSG00000029260	0.540392	0.0064079
ENSMUSG00000059434	0.540303	0.00641831
ENSMUSG00000019478	0.539549	0.00650722
ENSMUSG00000041238	0.539461	0.00651766
ENSMUSG00000024232	0.539171	0.00655215
ENSMUSG00000091264	0.53917	0.00655227
ENSMUSG00000061808	0.538846	0.00659104
ENSMUSG00000000730	0.53832	0.00665428
ENSMUSG00000029664	0.538214	0.00666708
ENSMUSG00000021268	0.538208	0.0066678
ENSMUSG00000027801	0.538048	0.00668724
ENSMUSG00000021319	0.537644	0.00673638
ENSMUSG00000028715	0.537545	0.00674846
ENSMUSG00000037053	0.537337	0.00677391
ENSMUSG00000105843	0.537236	0.00678631
ENSMUSG00000022868	0.536753	0.00684584
ENSMUSG00000071177	0.536644	0.00685941
ENSMUSG00000033542	0.536614	0.00686311
ENSMUSG00000036136	0.536473	0.00688054
ENSMUSG00000026389	0.536096	0.00692757
ENSMUSG00000032332	0.536073	0.00693046
ENSMUSG00000047631	0.536011	0.00693815
ENSMUSG00000050394	0.535828	0.00696109
ENSMUSG00000030378	0.535707	0.00697624
ENSMUSG00000032783	0.535695	0.00697777
ENSMUSG00000028186	0.535388	0.00701645
ENSMUSG00000019088	0.535334	0.00702333
ENSMUSG00000027883	0.535085	0.00705481
ENSMUSG00000040640	0.53496	0.00707074
ENSMUSG00000051716	0.53475	0.00709747
ENSMUSG00000022181	0.534712	0.00710221
ENSMUSG00000027715	0.534626	0.00711323
ENSMUSG00000070704	0.534295	0.00715563
ENSMUSG00000035540	0.53377	0.00722332
ENSMUSG00000027469	0.533359	0.00727657
ENSMUSG00000050445	0.53332	0.00728173
ENSMUSG00000037798	0.533026	0.00732006
ENSMUSG00000032079	0.532623	0.00737292
ENSMUSG00000002769	0.532496	0.00738973
ENSMUSG00000043943	0.531934	0.00746405
ENSMUSG00000021965	0.531703	0.00749477
ENSMUSG00000040134	0.531618	0.00750616
ENSMUSG00000006522	0.530886	0.00760451
ENSMUSG00000028047	0.530542	0.00765109
ENSMUSG00000034528	0.53035	0.00767721
ENSMUSG00000038264	0.530186	0.00769944
ENSMUSG00000036528	0.529915	0.00773655
ENSMUSG00000021186	0.529835	0.00774754
ENSMUSG00000048701	0.529553	0.00778623
ENSMUSG00000033898	0.529537	0.00778851
ENSMUSG00000015354	0.529447	0.00780083
ENSMUSG00000030382	0.529054	0.00785531
ENSMUSG00000021477	0.528848	0.00788392
ENSMUSG00000039648	0.528586	0.00792037
ENSMUSG00000027761	0.52805	0.00799549
ENSMUSG00000030236	0.527988	0.00800431
ENSMUSG00000016942	0.527746	0.00803848
ENSMUSG00000029369	0.527056	0.00813651
ENSMUSG00000026874	0.526735	0.00818248
ENSMUSG00000001467	0.526485	0.00821848
ENSMUSG00000040322	0.526422	0.00822754
ENSMUSG00000031875	0.526193	0.00826059
ENSMUSG00000068523	0.526082	0.00827659
ENSMUSG00000026413	0.526035	0.00828352
ENSMUSG00000057400	0.526033	0.00828367
ENSMUSG00000060807	0.525761	0.00832327
ENSMUSG00000036103	0.525647	0.0083399
ENSMUSG00000050147	0.525552	0.00835369
ENSMUSG00000039270	0.525417	0.00837343
ENSMUSG00000020017	0.525368	0.00838064
ENSMUSG00000033268	0.524972	0.00843874
ENSMUSG00000021210	0.524919	0.00844652
ENSMUSG00000059481	0.524634	0.00848863
ENSMUSG00000036777	0.524493	0.00850953
ENSMUSG00000021135	0.524422	0.00852009
ENSMUSG00000028161	0.523788	0.00861454
ENSMUSG00000022514	0.523734	0.00862266
ENSMUSG00000034463	0.523618	0.00864016
ENSMUSG00000035031	0.522261	0.0088459
ENSMUSG00000021999	0.522206	0.00885434
ENSMUSG00000024620	0.521742	0.00892566
ENSMUSG00000032401	0.521706	0.00893122
ENSMUSG00000028111	0.521632	0.0089426
ENSMUSG00000001403	0.521579	0.00895076
ENSMUSG00000033860	0.521339	0.00898793
ENSMUSG00000034456	0.521178	0.00901294
ENSMUSG00000023068	0.520897	0.00905678
ENSMUSG00000030105	0.52057	0.00910801
ENSMUSG00000022877	0.520476	0.00912273
ENSMUSG00000021464	0.519595	0.00926199
ENSMUSG00000032712	0.519528	0.00927257
ENSMUSG00000031343	0.519079	0.00934441
ENSMUSG00000071178	0.519031	0.0093521
ENSMUSG00000054630	0.518994	0.00935796
ENSMUSG00000049037	0.518918	0.0093701
ENSMUSG00000026715	0.518847	0.00938158
ENSMUSG00000030116	0.518359	0.00946032
ENSMUSG00000022304	0.518089	0.00950415
ENSMUSG00000033831	0.51806	0.00950877
ENSMUSG00000009378	0.517351	0.00962458
ENSMUSG00000030225	0.517229	0.00964468
ENSMUSG00000027955	0.516713	0.00972983
ENSMUSG00000031173	0.516334	0.00979288
ENSMUSG00000060733	0.516054	0.00983953
ENSMUSG00000027654	0.516002	0.00984828
ENSMUSG00000027828	0.515628	0.00991108
ENSMUSG00000044005	0.515556	0.00992322
ENSMUSG00000024505	0.515468	0.00993795
ENSMUSG00000047414	0.515227	0.00997877
ENSMUSG00000062931	0.515089	0.010002
ENSMUSG00000058672	0.514591	0.0100868
ENSMUSG00000005677	0.514097	0.0101714
ENSMUSG00000041020	0.513962	0.0101946
ENSMUSG00000041078	0.513869	0.0102107
ENSMUSG00000031681	0.513868	0.0102108
ENSMUSG00000028011	0.513761	0.0102293
ENSMUSG00000020609	0.513692	0.0102412
ENSMUSG00000007891	0.513687	0.010242
ENSMUSG00000036109	0.513166	0.0103325
ENSMUSG00000040964	0.513074	0.0103485
ENSMUSG00000022438	0.513037	0.0103549
ENSMUSG00000031355	0.512856	0.0103865
ENSMUSG00000044244	0.512579	0.0104352
ENSMUSG00000033952	0.51246	0.010456
ENSMUSG00000001630	0.512383	0.0104695
ENSMUSG00000026712	0.512176	0.0105061
ENSMUSG00000031431	0.512159	0.0105091
ENSMUSG00000074476	0.511764	0.010579
ENSMUSG00000059908	0.511436	0.0106374
ENSMUSG00000018500	0.510882	0.0107365
ENSMUSG00000014959	0.510876	0.0107377
ENSMUSG00000092486	0.510842	0.0107437
ENSMUSG00000064294	0.510771	0.0107566
ENSMUSG00000044350	0.510749	0.0107605
ENSMUSG00000047747	0.510647	0.0107788
ENSMUSG00000006529	0.510509	0.0108038
ENSMUSG00000031422	0.510412	0.0108214
ENSMUSG00000041482	0.510288	0.0108438
ENSMUSG00000023147	0.510161	0.0108669
ENSMUSG00000040722	0.509746	0.0109424
ENSMUSG00000029597	0.509418	0.0110025
ENSMUSG00000026502	0.509174	0.0110473
ENSMUSG00000069792	0.50903	0.0110738
ENSMUSG00000042256	0.508864	0.0111045
ENSMUSG00000070369	0.508627	0.0111483
ENSMUSG00000021876	0.508456	0.01118
ENSMUSG00000044229	0.508348	0.0112002
ENSMUSG00000024776	0.508045	0.0112566
ENSMUSG00000030557	0.508036	0.0112582
ENSMUSG00000026580	0.507972	0.0112702
ENSMUSG00000032080	0.507804	0.0113017
ENSMUSG00000026890	0.50777	0.0113081
ENSMUSG00000005611	0.507633	0.0113339
ENSMUSG00000041488	0.507394	0.0113788
ENSMUSG00000027408	0.50683	0.0114857
ENSMUSG00000041695	0.506624	0.0115247
ENSMUSG00000023942	0.506383	0.0115708
ENSMUSG00000027848	0.506347	0.0115776
ENSMUSG00000039653	0.506315	0.0115838
ENSMUSG00000006014	0.505613	0.0117189
ENSMUSG00000025192	0.505381	0.0117637
ENSMUSG00000062127	0.505323	0.0117749
ENSMUSG00000043259	0.505265	0.0117862
ENSMUSG00000041669	0.505227	0.0117935
ENSMUSG00000024529	0.504825	0.0118719
ENSMUSG00000026779	0.504766	0.0118834
ENSMUSG00000040265	0.504145	0.0120052
ENSMUSG00000041120	0.503983	0.0120373
ENSMUSG00000005054	0.503911	0.0120515
ENSMUSG00000041237	0.503763	0.0120809
ENSMUSG00000026272	0.503682	0.0120968
ENSMUSG00000043557	0.503449	0.0121431
ENSMUSG00000038068	0.503349	0.0121631
ENSMUSG00000022306	0.503194	0.012194
ENSMUSG00000039476	0.502818	0.0122691
ENSMUSG00000030064	0.502771	0.0122785
ENSMUSG00000026109	0.502691	0.0122946
ENSMUSG00000040373	0.50196	0.0124423
ENSMUSG00000026547	0.501569	0.0125219
ENSMUSG00000038943	0.501484	0.0125392
ENSMUSG00000031604	0.501432	0.0125498
ENSMUSG00000027249	0.501271	0.0125829
ENSMUSG00000021922	0.500872	0.0126648
ENSMUSG00000022723	0.500607	0.0127194
ENSMUSG00000024534	0.500468	0.0127482
ENSMUSG00000017716	0.500341	0.0127745
ENSMUSG00000051323	0.500318	0.0127794
ENSMUSG00000033634	0.500011	0.0128431
ENSMUSG00000025991	0.499601	0.0129287
ENSMUSG00000020122	0.499437	0.0129631
ENSMUSG00000107019	0.498908	0.0130746
ENSMUSG00000030147	0.498865	0.0130837
ENSMUSG00000087365	0.498392	0.0131842
ENSMUSG00000039323	0.49833	0.0131973
ENSMUSG00000048677	0.498123	0.0132414
ENSMUSG00000030123	0.498	0.0132679
ENSMUSG00000073842	0.497948	0.0132788
ENSMUSG00000021003	0.497631	0.0133468
ENSMUSG00000001670	0.497575	0.013359
ENSMUSG00000097994	0.497486	0.0133781
ENSMUSG00000059743	0.497111	0.0134592
ENSMUSG00000032725	0.497023	0.0134781
ENSMUSG00000009647	0.496924	0.0134996
ENSMUSG00000040850	0.496741	0.0135395
ENSMUSG00000044206	0.496635	0.0135624
ENSMUSG00000014813	0.496284	0.0136392
ENSMUSG00000020598	0.495886	0.0137266
ENSMUSG00000030162	0.495873	0.0137293
ENSMUSG00000029153	0.495869	0.0137302
ENSMUSG00000039753	0.495843	0.013736
ENSMUSG00000038702	0.495518	0.0138077
ENSMUSG00000022445	0.49547	0.0138182
ENSMUSG00000021929	0.494996	0.0139235
ENSMUSG00000035836	0.494973	0.0139285
ENSMUSG00000020493	0.494693	0.0139911
ENSMUSG00000020330	0.494618	0.0140077
ENSMUSG00000078680	0.494407	0.0140552
ENSMUSG00000020311	0.494392	0.0140585
ENSMUSG00000072980	0.493934	0.0141615
ENSMUSG00000035834	0.493928	0.014163
ENSMUSG00000042331	0.49391	0.0141669
ENSMUSG00000033910	0.493706	0.0142131
ENSMUSG00000028175	0.493301	0.014305
ENSMUSG00000045934	0.493167	0.0143356
ENSMUSG00000030131	0.493104	0.0143499
ENSMUSG00000032336	0.493088	0.0143536
ENSMUSG00000025396	0.492894	0.014398
ENSMUSG00000079553	0.492875	0.0144023
ENSMUSG00000015083	0.491455	0.0147303
ENSMUSG00000051343	0.49136	0.0147525
ENSMUSG00000092035	0.491322	0.0147614
ENSMUSG00000105135	0.491232	0.0147825
ENSMUSG00000035873	0.49095	0.0148483
ENSMUSG00000020695	0.490918	0.0148558
ENSMUSG00000022860	0.490838	0.0148747
ENSMUSG00000026335	0.490586	0.0149339
ENSMUSG00000037544	0.490244	0.0150148
ENSMUSG00000063275	0.490238	0.0150163
ENSMUSG00000036502	0.490042	0.0150626
ENSMUSG00000059493	0.489922	0.0150913
ENSMUSG00000025790	0.489825	0.0151144
ENSMUSG00000031445	0.489811	0.0151177
ENSMUSG00000063611	0.489648	0.0151565
ENSMUSG00000009654	0.489557	0.0151783
ENSMUSG00000030862	0.48945	0.0152039
ENSMUSG00000050390	0.489443	0.0152055
ENSMUSG00000036718	0.489238	0.0152547
ENSMUSG00000019988	0.489184	0.0152677
ENSMUSG00000039529	0.489163	0.0152727
ENSMUSG00000029445	0.489048	0.0153002
ENSMUSG00000029207	0.488918	0.0153317
ENSMUSG00000040183	0.488727	0.0153776
ENSMUSG00000048065	0.488632	0.0154007
ENSMUSG00000049881	0.488482	0.0154368
ENSMUSG00000023070	0.488452	0.0154441
ENSMUSG00000046191	0.488451	0.0154443
ENSMUSG00000021198	0.488273	0.0154877
ENSMUSG00000019989	0.488201	0.0155051
ENSMUSG00000046719	0.488017	0.0155498
ENSMUSG00000083524	0.487805	0.0156016
ENSMUSG00000000555	0.487759	0.0156127
ENSMUSG00000032475	0.4874	0.0157009
ENSMUSG00000024165	0.487118	0.0157701
ENSMUSG00000023075	0.487036	0.0157903
ENSMUSG00000036832	0.486782	0.0158531
ENSMUSG00000054893	0.486734	0.015865
ENSMUSG00000035954	0.486464	0.0159321
ENSMUSG00000030359	0.48622	0.0159929
ENSMUSG00000096255	0.486113	0.0160195
ENSMUSG00000009418	0.486035	0.0160389
ENSMUSG00000033688	0.485754	0.0161094
ENSMUSG00000072235	0.485567	0.0161564
ENSMUSG00000095115	0.485509	0.0161709
ENSMUSG00000027239	0.485371	0.0162058
ENSMUSG00000038383	0.48528	0.0162286
ENSMUSG00000022766	0.485254	0.0162352
ENSMUSG00000027380	0.485223	0.016243
ENSMUSG00000026483	0.484996	0.0163004
ENSMUSG00000036390	0.48498	0.0163044
ENSMUSG00000038388	0.48493	0.0163171
ENSMUSG00000024277	0.484744	0.0163643
ENSMUSG00000068196	0.484636	0.0163918
ENSMUSG00000046413	0.484494	0.016428
ENSMUSG00000059201	0.484231	0.0164951
ENSMUSG00000032363	0.484149	0.0165161
ENSMUSG00000033352	0.483488	0.0166861
ENSMUSG00000003053	0.483394	0.0167103
ENSMUSG00000031594	0.483061	0.0167966
ENSMUSG00000026443	0.482982	0.0168171
ENSMUSG00000020897	0.482558	0.0169274
ENSMUSG00000078247	0.48229	0.0169976
ENSMUSG00000037206	0.482023	0.0170677
ENSMUSG00000071604	0.481942	0.0170891
ENSMUSG00000005615	0.481741	0.0171419
ENSMUSG00000005124	0.481381	0.0172372
ENSMUSG00000015733	0.480795	0.017393
ENSMUSG00000099349	0.48069	0.0174212
ENSMUSG00000029913	0.480536	0.0174623
ENSMUSG00000020865	0.480221	0.017547
ENSMUSG00000095362	0.480113	0.017576
ENSMUSG00000032757	0.480013	0.0176031
ENSMUSG00000040495	0.479843	0.0176489
ENSMUSG00000021318	0.479299	0.0177963
ENSMUSG00000025268	0.479151	0.0178366
ENSMUSG00000031216	0.479067	0.0178596
ENSMUSG00000062510	0.478849	0.0179193
ENSMUSG00000038543	0.478701	0.0179596
ENSMUSG00000027188	0.47868	0.0179655
ENSMUSG00000026417	0.478348	0.0180567
ENSMUSG00000029802	0.477972	0.0181604
ENSMUSG00000020123	0.477919	0.0181751
ENSMUSG00000017466	0.477891	0.0181829
ENSMUSG00000070565	0.477621	0.0182576
ENSMUSG00000090093	0.477515	0.0182871
ENSMUSG00000026193	0.477446	0.0183063
ENSMUSG00000000901	0.47699	0.0184335
ENSMUSG00000018001	0.476407	0.0185974
ENSMUSG00000029364	0.476296	0.0186287
ENSMUSG00000027669	0.476271	0.0186359
ENSMUSG00000030834	0.476095	0.0186855
ENSMUSG00000078780	0.475829	0.0187611
ENSMUSG00000054827	0.475534	0.018845
ENSMUSG00000019124	0.475188	0.0189437
ENSMUSG00000020185	0.474526	0.0191339
ENSMUSG00000027661	0.474221	0.0192223
ENSMUSG00000051412	0.474197	0.0192291
ENSMUSG00000024544	0.473968	0.0192955
ENSMUSG00000025986	0.473916	0.0193108
ENSMUSG00000029468	0.473574	0.0194103
ENSMUSG00000048100	0.473537	0.019421
ENSMUSG00000048120	0.473141	0.0195372
ENSMUSG00000026657	0.473008	0.0195762
ENSMUSG00000022034	0.472957	0.0195913
ENSMUSG00000001707	0.472897	0.0196089
ENSMUSG00000023067	0.472812	0.019634
ENSMUSG00000039361	0.472618	0.0196912
ENSMUSG00000012443	0.472528	0.0197176
ENSMUSG00000035561	0.472125	0.0198373
ENSMUSG00000026023	0.472033	0.0198646
ENSMUSG00000058624	0.472002	0.0198738
ENSMUSG00000049904	0.47191	0.0199013
ENSMUSG00000029767	0.471846	0.0199202
ENSMUSG00000012422	0.471537	0.0200126
ENSMUSG00000039835	0.471469	0.0200329
ENSMUSG00000035566	0.471445	0.0200402
ENSMUSG00000064080	0.471346	0.0200698
ENSMUSG00000029055	0.471312	0.02008
ENSMUSG00000031262	0.471277	0.0200904
ENSMUSG00000037661	0.471131	0.0201342
ENSMUSG00000027506	0.470815	0.0202297
ENSMUSG00000045751	0.470749	0.0202493
ENSMUSG00000062098	0.470738	0.0202528
ENSMUSG00000079020	0.470227	0.0204078
ENSMUSG00000027306	0.469475	0.0206372
ENSMUSG00000040624	0.46915	0.0207374
ENSMUSG00000018427	0.469109	0.0207501
ENSMUSG00000031486	0.469034	0.0207731
ENSMUSG00000101389	0.468899	0.0208147
ENSMUSG00000020029	0.468875	0.0208223
ENSMUSG00000024989	0.468845	0.0208314
ENSMUSG00000039384	0.467823	0.0211495
ENSMUSG00000028832	0.467728	0.021179
ENSMUSG00000069910	0.467441	0.0212692
ENSMUSG00000033436	0.467412	0.0212783
ENSMUSG00000056481	0.467237	0.0213333
ENSMUSG00000025630	0.467202	0.0213443
ENSMUSG00000027679	0.467014	0.0214036
ENSMUSG00000051242	0.466814	0.0214672
ENSMUSG00000000318	0.466788	0.0214753
ENSMUSG00000026880	0.466779	0.021478
ENSMUSG00000032591	0.46668	0.0215094
ENSMUSG00000021822	0.466486	0.0215712
ENSMUSG00000079492	0.466363	0.0216103
ENSMUSG00000040268	0.466121	0.0216874
ENSMUSG00000025701	0.465576	0.0218621
ENSMUSG00000041779	0.465321	0.0219443
ENSMUSG00000038151	0.465237	0.0219713
ENSMUSG00000031004	0.464819	0.0221067
ENSMUSG00000035683	0.464592	0.0221803
ENSMUSG00000101878	0.46381	0.022436
ENSMUSG00000057074	0.463808	0.0224365
ENSMUSG00000034205	0.463707	0.0224697
ENSMUSG00000048387	0.463707	0.0224698
ENSMUSG00000051615	0.463691	0.0224751
ENSMUSG00000021217	0.463685	0.0224769
ENSMUSG00000048612	0.463477	0.0225454
ENSMUSG00000031595	0.4634	0.0225708
ENSMUSG00000058427	0.463329	0.0225941
ENSMUSG00000047126	0.462828	0.0227602
ENSMUSG00000083307	0.462787	0.0227736
ENSMUSG00000096944	0.462592	0.0228387
ENSMUSG00000029234	0.462489	0.022873
ENSMUSG00000052852	0.462418	0.0228965
ENSMUSG00000030089	0.462161	0.0229823
ENSMUSG00000031380	0.46215	0.0229861
ENSMUSG00000028184	0.462099	0.0230034
ENSMUSG00000034785	0.462096	0.0230044
ENSMUSG00000066072	0.461975	0.0230448
ENSMUSG00000034327	0.461803	0.0231027
ENSMUSG00000005958	0.461661	0.0231503
ENSMUSG00000043832	0.461575	0.0231794
ENSMUSG00000024440	0.461334	0.0232608
ENSMUSG00000045594	0.461164	0.0233183
ENSMUSG00000053687	0.461127	0.0233307
ENSMUSG00000047797	0.461095	0.0233415
ENSMUSG00000071547	0.461039	0.0233605
ENSMUSG00000026829	0.460963	0.0233864
ENSMUSG00000030218	0.460732	0.0234648
ENSMUSG00000035778	0.460132	0.0236698
ENSMUSG00000026365	0.460113	0.0236762
ENSMUSG00000034926	0.459611	0.0238488
ENSMUSG00000025265	0.459471	0.0238972
ENSMUSG00000001473	0.459273	0.0239659
ENSMUSG00000035875	0.459216	0.0239855
ENSMUSG00000020473	0.459187	0.0239956
ENSMUSG00000059248	0.459123	0.0240178
ENSMUSG00000022108	0.459069	0.0240363
ENSMUSG00000021250	0.458964	0.0240729
ENSMUSG00000034413	0.458878	0.0241029
ENSMUSG00000031626	0.458837	0.024117
ENSMUSG00000052419	0.45808	0.0243815
ENSMUSG00000020658	0.457835	0.0244677
ENSMUSG00000027293	0.45776	0.0244943
ENSMUSG00000040016	0.457406	0.0246192
ENSMUSG00000041219	0.45724	0.024678
ENSMUSG00000033207	0.457185	0.0246973
ENSMUSG00000028552	0.456839	0.0248203
ENSMUSG00000107355	0.456421	0.0249698
ENSMUSG00000017754	0.456388	0.0249816
ENSMUSG00000037148	0.455925	0.0251476
ENSMUSG00000040009	0.455703	0.0252277
ENSMUSG00000006219	0.455533	0.0252892
ENSMUSG00000032883	0.455472	0.0253112
ENSMUSG00000073490	0.455436	0.0253242
ENSMUSG00000023913	0.455321	0.025366
ENSMUSG00000053626	0.455235	0.0253971
ENSMUSG00000034006	0.455207	0.0254072
ENSMUSG00000000202	0.45494	0.0255043
ENSMUSG00000023905	0.454862	0.0255326
ENSMUSG00000020258	0.45484	0.0255408
ENSMUSG00000024679	0.454815	0.0255499
ENSMUSG00000021108	0.454776	0.025564
ENSMUSG00000021360	0.454746	0.025575
ENSMUSG00000054693	0.454455	0.0256812
ENSMUSG00000041797	0.454446	0.0256844
ENSMUSG00000021939	0.454296	0.0257395
ENSMUSG00000024672	0.454128	0.0258012
ENSMUSG00000022098	0.453922	0.0258768
ENSMUSG00000027699	0.453713	0.0259539
ENSMUSG00000064225	0.453505	0.0260308
ENSMUSG00000039156	0.45333	0.0260957
ENSMUSG00000020635	0.453316	0.026101
ENSMUSG00000026708	0.453236	0.0261304
ENSMUSG00000045625	0.453148	0.0261634
ENSMUSG00000060594	0.452906	0.0262533
ENSMUSG00000086546	0.452575	0.0263769
ENSMUSG00000042489	0.452412	0.026438
ENSMUSG00000051243	0.452009	0.0265892
ENSMUSG00000042225	0.451927	0.02662
ENSMUSG00000055435	0.451859	0.0266459
ENSMUSG00000042363	0.451682	0.0267124
ENSMUSG00000035314	0.451584	0.0267494
ENSMUSG00000064373	0.451505	0.0267796
ENSMUSG00000015027	0.451444	0.0268026
ENSMUSG00000000149	0.451217	0.0268887
ENSMUSG00000036086	0.451189	0.0268994
ENSMUSG00000022464	0.451188	0.0268996
ENSMUSG00000034265	0.450946	0.0269916
ENSMUSG00000032193	0.45093	0.0269978
ENSMUSG00000068744	0.450797	0.0270488
ENSMUSG00000039982	0.450776	0.0270565
ENSMUSG00000014956	0.450686	0.027091
ENSMUSG00000040852	0.450662	0.0271002
ENSMUSG00000046323	0.450588	0.0271285
ENSMUSG00000024084	0.450404	0.0271988
ENSMUSG00000030559	0.450113	0.0273105
ENSMUSG00000039206	0.450019	0.0273469
ENSMUSG00000024589	0.449853	0.0274107
ENSMUSG00000026955	0.449667	0.0274824
ENSMUSG00000031286	0.44964	0.0274929
ENSMUSG00000022303	0.449521	0.0275389
ENSMUSG00000035181	0.449376	0.0275951
ENSMUSG00000028327	0.449179	0.0276717
ENSMUSG00000037362	0.449092	0.0277055
ENSMUSG00000072082	0.448854	0.0277981
ENSMUSG00000029135	0.448546	0.0279187
ENSMUSG00000030291	0.448488	0.0279415
ENSMUSG00000028864	0.448114	0.0280879
ENSMUSG00000052957	0.447692	0.0282543
ENSMUSG00000079049	0.447481	0.0283377
ENSMUSG00000034708	0.447368	0.0283826
ENSMUSG00000015968	0.447111	0.0284846
ENSMUSG00000032939	0.447063	0.0285041
ENSMUSG00000066595	0.44692	0.028561
ENSMUSG00000037936	0.446889	0.028573
ENSMUSG00000016758	0.446794	0.0286113
ENSMUSG00000047534	0.446416	0.0287621
ENSMUSG00000005413	0.446391	0.0287725
ENSMUSG00000015134	0.446252	0.0288281
ENSMUSG00000039208	0.445739	0.0290347
ENSMUSG00000042182	0.445581	0.0290984
ENSMUSG00000031266	0.445235	0.0292389
ENSMUSG00000050335	0.445107	0.0292908
ENSMUSG00000084565	0.444987	0.0293398
ENSMUSG00000015112	0.444487	0.0295437
ENSMUSG00000085058	0.444432	0.0295666
ENSMUSG00000048285	0.444312	0.0296156
ENSMUSG00000102418	0.443967	0.0297575
ENSMUSG00000030670	0.443848	0.0298064
ENSMUSG00000078878	0.443737	0.0298524
ENSMUSG00000093677	0.44355	0.0299298
ENSMUSG00000033453	0.443311	0.0300288
ENSMUSG00000028497	0.443287	0.0300387
ENSMUSG00000025227	0.443233	0.0300612
ENSMUSG00000036960	0.443204	0.0300733
ENSMUSG00000023940	0.443106	0.0301139
ENSMUSG00000054640	0.443064	0.0301314
ENSMUSG00000040430	0.44303	0.0301453
ENSMUSG00000024900	0.442969	0.0301708
ENSMUSG00000016024	0.442798	0.0302421
ENSMUSG00000048388	0.442566	0.0303391
ENSMUSG00000029175	0.442415	0.0304022
ENSMUSG00000021458	0.442412	0.0304036
ENSMUSG00000022415	0.442335	0.030436
ENSMUSG00000030170	0.441925	0.0306082
ENSMUSG00000042254	0.441834	0.0306465
ENSMUSG00000026674	0.441644	0.0307265
ENSMUSG00000049115	0.441625	0.0307346
ENSMUSG00000034591	0.441583	0.0307524
ENSMUSG00000022844	0.441319	0.0308645
ENSMUSG00000030148	0.440703	0.0311265
ENSMUSG00000064346	0.440674	0.0311386
ENSMUSG00000034685	0.440389	0.0312607
ENSMUSG00000036438	0.440281	0.0313071
ENSMUSG00000022883	0.440235	0.0313268
ENSMUSG00000055013	0.439893	0.0314737
ENSMUSG00000107182	0.439774	0.0315253
ENSMUSG00000021190	0.43957	0.0316132
ENSMUSG00000025574	0.439528	0.0316314
ENSMUSG00000024052	0.439511	0.0316386
ENSMUSG00000021759	0.439468	0.0316574
ENSMUSG00000061119	0.439461	0.0316605
ENSMUSG00000032816	0.439351	0.031708
ENSMUSG00000026981	0.439167	0.0317879
ENSMUSG00000039047	0.439081	0.0318249
ENSMUSG00000026579	0.438981	0.0318686
ENSMUSG00000000420	0.438966	0.0318751
ENSMUSG00000086629	0.43854	0.0320608
ENSMUSG00000045312	0.438531	0.0320647
ENSMUSG00000031438	0.438484	0.0320852
ENSMUSG00000048814	0.438302	0.032165
ENSMUSG00000033066	0.438098	0.0322548
ENSMUSG00000022812	0.437988	0.0323031
ENSMUSG00000019558	0.437885	0.0323482
ENSMUSG00000050666	0.437865	0.0323569
ENSMUSG00000018965	0.437787	0.0323913
ENSMUSG00000042942	0.437641	0.0324559
ENSMUSG00000020121	0.437588	0.0324791
ENSMUSG00000049130	0.437357	0.0325813
ENSMUSG00000026749	0.437284	0.0326137
ENSMUSG00000051934	0.437148	0.0326738
ENSMUSG00000020149	0.437118	0.0326873
ENSMUSG00000021256	0.436997	0.0327411
ENSMUSG00000106044	0.436843	0.0328096
ENSMUSG00000004730	0.436355	0.0330277
ENSMUSG00000024812	0.436109	0.0331378
ENSMUSG00000029070	0.435619	0.0333582
ENSMUSG00000027748	0.435239	0.0335301
ENSMUSG00000089672	0.435032	0.0336239
ENSMUSG00000021483	0.434951	0.0336607
ENSMUSG00000016239	0.434797	0.0337307
ENSMUSG00000043448	0.434684	0.0337823
ENSMUSG00000063193	0.434432	0.0338969
ENSMUSG00000023992	0.434211	0.0339983
ENSMUSG00000040690	0.4342	0.0340033
ENSMUSG00000073131	0.434111	0.0340443
ENSMUSG00000033953	0.434086	0.0340557
ENSMUSG00000056035	0.433996	0.0340971
ENSMUSG00000031447	0.433973	0.0341073
ENSMUSG00000035299	0.43392	0.0341317
ENSMUSG00000022150	0.433909	0.0341366
ENSMUSG00000048779	0.433873	0.0341535
ENSMUSG00000040170	0.433846	0.0341659
ENSMUSG00000048856	0.433384	0.0343789
ENSMUSG00000019874	0.433325	0.0344058
ENSMUSG00000051000	0.432996	0.0345583
ENSMUSG00000089669	0.4329	0.0346028
ENSMUSG00000027351	0.432821	0.0346399
ENSMUSG00000027420	0.432612	0.0347372
ENSMUSG00000028718	0.432608	0.0347389
ENSMUSG00000040552	0.432441	0.0348166
ENSMUSG00000021109	0.432395	0.0348382
ENSMUSG00000049929	0.432361	0.0348542
ENSMUSG00000025743	0.432162	0.034947
ENSMUSG00000033389	0.432058	0.0349957
ENSMUSG00000095028	0.431834	0.0351008
ENSMUSG00000036905	0.431595	0.0352134
ENSMUSG00000040836	0.431546	0.0352363
ENSMUSG00000027204	0.431141	0.0354277
ENSMUSG00000033721	0.431007	0.035491
ENSMUSG00000021281	0.430902	0.0355409
ENSMUSG00000040613	0.430679	0.0356471
ENSMUSG00000021322	0.43057	0.0356988
ENSMUSG00000031443	0.430536	0.0357148
ENSMUSG00000021062	0.430511	0.035727
ENSMUSG00000052821	0.430444	0.0357587
ENSMUSG00000028698	0.430441	0.0357601
ENSMUSG00000039062	0.430411	0.0357746
ENSMUSG00000058690	0.430262	0.0358455
ENSMUSG00000020914	0.429888	0.0360244
ENSMUSG00000062661	0.429524	0.0361993
ENSMUSG00000050908	0.429386	0.0362661
ENSMUSG00000041945	0.429278	0.0363181
ENSMUSG00000022636	0.429269	0.0363224
ENSMUSG00000037759	0.429164	0.0363733
ENSMUSG00000087028	0.429088	0.0364097
ENSMUSG00000050157	0.428949	0.0364772
ENSMUSG00000053040	0.428923	0.0364898
ENSMUSG00000040084	0.428853	0.0365238
ENSMUSG00000026628	0.428689	0.0366035
ENSMUSG00000004530	0.428616	0.0366389
ENSMUSG00000059089	0.428584	0.0366541
ENSMUSG00000024781	0.428421	0.0367336
ENSMUSG00000030522	0.428372	0.0367573
ENSMUSG00000044768	0.428343	0.0367717
ENSMUSG00000053063	0.428206	0.0368385
ENSMUSG00000001131	0.428104	0.0368883
ENSMUSG00000043719	0.427965	0.0369563
ENSMUSG00000044162	0.42794	0.0369685
ENSMUSG00000058704	0.427624	0.0371234
ENSMUSG00000028238	0.427593	0.0371388
ENSMUSG00000032046	0.427359	0.0372538
ENSMUSG00000038024	0.427344	0.0372611
ENSMUSG00000034641	0.427307	0.0372796
ENSMUSG00000056758	0.427287	0.0372892
ENSMUSG00000019997	0.427238	0.0373135
ENSMUSG00000028557	0.427105	0.037379
ENSMUSG00000003779	0.426857	0.0375015
ENSMUSG00000022125	0.42679	0.0375346
ENSMUSG00000038718	0.426538	0.0376597
ENSMUSG00000040260	0.426459	0.0376988
ENSMUSG00000031340	0.426456	0.0377004
ENSMUSG00000002341	0.426179	0.0378384
ENSMUSG00000043251	0.426034	0.0379106
ENSMUSG00000074802	0.425822	0.0380168
ENSMUSG00000069094	0.425776	0.0380397
ENSMUSG00000021589	0.425679	0.0380884
ENSMUSG00000020794	0.425665	0.0380953
ENSMUSG00000021594	0.425592	0.0381319
ENSMUSG00000072812	0.425518	0.0381688
ENSMUSG00000018774	0.425427	0.038215
ENSMUSG00000037736	0.425293	0.0382824
ENSMUSG00000021390	0.425126	0.0383664
ENSMUSG00000022757	0.4251	0.0383794
ENSMUSG00000063632	0.425092	0.0383834
ENSMUSG00000028745	0.425011	0.0384241
ENSMUSG00000037313	0.425006	0.038427
ENSMUSG00000045404	0.424823	0.0385191
ENSMUSG00000078190	0.424673	0.0385951
ENSMUSG00000022912	0.424549	0.0386582
ENSMUSG00000020661	0.424512	0.0386769
ENSMUSG00000006517	0.424485	0.0386906
ENSMUSG00000033595	0.424438	0.0387141
ENSMUSG00000042286	0.424301	0.0387839
ENSMUSG00000040537	0.424208	0.0388311
ENSMUSG00000036046	0.424202	0.0388343
ENSMUSG00000030452	0.424194	0.0388385
ENSMUSG00000025582	0.424014	0.0389301
ENSMUSG00000007617	0.423921	0.0389776
ENSMUSG00000076617	0.423879	0.0389989
ENSMUSG00000049598	0.423773	0.0390532
ENSMUSG00000022667	0.423696	0.0390925
ENSMUSG00000029368	0.423671	0.0391054
ENSMUSG00000043157	0.423621	0.0391309
ENSMUSG00000032220	0.423599	0.0391419
ENSMUSG00000032122	0.423521	0.039182
ENSMUSG00000036606	0.422915	0.0394934
ENSMUSG00000016534	0.422807	0.0395493
ENSMUSG00000034295	0.422797	0.0395544
ENSMUSG00000019122	0.422733	0.0395873
ENSMUSG00000029528	0.422565	0.0396745
ENSMUSG00000042359	0.422449	0.0397345
ENSMUSG00000020142	0.422096	0.0399175
ENSMUSG00000031465	0.421609	0.0401717
ENSMUSG00000004473	0.421547	0.0402041
ENSMUSG00000058743	0.421209	0.0403813
ENSMUSG00000024294	0.421206	0.0403825
ENSMUSG00000062421	0.420991	0.0404955
ENSMUSG00000041836	0.420741	0.0406272
ENSMUSG00000022032	0.420364	0.0408267
ENSMUSG00000026437	0.42005	0.0409932
ENSMUSG00000059498	0.42001	0.0410144
ENSMUSG00000030144	0.419888	0.0410793
ENSMUSG00000029925	0.419851	0.041099
ENSMUSG00000023945	0.419809	0.0411211
ENSMUSG00000020649	0.419661	0.0412
ENSMUSG00000025666	0.419639	0.0412119
ENSMUSG00000018927	0.419622	0.0412208
ENSMUSG00000045294	0.419591	0.0412371
ENSMUSG00000047686	0.419587	0.0412393
ENSMUSG00000032013	0.419478	0.0412978
ENSMUSG00000054814	0.41915	0.0414732
ENSMUSG00000073242	0.418887	0.0416145
ENSMUSG00000104090	0.418817	0.0416518
ENSMUSG00000038733	0.41881	0.041656
ENSMUSG00000026204	0.418735	0.0416964
ENSMUSG00000061175	0.418693	0.0417188
ENSMUSG00000020986	0.418683	0.0417242
ENSMUSG00000045246	0.418672	0.0417301
ENSMUSG00000031613	0.418379	0.0418882
ENSMUSG00000078670	0.418307	0.0419271
ENSMUSG00000030865	0.418293	0.0419343
ENSMUSG00000027099	0.418236	0.0419654
ENSMUSG00000025044	0.418211	0.0419787
ENSMUSG00000049723	0.418194	0.0419884
ENSMUSG00000087168	0.418172	0.0420002
ENSMUSG00000020053	0.41813	0.042023
ENSMUSG00000039405	0.418065	0.0420579
ENSMUSG00000032666	0.418062	0.0420597
ENSMUSG00000086763	0.417998	0.042094
ENSMUSG00000107138	0.417773	0.0422164
ENSMUSG00000036856	0.417697	0.0422579
ENSMUSG00000034450	0.417646	0.0422856
ENSMUSG00000022788	0.417532	0.0423477
ENSMUSG00000061273	0.417521	0.0423535
ENSMUSG00000045659	0.417378	0.0424315
ENSMUSG00000030223	0.417212	0.0425225
ENSMUSG00000026343	0.417142	0.0425603
ENSMUSG00000030761	0.417127	0.0425686
ENSMUSG00000003363	0.416972	0.0426533
ENSMUSG00000032076	0.416764	0.0427674
ENSMUSG00000034457	0.416761	0.0427694
ENSMUSG00000027323	0.416592	0.0428622
ENSMUSG00000056267	0.416517	0.0429036
ENSMUSG00000034377	0.416226	0.0430639
ENSMUSG00000042821	0.416006	0.0431852
ENSMUSG00000034652	0.415985	0.0431969
ENSMUSG00000033082	0.415892	0.0432485
ENSMUSG00000033149	0.415834	0.0432807
ENSMUSG00000030342	0.415755	0.0433244
ENSMUSG00000019832	0.415681	0.0433657
ENSMUSG00000105769	0.415581	0.0434212
ENSMUSG00000017146	0.415475	0.0434801
ENSMUSG00000047557	0.415468	0.043484
ENSMUSG00000025534	0.415401	0.0435213
ENSMUSG00000052688	0.41539	0.0435272
ENSMUSG00000075592	0.415237	0.0436125
ENSMUSG00000026134	0.415095	0.043692
ENSMUSG00000049643	0.415073	0.0437042
ENSMUSG00000039092	0.415054	0.0437145
ENSMUSG00000071633	0.414913	0.0437936
ENSMUSG00000029233	0.414835	0.0438369
ENSMUSG00000026228	0.414754	0.0438824
ENSMUSG00000024924	0.41473	0.0438961
ENSMUSG00000038683	0.414653	0.0439392
ENSMUSG00000040522	0.414551	0.0439963
ENSMUSG00000026548	0.41431	0.0441321
ENSMUSG00000035004	0.414178	0.0442061
ENSMUSG00000056529	0.414161	0.044216
ENSMUSG00000015947	0.4141	0.0442499
ENSMUSG00000027534	0.413783	0.0444292
ENSMUSG00000051065	0.413732	0.0444582
ENSMUSG00000062593	0.413366	0.0446658
ENSMUSG00000042918	0.413319	0.0446924
ENSMUSG00000029919	0.413192	0.0447647
ENSMUSG00000033777	0.412863	0.0449519
ENSMUSG00000051339	0.412842	0.044964
ENSMUSG00000024621	0.412796	0.0449903
ENSMUSG00000034226	0.412782	0.0449984
ENSMUSG00000026065	0.412677	0.0450582
ENSMUSG00000025804	0.412661	0.0450677
ENSMUSG00000028456	0.412614	0.0450946
ENSMUSG00000028312	0.412594	0.0451058
ENSMUSG00000039252	0.4125	0.0451599
ENSMUSG00000070644	0.412434	0.0451975
ENSMUSG00000039099	0.412032	0.0454288
ENSMUSG00000023015	0.411972	0.0454631
ENSMUSG00000030878	0.4119	0.0455047
ENSMUSG00000003863	0.41187	0.0455221
ENSMUSG00000020150	0.411748	0.045592
ENSMUSG00000030329	0.411684	0.0456291
ENSMUSG00000045005	0.411604	0.0456752
ENSMUSG00000046179	0.411421	0.0457811
ENSMUSG00000036896	0.411404	0.045791
ENSMUSG00000014786	0.411396	0.0457956
ENSMUSG00000057561	0.411352	0.0458211
ENSMUSG00000041439	0.411292	0.0458561
ENSMUSG00000055184	0.41105	0.0459969
ENSMUSG00000044337	0.410945	0.046058
ENSMUSG00000036155	0.410931	0.0460659
ENSMUSG00000030760	0.410743	0.0461752
ENSMUSG00000074361	0.410651	0.0462292
ENSMUSG00000006273	0.410564	0.0462801
ENSMUSG00000031538	0.410319	0.046423
ENSMUSG00000032041	0.410248	0.0464648
ENSMUSG00000027670	0.410194	0.0464962
ENSMUSG00000030249	0.409901	0.0466684
ENSMUSG00000033740	0.409796	0.0467302
ENSMUSG00000039530	0.409654	0.0468139
ENSMUSG00000079293	0.409647	0.0468181
ENSMUSG00000026728	0.409516	0.0468951
ENSMUSG00000044811	0.409488	0.0469115
ENSMUSG00000000359	0.409388	0.0469707
ENSMUSG00000042348	0.409331	0.0470043
ENSMUSG00000074577	0.409187	0.0470899
ENSMUSG00000017969	0.409183	0.0470919
ENSMUSG00000031075	0.409178	0.0470951
ENSMUSG00000025314	0.409172	0.0470984
ENSMUSG00000031274	0.408998	0.0472015
ENSMUSG00000025037	0.408872	0.0472767
ENSMUSG00000062078	0.408857	0.0472853
ENSMUSG00000031906	0.408761	0.0473423
ENSMUSG00000041431	0.408727	0.0473628
ENSMUSG00000074505	0.408687	0.0473865
ENSMUSG00000052459	0.408625	0.0474231
ENSMUSG00000050503	0.40843	0.0475397
ENSMUSG00000031824	0.408321	0.0476047
ENSMUSG00000020954	0.408216	0.0476672
ENSMUSG00000028542	0.40819	0.047683
ENSMUSG00000039474	0.40818	0.047689
ENSMUSG00000050530	0.407955	0.0478233
ENSMUSG00000024501	0.407713	0.0479687
ENSMUSG00000001025	0.407596	0.0480393
ENSMUSG00000030579	0.40743	0.0481391
ENSMUSG00000025232	0.407387	0.0481651
ENSMUSG00000062082	0.407292	0.048222
ENSMUSG00000097328	0.407082	0.0483488
ENSMUSG00000021549	0.407039	0.0483753
ENSMUSG00000031480	0.406876	0.0484735
ENSMUSG00000053024	0.406623	0.0486272
ENSMUSG00000030789	0.406592	0.048646
ENSMUSG00000030393	0.406579	0.0486538
ENSMUSG00000000392	0.40657	0.0486594
ENSMUSG00000025154	0.406472	0.048719
ENSMUSG00000066510	0.406424	0.048748
ENSMUSG00000027698	0.406233	0.0488643
ENSMUSG00000049225	0.406055	0.0489727
ENSMUSG00000021112	0.406015	0.0489973
ENSMUSG00000029816	0.405875	0.0490828
ENSMUSG00000025083	0.405452	0.0493423
ENSMUSG00000025289	0.405375	0.0493894
ENSMUSG00000069607	0.405358	0.0493999
ENSMUSG00000036887	0.405339	0.0494116
ENSMUSG00000029138	0.405323	0.0494216
ENSMUSG00000054626	0.405199	0.0494978
ENSMUSG00000029338	0.404949	0.0496515
ENSMUSG00000004207	0.404881	0.0496936
ENSMUSG00000021930	0.404817	0.0497333
ENSMUSG00000058715	0.404698	0.049807
ENSMUSG00000106964	0.404603	0.0498658
ENSMUSG00000034105	0.404519	0.049918
ENSMUSG00000031803	0.40449	0.0499356
ENSMUSG00000049988	0.404445	0.0499633
ENSMUSG00000019979	0.404415	0.0499821
ENSMUSG00000041986	0.404352	0.0500215
ENSMUSG00000021260	0.404227	0.0500992
ENSMUSG00000017417	0.404225	0.0501
ENSMUSG00000006611	0.404156	0.0501432
ENSMUSG00000030786	0.403951	0.0502709
ENSMUSG00000096960	0.403926	0.0502864
ENSMUSG00000081999	0.40384	0.0503401
ENSMUSG00000085295	0.40382	0.0503521
ENSMUSG00000024538	0.403796	0.0503675
ENSMUSG00000032788	0.403788	0.0503721
ENSMUSG00000028249	0.403718	0.0504159
ENSMUSG00000021831	0.403596	0.0504926
ENSMUSG00000020841	0.403553	0.050519
ENSMUSG00000023953	0.403425	0.0505994
ENSMUSG00000043091	0.403379	0.0506283
ENSMUSG00000020905	0.403363	0.0506382
ENSMUSG00000060798	0.403225	0.0507248
ENSMUSG00000021485	0.403059	0.0508286
ENSMUSG00000038331	0.402876	0.0509438
ENSMUSG00000024300	0.402845	0.0509634
ENSMUSG00000037902	0.402686	0.0510636
ENSMUSG00000042155	0.402613	0.0511095
ENSMUSG00000025877	0.402566	0.0511393
ENSMUSG00000050786	0.402561	0.0511424
ENSMUSG00000081723	0.402429	0.0512261
ENSMUSG00000021175	0.402365	0.0512662
ENSMUSG00000041731	0.402291	0.0513135
ENSMUSG00000025981	0.402055	0.051463
ENSMUSG00000019528	0.402033	0.0514768
ENSMUSG00000025473	0.401989	0.0515047
ENSMUSG00000024736	0.401719	0.0516766
ENSMUSG00000074280	0.401213	0.0519993
ENSMUSG00000027068	0.401159	0.0520337
ENSMUSG00000070469	0.400981	0.0521482
ENSMUSG00000027224	0.400941	0.0521738
ENSMUSG00000022494	0.400939	0.0521749
ENSMUSG00000043885	0.400759	0.0522902
ENSMUSG00000028873	0.400569	0.0524128
ENSMUSG00000015501	0.400508	0.0524516
ENSMUSG00000019920	0.400393	0.0525261
ENSMUSG00000068101	0.400352	0.0525524
ENSMUSG00000037217	0.40035	0.0525539
ENSMUSG00000025324	0.400257	0.0526135
ENSMUSG00000026796	0.400247	0.0526202
ENSMUSG00000064345	0.400099	0.0527158
ENSMUSG00000026357	0.399748	0.0529429
ENSMUSG00000092009	0.399697	0.0529763
ENSMUSG00000032854	0.399533	0.0530825
ENSMUSG00000015766	0.399389	0.0531766
ENSMUSG00000002602	0.399354	0.0531993
ENSMUSG00000034416	0.399307	0.0532296
ENSMUSG00000037306	0.39922	0.0532868
ENSMUSG00000019302	0.399124	0.0533493
ENSMUSG00000046841	0.398825	0.0535447
ENSMUSG00000004383	0.398696	0.053629
ENSMUSG00000020818	0.398684	0.053637
ENSMUSG00000034993	0.398666	0.0536489
ENSMUSG00000046318	0.39821	0.0539484
ENSMUSG00000084957	0.398135	0.0539975
ENSMUSG00000097391	0.398129	0.0540016
ENSMUSG00000035448	0.398042	0.0540586
ENSMUSG00000085517	0.39802	0.0540734
ENSMUSG00000026821	0.398013	0.0540778
ENSMUSG00000026358	0.397893	0.0541572
ENSMUSG00000000078	0.397848	0.0541868
ENSMUSG00000073542	0.397838	0.0541936
ENSMUSG00000048216	0.39776	0.0542453
ENSMUSG00000041124	0.397364	0.0545075
ENSMUSG00000002233	0.397309	0.0545439
ENSMUSG00000034898	0.397183	0.0546275
ENSMUSG00000021403	0.397134	0.0546599
ENSMUSG00000028463	0.397115	0.0546726
ENSMUSG00000026586	0.396977	0.0547647
ENSMUSG00000027994	0.396944	0.0547865
ENSMUSG00000026864	0.396926	0.0547985
ENSMUSG00000097970	0.396637	0.0549913
ENSMUSG00000032254	0.396618	0.0550039
ENSMUSG00000044715	0.396444	0.0551203
ENSMUSG00000022894	0.396271	0.055236
ENSMUSG00000036902	0.396269	0.0552375
ENSMUSG00000041084	0.396269	0.0552376
ENSMUSG00000062014	0.396257	0.0552454
ENSMUSG00000034751	0.396154	0.0553151
ENSMUSG00000043940	0.395742	0.0555921
ENSMUSG00000026825	0.395709	0.055614
ENSMUSG00000074570	0.395688	0.0556285
ENSMUSG00000103847	0.395593	0.055692
ENSMUSG00000021824	0.395558	0.0557157
ENSMUSG00000039873	0.395529	0.0557357
ENSMUSG00000046152	0.395356	0.0558527
ENSMUSG00000016382	0.395343	0.0558611
ENSMUSG00000082691	0.395325	0.0558736
ENSMUSG00000025888	0.395066	0.0560487
ENSMUSG00000038623	0.394988	0.0561019
ENSMUSG00000041798	0.394982	0.0561056
ENSMUSG00000006715	0.394441	0.0564738
ENSMUSG00000006360	0.394341	0.056542
ENSMUSG00000019851	0.394188	0.0566462
ENSMUSG00000026600	0.394162	0.0566644
ENSMUSG00000024695	0.394086	0.0567163
ENSMUSG00000002881	0.394085	0.056717
ENSMUSG00000029813	0.393928	0.0568243
ENSMUSG00000026321	0.39391	0.0568369
ENSMUSG00000020848	0.393615	0.0570393
ENSMUSG00000041329	0.393557	0.0570788
ENSMUSG00000038147	0.393383	0.057199
ENSMUSG00000042102	0.393259	0.0572844
ENSMUSG00000029304	0.393216	0.0573142
ENSMUSG00000026315	0.393146	0.0573622
ENSMUSG00000079625	0.39311	0.0573868
ENSMUSG00000053580	0.392997	0.057465
ENSMUSG00000018930	0.392973	0.0574819
ENSMUSG00000030117	0.392936	0.0575071
ENSMUSG00000031596	0.392783	0.0576132
ENSMUSG00000021765	0.392676	0.0576871
ENSMUSG00000026605	0.392546	0.0577775
ENSMUSG00000021213	0.392516	0.0577981
ENSMUSG00000060227	0.392516	0.0577988
ENSMUSG00000044447	0.392384	0.0578901
ENSMUSG00000027326	0.392354	0.0579111
ENSMUSG00000045903	0.39231	0.0579414
ENSMUSG00000039202	0.391994	0.0581619
ENSMUSG00000014846	0.391821	0.0582825
ENSMUSG00000000982	0.391782	0.0583102
ENSMUSG00000013698	0.391718	0.0583548
ENSMUSG00000029656	0.391618	0.0584246
ENSMUSG00000030536	0.391499	0.0585082
ENSMUSG00000071708	0.391425	0.0585599
ENSMUSG00000029238	0.39123	0.0586967
ENSMUSG00000031885	0.391167	0.0587412
ENSMUSG00000021994	0.390964	0.058884
ENSMUSG00000051726	0.390775	0.059017
ENSMUSG00000031007	0.390766	0.0590234
ENSMUSG00000079227	0.390744	0.0590393
ENSMUSG00000032310	0.390723	0.059054
ENSMUSG00000044469	0.390643	0.0591105
ENSMUSG00000047250	0.390616	0.0591294
ENSMUSG00000004771	0.390453	0.0592444
ENSMUSG00000027805	0.390411	0.059274
ENSMUSG00000105176	0.390113	0.0594857
ENSMUSG00000032905	0.390083	0.0595072
ENSMUSG00000037784	0.390018	0.0595531
ENSMUSG00000025025	0.389892	0.0596423
ENSMUSG00000047696	0.389763	0.0597345
ENSMUSG00000055371	0.3897	0.059779
ENSMUSG00000031349	0.389636	0.0598252
ENSMUSG00000021987	0.389571	0.0598713
ENSMUSG00000000693	0.389542	0.0598922
ENSMUSG00000029442	0.389538	0.0598946
ENSMUSG00000020326	0.389447	0.05996
ENSMUSG00000027782	0.389247	0.060103
ENSMUSG00000060063	0.389147	0.0601748
ENSMUSG00000056124	0.389125	0.0601902
ENSMUSG00000031375	0.389012	0.0602709
ENSMUSG00000031548	0.388986	0.0602896
ENSMUSG00000028979	0.388569	0.0605895
ENSMUSG00000037894	0.388502	0.0606381
ENSMUSG00000057967	0.388375	0.0607296
ENSMUSG00000051375	0.388358	0.0607414
ENSMUSG00000045680	0.388316	0.0607716
ENSMUSG00000005142	0.388026	0.0609819
ENSMUSG00000044042	0.387588	0.0612989
ENSMUSG00000030523	0.387556	0.0613222
ENSMUSG00000027993	0.387427	0.0614162
ENSMUSG00000026317	0.386932	0.0617771
ENSMUSG00000042807	0.386921	0.0617849
ENSMUSG00000045328	0.386823	0.061857
ENSMUSG00000054728	0.386569	0.0620428
ENSMUSG00000054555	0.386567	0.0620446
ENSMUSG00000102329	0.386528	0.0620732
ENSMUSG00000015305	0.38652	0.0620785
ENSMUSG00000039221	0.386394	0.0621716
ENSMUSG00000035212	0.386299	0.062241
ENSMUSG00000042705	0.386175	0.0623327
ENSMUSG00000026177	0.385885	0.062546
ENSMUSG00000000594	0.385615	0.0627452
ENSMUSG00000020059	0.385499	0.0628312
ENSMUSG00000044629	0.385319	0.0629645
ENSMUSG00000048327	0.385262	0.0630073
ENSMUSG00000047986	0.38524	0.0630234
ENSMUSG00000027253	0.385168	0.0630767
ENSMUSG00000052942	0.385152	0.063089
ENSMUSG00000069300	0.385143	0.0630954
ENSMUSG00000035704	0.385078	0.0631433
ENSMUSG00000090084	0.384983	0.0632144
ENSMUSG00000056220	0.384531	0.063551
ENSMUSG00000029414	0.38443	0.0636269
ENSMUSG00000056737	0.384398	0.0636507
ENSMUSG00000075012	0.384389	0.0636576
ENSMUSG00000055865	0.383965	0.0639752
ENSMUSG00000021596	0.383917	0.0640115
ENSMUSG00000033684	0.383798	0.0641009
ENSMUSG00000031778	0.383759	0.0641302
ENSMUSG00000035891	0.383701	0.0641733
ENSMUSG00000051439	0.383657	0.0642066
ENSMUSG00000017344	0.383645	0.0642157
ENSMUSG00000024791	0.383467	0.0643498
ENSMUSG00000036098	0.383338	0.0644476
ENSMUSG00000028972	0.383245	0.0645178
ENSMUSG00000059901	0.383229	0.0645296
ENSMUSG00000045102	0.383226	0.0645318
ENSMUSG00000057037	0.383213	0.064542
ENSMUSG00000052632	0.383024	0.0646847
ENSMUSG00000051378	0.382671	0.0649526
ENSMUSG00000050721	0.382644	0.0649726
ENSMUSG00000056174	0.382403	0.0651564
ENSMUSG00000058818	0.382201	0.0653104
ENSMUSG00000027087	0.382188	0.0653199
ENSMUSG00000046295	0.382166	0.0653371
ENSMUSG00000035277	0.382043	0.0654304
ENSMUSG00000026425	0.381776	0.0656348
ENSMUSG00000032601	0.381653	0.0657288
ENSMUSG00000049804	0.381503	0.065844
ENSMUSG00000051790	0.381287	0.0660105
ENSMUSG00000018398	0.38127	0.0660235
ENSMUSG00000025584	0.381254	0.0660355
ENSMUSG00000063727	0.381105	0.0661499
ENSMUSG00000021950	0.381038	0.0662017
ENSMUSG00000038070	0.380938	0.0662789
ENSMUSG00000029516	0.380932	0.0662837
ENSMUSG00000033107	0.380874	0.0663283
ENSMUSG00000078496	0.380784	0.0663979
ENSMUSG00000063253	0.38071	0.0664547
ENSMUSG00000029840	0.380556	0.0665739
ENSMUSG00000031289	0.380512	0.0666081
ENSMUSG00000069072	0.380474	0.0666378
ENSMUSG00000041498	0.380465	0.0666447
ENSMUSG00000031387	0.380444	0.0666608
ENSMUSG00000078794	0.380382	0.0667086
ENSMUSG00000078771	0.380382	0.066709
ENSMUSG00000039735	0.380363	0.066724
ENSMUSG00000049687	0.380359	0.0667269
ENSMUSG00000015944	0.380202	0.0668488
ENSMUSG00000072849	0.380136	0.0669002
ENSMUSG00000024413	0.380112	0.0669182
ENSMUSG00000020592	0.379868	0.0671081
ENSMUSG00000022255	0.379801	0.0671608
ENSMUSG00000038668	0.379628	0.0672958
ENSMUSG00000024737	0.379427	0.0674523
ENSMUSG00000036890	0.379186	0.0676409
ENSMUSG00000024146	0.379041	0.0677547
ENSMUSG00000021614	0.378941	0.067833
ENSMUSG00000057092	0.378893	0.0678707
ENSMUSG00000024795	0.378861	0.0678958
ENSMUSG00000075318	0.378786	0.067955
ENSMUSG00000001750	0.378592	0.0681076
ENSMUSG00000069516	0.378584	0.0681142
ENSMUSG00000029563	0.378576	0.06812
ENSMUSG00000026196	0.378483	0.068194
ENSMUSG00000038642	0.378218	0.0684031
ENSMUSG00000053646	0.378093	0.068502
ENSMUSG00000041479	0.377906	0.0686494
ENSMUSG00000024056	0.377558	0.0689258
ENSMUSG00000032860	0.377388	0.0690615
ENSMUSG00000020709	0.377356	0.0690869
ENSMUSG00000001555	0.37702	0.0693548
ENSMUSG00000023830	0.376865	0.0694788
ENSMUSG00000021248	0.376822	0.0695132
ENSMUSG00000071656	0.376672	0.0696327
ENSMUSG00000025171	0.376618	0.0696762
ENSMUSG00000043556	0.376562	0.069721
ENSMUSG00000030584	0.376537	0.069741
ENSMUSG00000049709	0.376231	0.0699869
ENSMUSG00000048234	0.376224	0.0699927
ENSMUSG00000069793	0.375957	0.0702073
ENSMUSG00000021306	0.375938	0.070223
ENSMUSG00000038074	0.375922	0.0702355
ENSMUSG00000027852	0.375897	0.0702557
ENSMUSG00000037638	0.375888	0.0702633
ENSMUSG00000005087	0.375694	0.0704197
ENSMUSG00000056380	0.375518	0.0705625
ENSMUSG00000090066	0.375479	0.0705941
ENSMUSG00000046591	0.375269	0.0707635
ENSMUSG00000059401	0.375075	0.0709212
ENSMUSG00000054675	0.374985	0.0709942
ENSMUSG00000072596	0.374983	0.0709964
ENSMUSG00000099719	0.37494	0.0710307
ENSMUSG00000024378	0.374896	0.0710669
ENSMUSG00000058099	0.374672	0.0712492
ENSMUSG00000023087	0.374631	0.0712831
ENSMUSG00000047501	0.374523	0.0713711
ENSMUSG00000033685	0.374443	0.0714359
ENSMUSG00000001768	0.374333	0.0715263
ENSMUSG00000032502	0.37415	0.0716759
ENSMUSG00000035547	0.374091	0.0717244
ENSMUSG00000030978	0.373932	0.0718545
ENSMUSG00000024187	0.373863	0.0719112
ENSMUSG00000085184	0.373709	0.0720374
ENSMUSG00000052248	0.373641	0.0720933
ENSMUSG00000019795	0.373487	0.0722203
ENSMUSG00000042607	0.373471	0.0722337
ENSMUSG00000028378	0.373429	0.0722683
ENSMUSG00000005802	0.373387	0.0723026
ENSMUSG00000081534	0.373179	0.072474
ENSMUSG00000028602	0.373138	0.072508
ENSMUSG00000089804	0.37313	0.072515
ENSMUSG00000068086	0.373123	0.0725209
ENSMUSG00000036745	0.373097	0.072542
ENSMUSG00000020844	0.37275	0.0728294
ENSMUSG00000073834	0.372681	0.0728865
ENSMUSG00000032872	0.372513	0.0730262
ENSMUSG00000035372	0.37244	0.0730863
ENSMUSG00000039055	0.372399	0.0731204
ENSMUSG00000047407	0.372252	0.0732434
ENSMUSG00000021720	0.372197	0.073289
ENSMUSG00000030245	0.37213	0.073345
ENSMUSG00000034210	0.372086	0.0733814
ENSMUSG00000054580	0.371842	0.0735846
ENSMUSG00000050910	0.37158	0.073804
ENSMUSG00000036943	0.371545	0.0738334
ENSMUSG00000045136	0.371466	0.0738995
ENSMUSG00000031273	0.371465	0.0739002
ENSMUSG00000068587	0.371339	0.0740065
ENSMUSG00000037868	0.371329	0.0740144
ENSMUSG00000041362	0.371316	0.0740254
ENSMUSG00000040717	0.371305	0.0740348
ENSMUSG00000091345	0.371265	0.0740684
ENSMUSG00000040713	0.371237	0.0740921
ENSMUSG00000033031	0.371153	0.0741626
ENSMUSG00000026173	0.371064	0.0742374
ENSMUSG00000025777	0.370851	0.0744163
ENSMUSG00000039497	0.370812	0.0744498
ENSMUSG00000021770	0.370811	0.0744504
ENSMUSG00000079428	0.370802	0.0744581
ENSMUSG00000019872	0.370639	0.0745952
ENSMUSG00000020021	0.370596	0.0746317
ENSMUSG00000032231	0.370596	0.0746321
ENSMUSG00000021367	0.370517	0.074698
ENSMUSG00000032593	0.370487	0.0747235
ENSMUSG00000025854	0.3704	0.0747975
ENSMUSG00000022408	0.370317	0.0748676
ENSMUSG00000021668	0.370272	0.0749056
ENSMUSG00000037465	0.370172	0.0749907
ENSMUSG00000026042	0.369938	0.0751886
ENSMUSG00000027895	0.369929	0.0751963
ENSMUSG00000031709	0.369918	0.0752062
ENSMUSG00000029163	0.369874	0.0752431
ENSMUSG00000019966	0.369779	0.0753242
ENSMUSG00000035305	0.369687	0.075402
ENSMUSG00000036381	0.36962	0.0754594
ENSMUSG00000030126	0.369444	0.0756096
ENSMUSG00000026342	0.369356	0.0756849
ENSMUSG00000059854	0.369216	0.0758037
ENSMUSG00000025150	0.369176	0.0758384
ENSMUSG00000036892	0.369128	0.0758789
ENSMUSG00000024268	0.368907	0.0760684
ENSMUSG00000067889	0.368888	0.0760849
ENSMUSG00000063296	0.368715	0.0762334
ENSMUSG00000056749	0.368608	0.0763251
ENSMUSG00000078887	0.368456	0.0764554
ENSMUSG00000026683	0.368432	0.0764763
ENSMUSG00000022639	0.368387	0.0765149
ENSMUSG00000055541	0.368318	0.0765745
ENSMUSG00000027879	0.368305	0.0765857
ENSMUSG00000106825	0.368036	0.0768172
ENSMUSG00000062373	0.367848	0.0769795
ENSMUSG00000025779	0.367804	0.0770181
ENSMUSG00000046805	0.367683	0.0771225
ENSMUSG00000027496	0.367663	0.0771397
ENSMUSG00000024732	0.367649	0.0771522
ENSMUSG00000025212	0.367645	0.0771559
ENSMUSG00000095788	0.367543	0.0772437
ENSMUSG00000006411	0.367454	0.0773211
ENSMUSG00000086291	0.367381	0.0773846
ENSMUSG00000026475	0.367304	0.0774509
ENSMUSG00000017707	0.367157	0.0775792
ENSMUSG00000040113	0.366964	0.077747
ENSMUSG00000042029	0.366931	0.077776
ENSMUSG00000038508	0.366721	0.0779587
ENSMUSG00000038252	0.366698	0.0779795
ENSMUSG00000048897	0.36654	0.0781168
ENSMUSG00000025089	0.366512	0.0781412
ENSMUSG00000024660	0.366392	0.0782466
ENSMUSG00000031511	0.366367	0.0782688
ENSMUSG00000044026	0.366332	0.0782993
ENSMUSG00000038248	0.366243	0.0783775
ENSMUSG00000022525	0.366222	0.0783956
ENSMUSG00000045629	0.366212	0.078404
ENSMUSG00000027360	0.366177	0.0784352
ENSMUSG00000034059	0.366163	0.0784473
ENSMUSG00000043895	0.366097	0.0785052
ENSMUSG00000032803	0.366079	0.0785207
ENSMUSG00000042473	0.366007	0.0785838
ENSMUSG00000031016	0.36582	0.0787484
ENSMUSG00000035168	0.365788	0.0787766
ENSMUSG00000105904	0.365677	0.0788747
ENSMUSG00000017607	0.365353	0.07916
ENSMUSG00000040133	0.365343	0.0791687
ENSMUSG00000071553	0.365225	0.079273
ENSMUSG00000024386	0.365219	0.079278
ENSMUSG00000040274	0.365025	0.0794502
ENSMUSG00000046070	0.365024	0.0794507
ENSMUSG00000041390	0.364981	0.0794893
ENSMUSG00000053158	0.364903	0.0795583
ENSMUSG00000032172	0.364633	0.0797978
ENSMUSG00000032068	0.364624	0.0798062
ENSMUSG00000036545	0.3646	0.0798274
ENSMUSG00000045980	0.364548	0.0798731
ENSMUSG00000020911	0.364229	0.0801576
ENSMUSG00000022947	0.364192	0.0801907
ENSMUSG00000073489	0.364074	0.0802959
ENSMUSG00000094985	0.363955	0.0804023
ENSMUSG00000068758	0.363914	0.0804386
ENSMUSG00000038280	0.363728	0.0806045
ENSMUSG00000071748	0.363648	0.0806762
ENSMUSG00000032440	0.363623	0.0806993
ENSMUSG00000034220	0.363545	0.0807684
ENSMUSG00000032400	0.363525	0.0807865
ENSMUSG00000078521	0.363416	0.0808842
ENSMUSG00000051498	0.363407	0.0808926
ENSMUSG00000048007	0.363199	0.0810795
ENSMUSG00000013833	0.363063	0.0812017
ENSMUSG00000029321	0.363008	0.0812515
ENSMUSG00000019790	0.362844	0.0813992
ENSMUSG00000001517	0.362697	0.0815323
ENSMUSG00000018102	0.362666	0.08156
ENSMUSG00000020189	0.362615	0.0816055
ENSMUSG00000033327	0.362556	0.0816589
ENSMUSG00000031740	0.362296	0.0818948
ENSMUSG00000030867	0.362214	0.0819687
ENSMUSG00000021569	0.362013	0.0821508
ENSMUSG00000058443	0.361926	0.0822307
ENSMUSG00000029765	0.361923	0.0822335
ENSMUSG00000051517	0.361801	0.082344
ENSMUSG00000019214	0.361767	0.0823753
ENSMUSG00000072115	0.36162	0.082509
ENSMUSG00000015340	0.360959	0.0831123
ENSMUSG00000090222	0.360916	0.0831519
ENSMUSG00000017631	0.360387	0.0836381
ENSMUSG00000031278	0.360109	0.0838941
ENSMUSG00000048416	0.36	0.0839948
ENSMUSG00000043391	0.359878	0.0841074
ENSMUSG00000007817	0.359875	0.0841098
ENSMUSG00000047793	0.359629	0.0843383
ENSMUSG00000097243	0.35951	0.084448
ENSMUSG00000021022	0.35947	0.0844848
ENSMUSG00000029426	0.359345	0.0846009
ENSMUSG00000021703	0.359019	0.0849041
ENSMUSG00000038323	0.358944	0.0849736
ENSMUSG00000028995	0.358806	0.0851023
ENSMUSG00000030447	0.358794	0.085114
ENSMUSG00000036985	0.358769	0.085137
ENSMUSG00000034773	0.358741	0.0851633
ENSMUSG00000031886	0.358733	0.0851712
ENSMUSG00000060548	0.358718	0.0851851
ENSMUSG00000026259	0.358693	0.0852081
ENSMUSG00000021981	0.358667	0.0852323
ENSMUSG00000045962	0.358384	0.0854969
ENSMUSG00000030774	0.358359	0.0855205
ENSMUSG00000028494	0.358076	0.0857851
ENSMUSG00000026211	0.358031	0.0858274
ENSMUSG00000061950	0.357993	0.0858637
ENSMUSG00000046352	0.357962	0.085893
ENSMUSG00000036875	0.357909	0.0859422
ENSMUSG00000074807	0.357835	0.0860121
ENSMUSG00000079658	0.357545	0.0862846
ENSMUSG00000024659	0.357458	0.086367
ENSMUSG00000040093	0.357342	0.0864767
ENSMUSG00000022330	0.357199	0.0866112
ENSMUSG00000035158	0.357164	0.0866445
ENSMUSG00000031748	0.357088	0.0867162
ENSMUSG00000025917	0.357035	0.0867662
ENSMUSG00000029174	0.357028	0.0867727
ENSMUSG00000071335	0.356727	0.0870579
ENSMUSG00000029171	0.356717	0.0870677
ENSMUSG00000024043	0.356711	0.0870738
ENSMUSG00000021493	0.356655	0.0871262
ENSMUSG00000019132	0.356615	0.0871641
ENSMUSG00000039720	0.356598	0.0871804
ENSMUSG00000044408	0.356435	0.0873354
ENSMUSG00000046814	0.356349	0.0874174
ENSMUSG00000023043	0.355971	0.0877778
ENSMUSG00000026100	0.35587	0.0878737
ENSMUSG00000029661	0.355816	0.0879255
ENSMUSG00000033578	0.355801	0.08794
ENSMUSG00000032006	0.355787	0.0879532
ENSMUSG00000025196	0.355746	0.0879926
ENSMUSG00000023993	0.355558	0.0881723
ENSMUSG00000027007	0.355377	0.0883455
ENSMUSG00000033960	0.355271	0.0884476
ENSMUSG00000055333	0.355196	0.0885199
ENSMUSG00000020300	0.355102	0.0886105
ENSMUSG00000050471	0.355052	0.0886583
ENSMUSG00000034648	0.35489	0.0888143
ENSMUSG00000033184	0.35487	0.088833
ENSMUSG00000022867	0.354614	0.0890798
ENSMUSG00000021943	0.354543	0.0891486
ENSMUSG00000038633	0.354379	0.0893072
ENSMUSG00000020546	0.354158	0.0895214
ENSMUSG00000004085	0.354102	0.0895747
ENSMUSG00000004798	0.353957	0.0897159
ENSMUSG00000035506	0.353835	0.0898341
ENSMUSG00000051359	0.353798	0.0898699
ENSMUSG00000079419	0.353619	0.0900439
ENSMUSG00000027102	0.353616	0.0900475
ENSMUSG00000026276	0.353584	0.0900783
ENSMUSG00000087651	0.353476	0.090183
ENSMUSG00000066894	0.353456	0.0902025
ENSMUSG00000055003	0.353392	0.0902655
ENSMUSG00000030660	0.353288	0.0903662
ENSMUSG00000032218	0.353186	0.0904667
ENSMUSG00000019992	0.353174	0.0904778
ENSMUSG00000027248	0.353028	0.0906205
ENSMUSG00000042985	0.352836	0.0908083
ENSMUSG00000059326	0.352786	0.0908577
ENSMUSG00000043822	0.352785	0.0908584
ENSMUSG00000010830	0.352695	0.0909463
ENSMUSG00000032925	0.352515	0.0911228
ENSMUSG00000024903	0.352514	0.0911243
ENSMUSG00000022500	0.352417	0.0912194
ENSMUSG00000029470	0.352311	0.0913235
ENSMUSG00000038712	0.352259	0.0913744
ENSMUSG00000045763	0.352245	0.0913884
ENSMUSG00000026571	0.352215	0.0914176
ENSMUSG00000037851	0.352136	0.0914953
ENSMUSG00000034854	0.352089	0.091542
ENSMUSG00000067377	0.352006	0.0916239
ENSMUSG00000047728	0.351845	0.0917827
ENSMUSG00000018648	0.351713	0.091913
ENSMUSG00000005470	0.351539	0.0920848
ENSMUSG00000027423	0.351468	0.0921548
ENSMUSG00000073568	0.351319	0.0923028
ENSMUSG00000028212	0.351001	0.0926178
ENSMUSG00000040229	0.350775	0.0928435
ENSMUSG00000021130	0.350768	0.0928503
ENSMUSG00000042712	0.350734	0.0928841
ENSMUSG00000017499	0.35069	0.0929275
ENSMUSG00000030729	0.350638	0.0929791
ENSMUSG00000020108	0.35061	0.0930079
ENSMUSG00000024754	0.350526	0.0930907
ENSMUSG00000086712	0.350372	0.0932453
ENSMUSG00000002489	0.350242	0.0933745
ENSMUSG00000019373	0.350082	0.0935352
ENSMUSG00000014905	0.350074	0.093543
ENSMUSG00000006398	0.34999	0.0936272
ENSMUSG00000031609	0.349979	0.0936376
ENSMUSG00000009470	0.349844	0.0937733
ENSMUSG00000001173	0.349764	0.0938539
ENSMUSG00000010751	0.349762	0.0938556
ENSMUSG00000024487	0.349633	0.0939846
ENSMUSG00000009030	0.34962	0.0939976
ENSMUSG00000045573	0.349539	0.0940791
ENSMUSG00000018593	0.349503	0.0941155
ENSMUSG00000036009	0.349437	0.0941825
ENSMUSG00000031841	0.349373	0.0942466
ENSMUSG00000027366	0.349283	0.0943372
ENSMUSG00000022957	0.349119	0.094502
ENSMUSG00000039191	0.349001	0.0946216
ENSMUSG00000034161	0.348962	0.0946613
ENSMUSG00000004698	0.348762	0.0948634
ENSMUSG00000050777	0.348362	0.0952681
ENSMUSG00000042129	0.348216	0.0954168
ENSMUSG00000022895	0.348105	0.0955289
ENSMUSG00000068735	0.348102	0.0955325
ENSMUSG00000037813	0.348032	0.0956038
ENSMUSG00000019929	0.348021	0.0956143
ENSMUSG00000019943	0.347878	0.0957603
ENSMUSG00000032875	0.347836	0.0958035
ENSMUSG00000029763	0.347674	0.0959686
ENSMUSG00000032328	0.347654	0.0959887
ENSMUSG00000031608	0.347601	0.0960433
ENSMUSG00000057751	0.347459	0.096188
ENSMUSG00000084843	0.347449	0.096198
ENSMUSG00000026043	0.347369	0.09628
ENSMUSG00000054428	0.347352	0.096297
ENSMUSG00000021427	0.347199	0.0964534
ENSMUSG00000008035	0.346987	0.0966712
ENSMUSG00000027018	0.346768	0.0968958
ENSMUSG00000002617	0.346688	0.0969779
ENSMUSG00000026223	0.346593	0.0970758
ENSMUSG00000036862	0.346517	0.0971536
ENSMUSG00000028647	0.346464	0.0972085
ENSMUSG00000041870	0.346401	0.0972732
ENSMUSG00000041702	0.346263	0.0974159
ENSMUSG00000022565	0.346262	0.0974171
ENSMUSG00000031673	0.346247	0.0974329
ENSMUSG00000001376	0.346243	0.0974361
ENSMUSG00000034656	0.346151	0.0975318
ENSMUSG00000105895	0.346082	0.0976025
ENSMUSG00000016946	0.345995	0.0976929
ENSMUSG00000074305	0.345873	0.0978186
ENSMUSG00000071350	0.345867	0.097825
ENSMUSG00000050276	0.345794	0.0979005
ENSMUSG00000029910	0.345714	0.0979839
ENSMUSG00000040118	0.345211	0.0985056
ENSMUSG00000055994	0.345123	0.0985977
ENSMUSG00000061527	0.345075	0.0986468
ENSMUSG00000024663	0.344816	0.0989169
ENSMUSG00000022769	0.344623	0.0991186
ENSMUSG00000038774	0.344575	0.0991695
ENSMUSG00000039809	0.344572	0.0991718
ENSMUSG00000037977	0.344498	0.0992497
ENSMUSG00000037347	0.344392	0.0993606
ENSMUSG00000029007	0.344366	0.099388
ENSMUSG00000031703	0.34422	0.0995406
ENSMUSG00000024053	0.343986	0.0997866
ENSMUSG00000050295	0.343884	0.0998933
ENSMUSG00000031176	0.343878	0.0999002
ENSMUSG00000026097	0.343761	0.100023
ENSMUSG00000022261	0.343665	0.100124
ENSMUSG00000032570	0.343528	0.100269
ENSMUSG00000042046	0.343504	0.100293
ENSMUSG00000042035	0.343443	0.100358
ENSMUSG00000036585	0.343427	0.100374
ENSMUSG00000053192	0.343419	0.100383
ENSMUSG00000005610	0.343358	0.100447
ENSMUSG00000033105	0.343298	0.100511
ENSMUSG00000003812	0.343223	0.100589
ENSMUSG00000037474	0.34322	0.100593
ENSMUSG00000056130	0.343185	0.10063
ENSMUSG00000032902	0.34312	0.100699
ENSMUSG00000027035	0.342978	0.100849
ENSMUSG00000021932	0.342877	0.100956
ENSMUSG00000048126	0.342846	0.100989
ENSMUSG00000079470	0.34283	0.101006
ENSMUSG00000023982	0.342811	0.101026
ENSMUSG00000000958	0.342747	0.101094
ENSMUSG00000047187	0.342496	0.101361
ENSMUSG00000001542	0.342415	0.101446
ENSMUSG00000046417	0.342346	0.10152
ENSMUSG00000078773	0.342318	0.101549
ENSMUSG00000070056	0.342185	0.10169
ENSMUSG00000025742	0.342107	0.101774
ENSMUSG00000037458	0.341844	0.102055
ENSMUSG00000096916	0.341435	0.102492
ENSMUSG00000096688	0.341376	0.102555
ENSMUSG00000035274	0.341372	0.10256
ENSMUSG00000021223	0.341346	0.102587
ENSMUSG00000043542	0.341138	0.102811
ENSMUSG00000021768	0.341111	0.10284
ENSMUSG00000022033	0.341013	0.102945
ENSMUSG00000031549	0.340906	0.10306
ENSMUSG00000020376	0.340885	0.103082
ENSMUSG00000052681	0.340859	0.103111
ENSMUSG00000036223	0.34085	0.10312
ENSMUSG00000015659	0.340767	0.10321
ENSMUSG00000031591	0.340647	0.103339
ENSMUSG00000073000	0.340578	0.103413
ENSMUSG00000057147	0.340364	0.103644
ENSMUSG00000052302	0.340334	0.103677
ENSMUSG00000020859	0.340118	0.10391
ENSMUSG00000080242	0.339951	0.104091
ENSMUSG00000103234	0.339903	0.104144
ENSMUSG00000069830	0.339869	0.104179
ENSMUSG00000033966	0.33978	0.104276
ENSMUSG00000020849	0.339596	0.104476
ENSMUSG00000025351	0.33952	0.104559
ENSMUSG00000026414	0.339222	0.104883
ENSMUSG00000020261	0.339189	0.104919
ENSMUSG00000087366	0.338777	0.105369
ENSMUSG00000027775	0.338754	0.105395
ENSMUSG00000015880	0.338673	0.105483
ENSMUSG00000031197	0.338625	0.105535
ENSMUSG00000013584	0.338133	0.106075
ENSMUSG00000010080	0.337918	0.106311
ENSMUSG00000097471	0.337909	0.106321
ENSMUSG00000091896	0.337756	0.10649
ENSMUSG00000044017	0.337599	0.106663
ENSMUSG00000027827	0.337559	0.106707
ENSMUSG00000061126	0.337475	0.1068
ENSMUSG00000038079	0.337411	0.106871
ENSMUSG00000044583	0.337395	0.106889
ENSMUSG00000007041	0.337382	0.106902
ENSMUSG00000042680	0.337195	0.107109
ENSMUSG00000037960	0.337093	0.107223
ENSMUSG00000059482	0.336678	0.107683
ENSMUSG00000019878	0.336618	0.107749
ENSMUSG00000028719	0.336597	0.107772
ENSMUSG00000030615	0.336496	0.107885
ENSMUSG00000017677	0.336411	0.10798
ENSMUSG00000070436	0.336358	0.108038
ENSMUSG00000049580	0.336126	0.108297
ENSMUSG00000023809	0.335945	0.108499
ENSMUSG00000052316	0.335735	0.108734
ENSMUSG00000058290	0.335696	0.108777
ENSMUSG00000036768	0.335579	0.108909
ENSMUSG00000000881	0.335502	0.108995
ENSMUSG00000020585	0.335443	0.109061
ENSMUSG00000062257	0.335392	0.109118
ENSMUSG00000005968	0.33532	0.109199
ENSMUSG00000030653	0.335281	0.109243
ENSMUSG00000040219	0.335263	0.109263
ENSMUSG00000056880	0.33525	0.109278
ENSMUSG00000097715	0.335223	0.109308
ENSMUSG00000055116	0.335162	0.109376
ENSMUSG00000035606	0.33514	0.109402
ENSMUSG00000002732	0.335008	0.10955
ENSMUSG00000041064	0.334876	0.109698
ENSMUSG00000022892	0.334823	0.109758
ENSMUSG00000002055	0.334722	0.109872
ENSMUSG00000019975	0.33456	0.110054
ENSMUSG00000027574	0.334438	0.110192
ENSMUSG00000088803	0.334368	0.110272
ENSMUSG00000058163	0.334366	0.110273
ENSMUSG00000045273	0.334262	0.110392
ENSMUSG00000005672	0.334007	0.11068
ENSMUSG00000022537	0.333993	0.110696
ENSMUSG00000033386	0.333831	0.11088
ENSMUSG00000037095	0.333814	0.110899
ENSMUSG00000030796	0.33371	0.111018
ENSMUSG00000035385	0.333671	0.111062
ENSMUSG00000027995	0.333579	0.111167
ENSMUSG00000037111	0.333575	0.111171
ENSMUSG00000037788	0.333509	0.111245
ENSMUSG00000043004	0.333355	0.111421
ENSMUSG00000099411	0.333272	0.111516
ENSMUSG00000021913	0.333198	0.1116
ENSMUSG00000020225	0.333163	0.11164
ENSMUSG00000028785	0.333059	0.111759
ENSMUSG00000037234	0.332933	0.111903
ENSMUSG00000029486	0.33289	0.111952
ENSMUSG00000049436	0.332795	0.112061
ENSMUSG00000021591	0.332689	0.112182
ENSMUSG00000031762	0.332667	0.112208
ENSMUSG00000078515	0.33261	0.112272
ENSMUSG00000050211	0.332515	0.112382
ENSMUSG00000090935	0.332514	0.112382
ENSMUSG00000007613	0.332426	0.112483
ENSMUSG00000028438	0.332401	0.112512
ENSMUSG00000001228	0.332382	0.112534
ENSMUSG00000024098	0.332291	0.112638
ENSMUSG00000033589	0.331957	0.113022
ENSMUSG00000025576	0.331781	0.113225
ENSMUSG00000097828	0.331657	0.113368
ENSMUSG00000025355	0.331599	0.113436
ENSMUSG00000078122	0.331462	0.113594
ENSMUSG00000027011	0.331414	0.113648
ENSMUSG00000039115	0.331404	0.11366
ENSMUSG00000035725	0.331374	0.113695
ENSMUSG00000084128	0.331344	0.11373
ENSMUSG00000041261	0.331302	0.113778
ENSMUSG00000021917	0.331096	0.114017
ENSMUSG00000061143	0.331052	0.114068
ENSMUSG00000030102	0.331046	0.114075
ENSMUSG00000002297	0.331033	0.11409
ENSMUSG00000023336	0.330967	0.114166
ENSMUSG00000030894	0.330849	0.114303
ENSMUSG00000066000	0.330704	0.114471
ENSMUSG00000041685	0.330647	0.114538
ENSMUSG00000049382	0.330601	0.114592
ENSMUSG00000019087	0.330422	0.1148
ENSMUSG00000020843	0.330396	0.11483
ENSMUSG00000030108	0.330362	0.114869
ENSMUSG00000000290	0.330352	0.114881
ENSMUSG00000085171	0.330318	0.114921
ENSMUSG00000032932	0.330288	0.114955
ENSMUSG00000040605	0.330186	0.115075
ENSMUSG00000029291	0.33016	0.115105
ENSMUSG00000043631	0.329989	0.115304
ENSMUSG00000038903	0.329966	0.115331
ENSMUSG00000050440	0.329924	0.115381
ENSMUSG00000017843	0.329838	0.115481
ENSMUSG00000027342	0.329817	0.115506
ENSMUSG00000026623	0.32976	0.115573
ENSMUSG00000054889	0.329656	0.115694
ENSMUSG00000021903	0.329554	0.115814
ENSMUSG00000042460	0.329216	0.11621
ENSMUSG00000026123	0.329188	0.116244
ENSMUSG00000069662	0.329149	0.116289
ENSMUSG00000032064	0.329022	0.116439
ENSMUSG00000018865	0.329001	0.116463
ENSMUSG00000022674	0.328981	0.116486
ENSMUSG00000028048	0.328941	0.116534
ENSMUSG00000047496	0.328899	0.116583
ENSMUSG00000026090	0.328876	0.11661
ENSMUSG00000023232	0.328849	0.116643
ENSMUSG00000055480	0.32871	0.116806
ENSMUSG00000047910	0.328674	0.116849
ENSMUSG00000029061	0.328482	0.117075
ENSMUSG00000002103	0.328468	0.117091
ENSMUSG00000078974	0.328454	0.117108
ENSMUSG00000067916	0.32842	0.117148
ENSMUSG00000024535	0.328399	0.117173
ENSMUSG00000040896	0.328302	0.117288
ENSMUSG00000014609	0.328102	0.117524
ENSMUSG00000074874	0.328044	0.117594
ENSMUSG00000040204	0.328028	0.117613
ENSMUSG00000029103	0.327986	0.117662
ENSMUSG00000008398	0.327868	0.117802
ENSMUSG00000034947	0.327811	0.117869
ENSMUSG00000028525	0.327601	0.118119
ENSMUSG00000034738	0.327151	0.118655
ENSMUSG00000025809	0.326947	0.118898
ENSMUSG00000091478	0.326886	0.118971
ENSMUSG00000006386	0.326875	0.118985
ENSMUSG00000021176	0.326781	0.119097
ENSMUSG00000063659	0.326747	0.119138
ENSMUSG00000013338	0.326531	0.119396
ENSMUSG00000020681	0.325953	0.12009
ENSMUSG00000030062	0.325906	0.120147
ENSMUSG00000027331	0.325834	0.120233
ENSMUSG00000044548	0.325825	0.120244
ENSMUSG00000047996	0.325734	0.120354
ENSMUSG00000052512	0.325705	0.120388
ENSMUSG00000029859	0.325697	0.120399
ENSMUSG00000048264	0.32535	0.120818
ENSMUSG00000041757	0.325322	0.120851
ENSMUSG00000085143	0.325299	0.12088
ENSMUSG00000036564	0.325249	0.12094
ENSMUSG00000024087	0.325225	0.120969
ENSMUSG00000056211	0.324873	0.121395
ENSMUSG00000021456	0.324808	0.121475
ENSMUSG00000027074	0.324755	0.121538
ENSMUSG00000040212	0.324627	0.121694
ENSMUSG00000027381	0.324604	0.121722
ENSMUSG00000024068	0.324579	0.121751
ENSMUSG00000046410	0.324566	0.121768
ENSMUSG00000019779	0.324492	0.121858
ENSMUSG00000047766	0.324271	0.122127
ENSMUSG00000002111	0.324256	0.122146
ENSMUSG00000079316	0.324228	0.122179
ENSMUSG00000002017	0.324137	0.122291
ENSMUSG00000028028	0.324038	0.122411
ENSMUSG00000041361	0.323925	0.122549
ENSMUSG00000042500	0.323892	0.122589
ENSMUSG00000023186	0.323875	0.12261
ENSMUSG00000071855	0.323867	0.122619
ENSMUSG00000024750	0.323836	0.122657
ENSMUSG00000020256	0.323543	0.123016
ENSMUSG00000017929	0.323539	0.123021
ENSMUSG00000050821	0.323506	0.123061
ENSMUSG00000019102	0.323435	0.123148
ENSMUSG00000034574	0.323366	0.123233
ENSMUSG00000035365	0.323264	0.123358
ENSMUSG00000022899	0.323169	0.123474
ENSMUSG00000046818	0.323061	0.123607
ENSMUSG00000020407	0.323033	0.123642
ENSMUSG00000030659	0.322996	0.123688
ENSMUSG00000032377	0.3229	0.123805
ENSMUSG00000079056	0.322782	0.123951
ENSMUSG00000027499	0.32276	0.123978
ENSMUSG00000023868	0.322757	0.123982
ENSMUSG00000035237	0.322559	0.124225
ENSMUSG00000002944	0.322463	0.124343
ENSMUSG00000042444	0.322461	0.124346
ENSMUSG00000056888	0.32239	0.124434
ENSMUSG00000038576	0.322329	0.124509
ENSMUSG00000079018	0.32223	0.124632
ENSMUSG00000085939	0.322216	0.124649
ENSMUSG00000022021	0.322208	0.124659
ENSMUSG00000026667	0.322131	0.124754
ENSMUSG00000035235	0.32211	0.124779
ENSMUSG00000030137	0.3221	0.124793
ENSMUSG00000075707	0.322037	0.12487
ENSMUSG00000078945	0.322007	0.124907
ENSMUSG00000024576	0.321993	0.124924
ENSMUSG00000030762	0.32196	0.124966
ENSMUSG00000086390	0.321882	0.125062
ENSMUSG00000027287	0.321851	0.1251
ENSMUSG00000045667	0.321718	0.125265
ENSMUSG00000030074	0.321694	0.125296
ENSMUSG00000038178	0.32166	0.125338
ENSMUSG00000079644	0.321502	0.125534
ENSMUSG00000019845	0.321473	0.12557
ENSMUSG00000017723	0.321449	0.1256
ENSMUSG00000046711	0.321375	0.125691
ENSMUSG00000071379	0.321355	0.125717
ENSMUSG00000026456	0.321309	0.125774
ENSMUSG00000033392	0.321303	0.125782
ENSMUSG00000031150	0.32123	0.125873
ENSMUSG00000001833	0.321217	0.125889
ENSMUSG00000006589	0.321207	0.125901
ENSMUSG00000021242	0.321167	0.12595
ENSMUSG00000022789	0.321015	0.12614
ENSMUSG00000028328	0.320928	0.126249
ENSMUSG00000040659	0.320908	0.126273
ENSMUSG00000053477	0.32086	0.126334
ENSMUSG00000032373	0.320853	0.126343
ENSMUSG00000030980	0.320842	0.126356
ENSMUSG00000059149	0.320634	0.126616
ENSMUSG00000021592	0.320497	0.126788
[truncated: 13,217 more rows]

## Sheet: Lipolysis
漏 2000-2019 QIAGEN. All rights reserved.
Symbol	Synonym(s)	Entrez Gene Name	Ensembl	Expr Log Ratio	Expr p-value	Location	Family	Drugs	Entrez Gene ID for Human	Entrez Gene ID for Mouse	Entrez Gene ID for Rat	PubChem ID	HMDB ID	CAS ID
APOE	AD2, AI255918, APOEA, Apolipoprotein E, LDLCQ5, LPG	apolipoprotein E	ENSMUSG00000002985	-0.630715	0.000952485	Extracellular Space	transporter		348	11816	25728
ACACB	ACC-beta, ACC-尾, ACC2, ACCB, acetyl-CoA carboxylase beta, acetyl-CoA carboxylase 尾, acetyl-Coenzyme A carboxylase beta, acetyl-Coenzyme A carboxylase 尾, AI597064, AW743042, C87246, HACC275, LOC283445	acetyl-CoA carboxylase beta	ENSMUSG00000042010	-0.537291	0.00677963	Cytoplasm	enzyme		32	100705	116719
DRD1	C030036C15Rik, D1, D1 receptor, D1 receptors, D1a, D1DR, D1R, Da-d1 receptor, DADR, Dopamine d1 receptor, dopamine receptor D1, DR1, DRD1A, Gpcr15	dopamine receptor D1	ENSMUSG00000021478	-0.528386	0.00794831	Plasma Membrane	G-protein coupled receptor	carbidopa/entacapone/levodopa, iloperidone, asenapine, cis-thiothixene, rotigotine, acetophenazine, zuclopenthixol, pipothiazine, carbidopa/levodopa, chloropromazine, flupenthixol, chlorprothixene, trifluoperazine, dexamethasone/olanzapine, fluphenazine, pimozide, clozapine, haloperidol, fenoldopam, fluoxetine/olanzapine, fluphenazine decanoate, amitriptyline/perphenazine, haloperidol decanoate, …	1812	13488	24316
PLIN1	6030432J05Rik, FPLD4, PERI, PERIA, PERILIPIN, perilipin 1, Perilipin a, PLIN	perilipin 1	ENSMUSG00000030546	-0.482901	0.0168381	Cytoplasm	other		5346	103968	25629
ACADVL	ACAD6, acyl-CoA dehydrogenase very long chain, acyl-CoA dehydrogenase, very long chain, acyl-Coenzyme A dehydrogenase, very long chain, LCACD, VERY long-CHAIN FATTY ACYL-COA DEHYDROGENASE, VLACD, VLCAD	acyl-CoA dehydrogenase very long chain	ENSMUSG00000018574	-0.457336	0.0246441	Cytoplasm	enzyme		37	11370	25363
ABHD5	1300003D03RIK, 2010002J10Rik, abhydrolase domain containing 5, CGI-58, IECN2, IECN5, NCIE2	abhydrolase domain containing 5	ENSMUSG00000032540	-0.427777	0.0370482	Cytoplasm	enzyme		51099	67469	316122
CIDEC	Adipoocyte-specific, cell death-inducing DFFA-like effector c, CIDE-3, FPLD5, FSP27	cell death inducing DFFA like effector c	ENSMUSG00000030278	-0.184128	0.389081	Cytoplasm	other		63924	14311	500292
LPL	HDLCQ11, Lipase, LIPD, lipoprotein lipase, Lipoprotein lipase 1	lipoprotein lipase	ENSMUSG00000015568	-0.118586	0.581024	Cytoplasm	enzyme	atorvastatin/niacin, nicotinic acid/pioglitazone, nicotinic acid, tyloxapol, lovastatin/niacin	4023	16956	24539
APOD	AOPDGN, apolipoprotein D, LOC100047583	apolipoprotein D	ENSMUSG00000022548	-0.0168595	0.937677	Extracellular Space	transporter		347	11815	25239
NLRP3	AGTAVPRL, AII, AII/AVP, AVP, C1orf7, CIAS1, CLR1.1, DFNA34, FCAS, FCAS1, FCU, KEFH, Mmig1, MWS, NALP3, NLR family pyrin domain containing 3, NLR family, pyrin domain containing 3, PYPAF1	NLR family pyrin domain containing 3	ENSMUSG00000032691	-0.0149811	0.944609	Cytoplasm	other		114548	216799	287362
IFNAR1	alpha CHAIN of type I IFNR, AVP, Ifar, IFN alpha/beta receptor 1, IFN receptor CHAIN 1, IFN receptor type 1, IFN type 1 receptor, IFN 伪/尾 receptor 1, IFN 伪/尾R, IFN-alpha-beta-R, IFN-alpha-REC, Ifn-alpha/beta-receptor, IFN-伪-REC, IFN-伪-尾-R, Ifn-伪/尾-receptor, IFNalpha/betaR, IFNAR, IFNBR, IFRC, Infar, interferon (alpha and beta) receptor 1, interferon (伪 and 尾) receptor 1, interferon alpha and beta…	interferon alpha and beta receptor subunit 1	ENSMUSG00000022967	0.0152918	0.943462	Plasma Membrane	transmembrane receptor	interferon alfacon-1, PEG-interferon alfa-2a, interferon beta-1a, recombinant interferon, PEG-interferon alfa-2a/telaprevir, pegintron/ribavirin, interferon alfa-n1, PEG-interferon alfa-2a/ribavirin, IFNA2, hydroxyurea/recombinant interferon, imatinib/nilotinib/pegintron, cladribine/peginterferon alfa-2a, nitazoxanide/peginterferon alfa-2a/ribavirin, interferon alfacon-1/ribavirin, bevacizumab/IF…	3454	15975	288264
LRP2	AI315343, AW536255, b2b1625.2Clo, D230004K18Rik, DBS, GP330, HEYMANN NEPHRITIS AUTOANTIGEN, LDL receptor related protein 2, low density lipoprotein receptor-related protein 2, M4, MEGALIN	LDL receptor related protein 2	ENSMUSG00000027070	0.0330374	0.878201	Plasma Membrane	transporter		4036	14725	29216
LRP8	4932703M08Rik, AA921429, AI848122, APOER2, HSZ75190, LDL receptor related protein 8, low density lipoprotein receptor-related protein 8, apolipoprotein e receptor, LR8B, MCI1	LDL receptor related protein 8	ENSMUSG00000028613	0.133208	0.534914	Plasma Membrane	transmembrane receptor		7804	16975	362558
APOM	1190010O19Rik, apolipoprotein M, G3a, HSPC336, NG20	apolipoprotein M	ENSMUSG00000024391	0.312672	0.136857	Plasma Membrane	transporter		55937	55938	55939
ALB	Alb-1, Albumin, Albumin 1, albumin isomer 1, albumin isomer 2, albumin isomer 3, Albza, BCL002, HSA, PRO0883, PRO0903, PRO1341, PRO2044, SERUM ALBUMIN, serum albumin chain A, Serum albumin precursor	albumin	ENSMUSG00000029368	0.423671	0.0391054	Extracellular Space	transporter	gadofosveset trisodium, aldoxorubicin, GSK3128349	213	11657	24186
AVPR1A	arginine vasopressin receptor 1A, AVPR, AVPR V1a, AVPR1, ax55781, V1a, V1aR, Vpr1a	arginine vasopressin receptor 1A	ENSMUSG00000020123	0.477919	0.0181751	Plasma Membrane	G-protein coupled receptor	conivaptan, AVP, SRX246, lypressin	552	54140	25107
LEP	LEPD, Leptin, OB, obese, Obgrp, OBS	leptin	ENSMUSG00000059201	0.484231	0.0164951	Extracellular Space	growth factor		3952	16846	25608
APOA4	APOA-IV, APOLIPOPROTEIN A-IV, apolipoprotein A4	apolipoprotein A4	ENSMUSG00000032080	0.507804	0.0113017	Extracellular Space	transporter		337	11808	25080
APOB	Aa1064, Ac1-060, AI315052, APOB-29, APOLIPOPROTEIN B, FLDB, LDLCQ4	apolipoprotein B	ENSMUSG00000020609	0.513692	0.0102412	Extracellular Space	transporter	mipomersen	338	238055	54225
APOA2	A2, Alp-2, APOAII, apolipoprotein A-II, APOLIPOPROTEIN A2, Hdl-1	apolipoprotein A2	ENSMUSG00000005681	0.580977	0.00291034	Extracellular Space	transporter		336	11807	25649
APOH	Apolipoprotein H, B2G1, B2GP1, B2GPI, beta 2 GLYCOPROTEIN I, Beta 2-GPI, BG, 尾 2 glycoprotein 1, 尾 2 GLYCOPROTEIN I, 尾-2-GPI	apolipoprotein H	ENSMUSG00000000049	0.596604	0.00208896	Extracellular Space	transporter		350	11818	287774
APOC4	Acl, APO-CIV, apolipoprotein C-IV, Apolipoprotein c2-linked, apolipoprotein C4, LOC686851	apolipoprotein C4	ENSMUSG00000074336	0.622124	0.0011707	Extracellular Space	transporter		346	11425	680551
1-palmitoyl-2-linoleoyl-sn-glycero-3-phosphocholine	(16:0/18:2)-GPC, 1-palmitoyl-2-linoleoylphosphatidylcholine, 16:0-18:2 phosphatidylcholine, 16:0/18:2(9Z,12Z) phosphatidylcholine, 3,5,8-trioxa-4-phosphahexacosa-17,20-dien-1-aminium, 4-hydroxy-N,N,N-trimethyl-9-oxo-7-(((1-oxohexadecyl)oxy)methyl)-, hydroxide, inner salt, 4-oxide, (Z,Z)-, 6931-84-6, C42H80NO8P, PLPC, [3-hexadecanoyloxy-2-[(9Z,12Z)-octadeca-9,12-dienoyl]oxypropyl] 2-(trimethylazan…					Other	chemical - endogenous mammalian					6438359	HMDB0007973	6931-84-6
APOA1		APOA1				Extracellular Space	transporter
APOC1		APOC1				Extracellular Space	transporter
APOC3		APOC3				Extracellular Space	transporter
aripiprazole	129722-12-9, 2(1H)-quinolinone, 7-(4-(4-(2,3-dichlorophenyl)-1-piperazinyl)butoxy)-3,4-dihydro-, 24-29-3, 7-(4-(4-(2,3-dichlorophenyl)-1-piperazinyl)butyloxy)-3,4-dihydro-2(1H)-quinolinone, 7-[4-[4-(2,3-dichlorophenyl)piperazin-1-yl]butoxy]-3,4-dihydro-1H-quinolin-2-one, Abilify, Abilify Maintena, Abilify Maintena Kit, Abilify Mycite, Abilitat, C23H27Cl2N3O2, OPC 14597, OPC 31					Other	chemical drug					60795	HMDB0005042	24-29-3
aryl sulfotransferase	1-naphthol phenol sulfotransferase, 1-naphthol phenol sulphotransferase, 2-naphtholsulfotransferase, 2.8.2.1, 3'-phosphoadenylyl-sulfate:phenol sulfotransferase, 3'-phosphoadenylyl-sulphate:phenol sulphotransferase, 4-nitrocatechol sulfokinase, 4-nitrocatechol sulphokinase, aryl sulphotransferase, dopamine sulfotransferase, dopamine sulphotransferase, p-nitrophenol sulfotransferase, p-nitrophenol…					Other	group
asenapine	1H-dibenz(2,3:6,7)oxepino(4,5-c)pyrrole, 5-chloro-2,3,3a,12b-tetrahydro-2-methyl-, (3aR,12bR)-rel-, 65576-45-6, 85650-56-2, asenapine maleate, C17H16ClNO, Org-5222, Saphris, trans-5-chloro-2,3,3a,12b-tetrahydro-2-methyl-1H-dibenz(2,3:6,7)oxepino(4,5-c)pyrrole					Other	chemical drug					163091	--	85650-56-2
AVP	ADH, ARG8 VASOPRESSIN, arginine vasopressin, ARVP, AVP-NPII, AVRP, DI, NEUROPHYSIN II, Vas, VP, Vsp	arginine vasopressin				Extracellular Space	other		551	11998	24221
AVPR1B	arginine vasopressin receptor 1B, AVPR V1b, AVPR V3, AVPR3, LOC100909648, V1bR, V3/V1b, vasopressin V1b receptor-like, VIBR, VPR3	arginine vasopressin receptor 1B				Plasma Membrane	G-protein coupled receptor	AVP, lypressin	553	26361	100909648|29462
AVPR2	ADHR, arginine vasopressin receptor 2, DI1, DIR, DIR3, ND1, NDI, V2R, vasopressin V2-receptor, VPV2R	arginine vasopressin receptor 2				Plasma Membrane	G-protein coupled receptor	conivaptan, tolvaptan, OPC 51803, vasopressins, terlipressin, AVP, satavaptan, OPC-31260, lypressin, desmopressin	554	12000	25108
buspirone	33386-08-2, 36505-84-7, 8-[4-(4-pyrimidin-2-ylpiperazin-1-yl)butyl]-8-azaspiro[4.5]decane-7,9-dione, 8-[4-[4-(2-pyrimidinyl)-1-piperazinyl]butyl]-8-azaspiro[4.5]decane-7, 9-dione monohydrochloride, Ansial, Ansiced, Anxiron, Axoren, Bespar, BuSpar, Buspimen, Buspinol, buspirone HCl, buspirone hydrochloride, Buspisal, C21H31N5O2, Censpar, Lucelan, Narol, Travin					Other	chemical drug					2477	HMDB0014633	33386-08-2
cabergoline	(6aR,9R,10aR)-N-[3-(dimethylamino)propyl]-N-(ethylcarbamoyl)-7-prop-2-enyl-6,6a,8,9,10,10a-hexahydro-4H-indolo[4,3-fg]quinoline-9-carboxamide, 1-((6-allylergolin-8beta-yl)carbonyl)-1-(3-(dimethylamino)propyl)-3-ethylurea, 81409-90-7, BRN 6020775, C26H37N5O2, Cabaser, casaber, Dostinex, FCE 21336					Other	chemical drug					54746	HMDB0014393	81409-90-7
cardiolipin	C81H158O17P2, diphosphatidylglycerol, [(2R)-3-[[3-[[(2R)-2,3-di(octadecanoyloxy)propoxy]-hydroxyphosphoryl]oxy-2-hydroxypropoxy]-hydroxyphosphoryl]oxy-2-octadecanoyloxypropyl] octadecanoate					Other	chemical - endogenous mammalian					449005	HMDB0056960
CLEC4G	4930572L20RIK, C-type lectin domain family 4 member G, C-type lectin domain family 4, member G, DTTR431, LP2698, LSECTIN, RGD1562320, UNQ431	C-type lectin domain family 4 member G				Plasma Membrane	other		339390	75863	689004
CLU		CLU				Extracellular Space	other
DBH	DBM, DOPAMINE beta-HYDROXYLASE, dopamine beta-monooxygenase, DOPAMINE 尾-HYDROXYLASE, dopamine 尾-monooxygenase, DOPBHY	dopamine beta-hydroxylase				Cytoplasm	enzyme	disulfiram/gemcitabine, disulfiram	1621	13166	25699
dopamine	1,2-benzenediol, 4-(2-aminoethyl)-, 1,2-benzenediol, 4-(2-aminoethyl)- (9CI), 4-(2-aminoethyl)benzene-1,2-diol, 50444-17-2, 51-61-6, 62-31-7, C8H11NO2, DA, dopamine HCl, dopamine hydrochloride, hydroxytyramine, Intropin, Revimine					Other	chemical - endogenous mammalian					681	HMDB0000073	51-61-6
dopamine beta-monooxygenase	(3,4-dihydroxyphenethylamine)beta-mono-oxygenase, (3,4-dihydroxyphenethylamine)尾-mono-oxygenase, 1.14.17.1, 3,4-dihydroxyphenethylamine beta-oxidase, 3,4-dihydroxyphenethylamine 尾-oxidase, 3,4-dihydroxyphenethylamine,ascorbate:oxygen oxidoreductase (beta-hydroxylating), 3,4-dihydroxyphenethylamine,ascorbate:oxygen oxidoreductase (尾-hydroxylating), 4-(2-aminoethyl)pyrocatechol beta-oxidase, 4-(2-a…					Other	group
DOPAMINE D2 LIKE RECEPTOR	D2 LIKE receptor, DRD 2/3/4					Other	group
dopamine quinone	3,5-cyclohexadiene-1,2-dione, 4-(2-aminoethyl)-, 4-(2-aminoethyl)-3,5-cyclohexadiene-1,2-dione, 4-(2-aminoethyl)cyclohexa-3,5-diene-1,2-dione, 50673-96-6, C8H9NO2, dopaminoquinone					Other	chemical toxicant					162602	HMDB0012219	50673-96-6
DRD2	D2 DOPAMINE receptor, D2 dopaminergic receptor, D2-like receptors, D2a dopamine receptor, D2DR, D2R, D2S, dopamine D2, dopamine D2 receptor, Dopamine D2L receptor, dopamine receptor D2	dopamine receptor D2				Plasma Membrane	G-protein coupled receptor	paliperidone, risperidone, buspirone, carbidopa/entacapone/levodopa, bifeprunox, iloperidone, blonanserin, asenapine, pardoprunox, ocaperidone, abaperidone, methotrimeprazine, cis-thiothixene, fluspirilene, SLV-314, cariprazine, rotigotine, acetophenazine, BIM 23A760, sultopride, zuclopenthixol, thioproperazine, lurasidone, opipramol, paliperidone palmitate, brexpiprazole, pipothiazine, benperido…	1813	13489	24318
DRD3	D3 receptor, D3DR, D3R, dopamine D3, Dopamine d3 receptor, dopamine receptor D3, ETM1, FET1	dopamine receptor D3				Plasma Membrane	G-protein coupled receptor	paliperidone, carbidopa/entacapone/levodopa, iloperidone, asenapine, abaperidone, cis-thiothixene, PNU 170413, cariprazine, rotigotine, brexpiprazole, carbidopa/levodopa, domperidone, chlorprothixene, trifluoperazine, dexamethasone/olanzapine, fluphenazine, pimozide, clozapine, haloperidol, fluoxetine/olanzapine, fluphenazine decanoate, amitriptyline/perphenazine, haloperidol decanoate, trimethob…	1814	13490	29238
DRD4	AW125663, D4 dopamine receptor, D4 Receptor, D4DR, D4R, D4RA, Dopamine receptor 4, dopamine receptor D4	dopamine receptor D4				Plasma Membrane	G-protein coupled receptor	paliperidone, carbidopa/entacapone/levodopa, iloperidone, flibanserin, asenapine, cis-thiothixene, rotigotine, carbidopa/levodopa, trifluoperazine, dexamethasone/olanzapine, fluphenazine, pimozide, clozapine, haloperidol, fluoxetine/olanzapine, fluphenazine decanoate, amitriptyline/perphenazine, haloperidol decanoate, trimethobenzamide, fluphenazine enanthate, loxapine, perphenazine, promazine, p…	1815	13491	25432
DRD5	D1B, D5R, DBDR, DOPAMINE D5 receptor, dopamine receptor D5, DRD1B, DRD1L2, Gpcr1	dopamine receptor D5				Plasma Membrane	G-protein coupled receptor	carbidopa/entacapone/levodopa, iloperidone, cis-thiothixene, zuclopenthixol, carbidopa/levodopa, amantadine, trifluoperazine, fluphenazine, pimozide, clozapine, haloperidol, fenoldopam, fluphenazine decanoate, amitriptyline/perphenazine, haloperidol decanoate, trimethobenzamide, fluphenazine enanthate, perphenazine, promazine, prochlorperazine, pramipexole, olanzapine, octreotide/prochlorperazine…	1816	13492	25195
fatty acid	aliphatic monocarboxylic acid, CHO2R, fatty acid derivatives, fatty acids, FFA, free fatty acid, free fatty acids					Other	chemical - endogenous mammalian					--	--
HDL	HDL particle, HDL Particles, high-density lipoprotein					Plasma Membrane	complex
iloperidone	1-[4-[3-[4-(6-fluoro-1,2-benzoxazol-3-yl)piperidin-1-yl]propoxy]-3-methoxyphenyl]ethanone, 133454-47-4, C24H27FN2O4, ethanone, 1-(4-(3-(4-(6-fluoro-1,2-benzisoxazol-3-yl)-1-piperidinyl)propoxy)-3-methoxyphenyl)-, Fanapt, Fanaptum, HP-873, ILO-522					Other	chemical drug					71360	--	133454-47-4
lipid	lipids					Other	chemical - endogenous mammalian					--	--
lisuride	18016-80-3, 19875-60-6, 3-[(6aR,9S)-7-methyl-6,6a,8,9-tetrahydro-4H-indolo[4,3-fg]quinoline-9-yl]-1,1-diethylurea, 8R-lisuride, C20H26N4O, lisparin, Lisurida [INN-Spanish], lisuride maleate, Lisuride [INN], Lisuridum [INN-Latin], Lysuride, N'-((8alpha)-9,10-didehydro-6-methylergolin-8-yl)-N,N-diethylurea, urea, N'-((8alpha)-9,10-didehydro-6-methylergolin-8-yl)-N,N-diethyl-					Other	chemical drug					28864	HMDB0014727	19875-60-6
LPA	AK38, APOA, lipoprotein(a), LP	lipoprotein(a)				Extracellular Space	other		4018
pergolide	(6aR,9R,10aR)-9-(methylsulfanylmethyl)-7-propyl-6,6a,8,9,10,10a-hexahydro-4H-indolo[4,3-fg]quinoline, 66104-22-1, 66104-23-2, 8beta-((methylthio)methyl)-6-propylergoline monomethanesulfonate, C19H26N2S, ergoline, 8-((methylthio)methyl)-6-propyl-, (8beta)-, ly127809, mpe, pergolide mesylate, pergolide methanesulfonate, Permax					Other	chemical drug					47811	HMDB0015317	66104-22-1
phenoxybenzamine	59-96-1, 63-92-3, Bensylyt, Bensylyt Nen, Bensylyte, benzenemethanamine, N-(2-chloroethyl)-N-(1-methyl-2-phenoxyethyl)-, benzylamine, N-(2-chloroethyl)-N-(1-methyl-2-phenoxyethyl)-, Benzylyt, C18H22ClNO, Dibenylin, Dibenyline, Dibenzylene, Dibenzyline, Dibenzyline HCl, Dibenzyline Hydrochloride, Dibenzyran, N-benzyl-N-(2-chloroethyl)-1-phenoxypropan-2-amine, phenoxybenzamine HCl, phenoxybenzamine…					Other	chemical drug					4768	HMDB0015061	59-96-1
pioglitazone	(卤)-5-(p-(2-(5-ethyl-2-pyridyl)ethoxy)benzyl)-2,4-thiazolidinedione monohydrochloride, 105355-27-9, 111025-46-8, 112529-15-4, 198077-89-3, 2,4-thiazolidinedione, 5-((4-(2-(5-ethyl-2-pyridinyl)ethoxy)phenyl)methyl)-, (卤)-, 5-(4-(2-(5-ethyl-2-pyridyl)ethoxy)benzyl)-2,4-thiazolidinedione, 5-[[4-[2-(5-ethylpyridin-2-yl)ethoxy]phenyl]methyl]-1,3-thiazolidine-2,4-dione, Actos, Actost, AD4833, C19H20N2O…					Other	chemical drug					4829	HMDB0015264	105355-27-9
piribedil	2-(4-piperonyl-1-piperazinyl)pyrimidine, 2-[4-(1,3-benzodioxol-5-ylmethyl)piperazin-1-yl]pyrimidine, 3605-01-4, 52293-23-9, 78213-63-5, C16H18N4O2, piribedil HCl, piribedil hydrochloride, piribedil mesylate, pyrimidine, 2-(4-(1,3-benzodioxol-5-ylmethyl)-1-piperazinyl)-, trivastal, trivastan					Other	chemical drug					4850	--	78213-63-5
Pka	A-Kinase, cAMP-dependent protein kinase, protein KINASE A					Cytoplasm	complex	protein kinase A inhibitor
PPP1R1B	AU040756, DARPP, DARPP-32, Dopamine and camp regulated neuronal phosphoprotein, protein phosphatase 1 regulatory inhibitor subunit 1B, protein phosphatase 1, regulatory (inhibitor) subunit 1B, protein phosphatase 1, regulatory inhibitor subunit 1B	protein phosphatase 1 regulatory inhibitor subunit 1B				Cytoplasm	phosphatase		84152	19049	360616
SAA	A-saa, Amyloid A, SAA@, SERUM AMYLOID					Nucleus	group	4'-iodo-4'-deoxydoxorubicin
SLC6A3	Amphetamine transporter, DA TRANSPORTER, DAT, DAT transporter, DAT1, Dopamine Transporter, Na-dependent dopamine transporter, PKDYS, solute carrier family 6 (neurotransmitter transporter, dopamine), member 3, solute carrier family 6 member 3	solute carrier family 6 member 3				Plasma Membrane	transporter	acetaminophen/clemastine/pseudoephedrine, acetaminophen/dexbrompheniramine/pseudoephedrine, dexbrompheniramine/pseudoephedrine, chlorpheniramine/ibuprofen/pseudoephedrine, cetirizine/pseudoephedrine, lisdexamfetamine, DOV-102,677, armodafinil, phentermine/topiramate, ioflupane I-123, hydrocodone/pseudoephedrine, bupropion/naltrexone, bupropion/dextromethorphan, fexofenadine/pseudoephedrine, fenfl…	6531	13162	24898
Tcf 1/3/4						Nucleus	group
TH	DYT14, DYT5b, The, TYH, TYROSINE 3-MONOOXYGENASE, tyrosine hydroxylase	tyrosine hydroxylase				Cytoplasm	enzyme	tyrosine hydroxylase inhibitor, 5,6,7,8-tetrahydrobiopterin, metyrosine, alpha-methylparatyrosine	7054	21823	25085
triacylglycerol	C6H5O6R3, TG, triacylglyceride, triacylglycerols, triglyacylglycerol, triglyceride, triglycerides, triglycerol					Other	chemical - endogenous non-mammalian					--	--
ziprasidone	122883-93-6, 138982-67-9, 146939-27-7, 5-(2-(4-(1,2-benzisothiazol-3-yl)-1-piperazinyl)ethyl)-6-chloro-1,3-dihydro-2H-indol-2-one, 5-(2-(4-(1,2-benzisothiazol-3-yl)-1-piperazinyl)ethyl)-6-chloro-2-indolinone monohydrochloride, monohydrate, 5-(2-(4-(3-benzisothiazolyl)piperazinyl)ethyl)-6-chloro-1,3-dihydro-2H-indol-2-one, 5-[2-[4-(1,2-benzothiazol-3-yl)piperazin-1-yl]ethyl]-6-chloro-1,3-dihydroin…					Other	chemical drug					60854	HMDB0014391	138982-67-9

## Sheet: Insulin signalling
漏 2000-2019 QIAGEN. All rights reserved.
Symbol	Synonym(s)	Entrez Gene Name	Ensembl	Expr Log Ratio	Expr p-value	Location	Family	Drugs	Entrez Gene ID for Human	Entrez Gene ID for Mouse	Entrez Gene ID for Rat	PubChem ID	HMDB ID	CAS ID
PCK1	AI265463, GTP, PCK, PCKDC, PEPCK, PEPCK-C, PEPCK1, phosphoenolpyruvate carboxykinase 1, phosphoenolpyruvate carboxykinase 1, cytosolic, PHOSPHOENOLPYRUVATE CARBOXYKINASE SUPPRESSED BY INSULIN, RATPEPCK	phosphoenolpyruvate carboxykinase 1	ENSMUSG00000027513	-0.756194	1.91535e-05	Cytoplasm	kinase		5105	18534	362282
VEGFA	Gd-vegf, MVCD1, vascular endothelial growth factor A, VEGF, Vegf-3, VEGF111, VPF	vascular endothelial growth factor A	ENSMUSG00000023951	-0.727721	5.57578e-05	Extracellular Space	growth factor	dalteparin, bevacizumab, ranibizumab, aflibercept, bevacizumab/erlotinib, bevacizumab/sorafenib, bevacizumab/5-fluorouracil, bevacizumab/temozolomide, bevacizumab/irinotecan, bevacizumab/carmustine/lomustine, bevacizumab/paclitaxel, bevacizumab/irinotecan/oxaliplatin, aflibercept/irinotecan, bevacizumab/capecitabine/oxaliplatin, bevacizumab/panitumumab, bevacizumab/cetuximab, bevacizumab/pemetrex…	7422	22339	83785
INSR	4932439J01Rik, alpha subunit INSULIN receptor, CD220, D630014A15RIK, HHF5, insulin receptor, INSULIN receptor B, Insulin receptor beta, INSULIN receptor KINASE, Insulin receptor 尾, INSULIN RPTK, IR, IR alpha, IR 伪, IR-B, IRK, 伪 subunit INSULIN receptor	insulin receptor	ENSMUSG00000005534	-0.644726	0.00067138	Plasma Membrane	kinase	BMS-754807, insulin detemir, INS, canakinumab/INS, insulin aspart/insulin detemir, ceritinib, insulin glargine/insulin lispro, KW-2450, subetta, INS/protamine zinc insulin, INS/pioglitazone, insulin aspart, insulin glulisine, insulin lispro, insulin glargine, protamine zinc insulin	3643	16337	24954
PDE3B	3',5'-Cyclic phosphodiesterase B, 9830102A01RIK, AI847709, cAMP-Dependent 3',5'-Cyclic Phosphodiesterase, cGIPDE1, Cgmp-inhibited 3',5'-cyclic phosphodiesterase b, HcGIP1, PDE3, Phosphodiesterase 3b, phosphodiesterase 3B, cGMP-inhibited	phosphodiesterase 3B	ENSMUSG00000030671	-0.620522	0.00121582	Cytoplasm	enzyme	dyphylline, nitroglycerin, medorinone, cilostazol, dipyridamole, amrinone, tolbutamide, theophylline, pentoxifylline	5140	18576	29516
SREBF1	ADD-1, bHLHd1, S14, SREBP-1, sterol regulatory element binding transcription factor 1, STEROL RESPONSE ELEMENT	sterol regulatory element binding transcription factor 1	ENSMUSG00000020538	-0.613712	0.00142462	Nucleus	transcription regulator		6720	20787	78968
XBP1	D11Ertd39e, Hepatocarcinogenesis-related transcription factor, HTF, Sxbp-1, Transcription related factor in liver cancer, TREB-5, X-box binding protein 1, XBP1 mRNA, XBP2	X-box binding protein 1	ENSMUSG00000020484	-0.605749	0.00170699	Nucleus	transcription regulator		7494	22433	289754
VAMP2	mVam2, RATVAMPB, RATVAMPIR, SYB, SYB2, sybII, Synaptobrevin 2, Vamp ii, vesicle-associated membrane protein 2	vesicle associated membrane protein 2	ENSMUSG00000020894	-0.570751	0.00358428	Plasma Membrane	other	botulinum toxin type B	6844	22318	24803
IRS1	ENSMUSG00000022591, G972R, HIRS-1, insulin receptor substrate 1, IRS1IRM	insulin receptor substrate 1	ENSMUSG00000055980	-0.558157	0.00459114	Cytoplasm	other		3667	16367	25467
ASCL1	achaete-scute family bHLH transcription factor 1, AI225900, ASH1, bHLHa46, CEPA, HASH1, MASH1	achaete-scute family bHLH transcription factor 1	ENSMUSG00000020052	-0.552299	0.00513486	Nucleus	transcription regulator		429	17172	64186
PFKFB1	6-phosphofructo-2-kinase f-type, 6-phosphofructo-2-kinase/fructose-2,6-biphosphatase 1, F6PK, HL2K, PFK/FBPase 1, PFK2, Pfkfb01, PFRX	6-phosphofructo-2-kinase/fructose-2,6-biphosphatase 1	ENSMUSG00000025271	-0.547518	0.00561781	Cytoplasm	kinase		5207	18639	24638
LIPE	4933403G17RIK, AOMS4, Cholesteryl Ester Hydrolase, FPLD6, Hormone-sensitive Lipase, HSL, LHS, lipase E, hormone sensitive type, lipase, hormone sensitive, LOC100503639, LOC100862213, Neutral ce hydrolase	lipase E, hormone sensitive type	ENSMUSG00000003123	-0.54592	0.00578748	Cytoplasm	enzyme		3991	16890	25330
SLC2A4	Gef, GLUT4, GT2, Insulin-responsive glucose transporter, solute carrier family 2 (facilitated glucose transporter), member 4, solute carrier family 2 member 4, twgy	solute carrier family 2 member 4	ENSMUSG00000018566	-0.538955	0.00657797	Plasma Membrane	transporter		6517	20528	25139
EIF4EBP1	4E-BP1, 4EBP, AA959816, BP-1, Eukaryotic translation initiation factor 4e binding protein 1, PHAS-I	eukaryotic translation initiation factor 4E binding protein 1	ENSMUSG00000031490	-0.538395	0.00664519	Cytoplasm	translation regulator		1978	13685	116636
IRS2	4PS, insulin receptor substrate 2, LOC207125	insulin receptor substrate 2	ENSMUSG00000038894	-0.522446	0.00881762	Cytoplasm	other		8660	384783	29376
GDI1	1A, GDI alpha, GDI 伪, GDIA, GDIL, GDP dissociation inhibitor 1, guanosine diphosphate (GDP) dissociation inhibitor 1, MRX41, MRX48, OPHN2, Rab Gdi alpha, Rab-gdi-伪, RABGD1A, RABGDIA, RHOGDI, XAP-4	GDP dissociation inhibitor 1	ENSMUSG00000015291	-0.498063	0.0132544	Cytoplasm	other		2664	14567	25183
PPARG	CIMT1, GLM1, NR1C3, peroxisome proliferator activator receptor 纬, peroxisome proliferator-activated receptor gamma, peroxisome proliferator-activated receptor 纬, PPAR gamma 3, PPAR 纬 3, PPAR-gamma, PPAR-纬, Pparg1, PPFP, receptor 纬	peroxisome proliferator activated receptor gamma	ENSMUSG00000000440	-0.496009	0.0136994	Nucleus	ligand-dependent nuclear receptor	icosapent, amlodipine/telmisartan, inolitazone, aleglitazar, aspirin/dipyridamole/telmisartan, clopidogrel/telmisartan, glimepiride/rosiglitazone, nicotinic acid/pioglitazone, alogliptin/pioglitazone, glimepiride/pioglitazone, GED-0507-34-levo, INS/pioglitazone, rosiglitazone, farglitazar, sulfasalazine, pioglitazone, telmisartan, tesaglitazar, troglitazone, hydrochlorothiazide/telmisartan, balsa…	5468	19016	25664
FOXO1	Afxh, AI876417, FKH1, FKHR, FKHR1, Forkhead, forkhead box O1, FOXO1A	forkhead box O1	ENSMUSG00000044167	-0.478126	0.0181179	Nucleus	transcription regulator		2308	56458	84482
RPS6KB1	2610318I15RIK, 4732464A07RIK, AA959758, AI256796, AI314060, P70, p70 S6K-alpha, p70 S6K-伪, P70 S6k1, p70 S6KA, p70(S6K)-alpha, p70(S6K)-伪, p70-alpha, p70-S6K, p70-伪, p70/85s6k, p70S6 kinase, pp70 s6 kinase, PS6K, ribosomal protein S6 kinase B1, ribosomal protein S6 kinase, polypeptide 1, S6K, S6K-beta-1, S6K-尾-1, S6K1, STK14A	ribosomal protein S6 kinase B1	ENSMUSG00000020516	-0.472998	0.0195791	Cytoplasm	kinase		6198	72508	83840
AKT2	2410016A19Rik, AKT serine/threonine kinase 2, AW554154, HIHGHH, PKB, Pkb 尾, PKBB, PKBBETA, PRKBB, Protein kinase Akt-2, RAC-BETA, RAC-尾, thymoma viral proto-oncogene 2	AKT serine/threonine kinase 2	ENSMUSG00000004056	-0.470523	0.0203177	Cytoplasm	kinase	triciribine, GSK690693, triciribine phosphate, BAY1125976, enzastaurin	208	11652	25233
NDUFV1	CI-51K, CI-51kD, MITOCHONDRIAL COMPLEX 1-51KDA subunit, NADH DEHYDROGENASE 51KD, NADH:ubiquinone oxidoreductase core subunit V1, UQOR1	NADH:ubiquinone oxidoreductase core subunit V1	ENSMUSG00000037916	-0.46686	0.0214524	Cytoplasm	enzyme		4723	17995	293655
ACADVL	ACAD6, acyl-CoA dehydrogenase very long chain, acyl-CoA dehydrogenase, very long chain, acyl-Coenzyme A dehydrogenase, very long chain, LCACD, VERY long-CHAIN FATTY ACYL-COA DEHYDROGENASE, VLACD, VLCAD	acyl-CoA dehydrogenase very long chain	ENSMUSG00000018574	-0.457336	0.0246441	Cytoplasm	enzyme		37	11370	25363
ATP1A2	Atpa-3, ATPase Na+/K+ transporting subunit alpha 2, ATPase Na+/K+ transporting subunit 伪 2, ATPase, Na+/K+ transporting, alpha 2 polypeptide, ATPase, Na+/K+ transporting, 伪 2 polypeptide, AW060654, FHM2, KIAA0778, MHP2, mKIAA0778, Na+/k+ trans2, Na,K-ATPase 伪 subunit 2, RATATPA2, Sodium pump 2	ATPase Na+/K+ transporting subunit alpha 2	ENSMUSG00000007097	-0.435172	0.0335601	Plasma Membrane	transporter	digoxin, ethacrynic acid, perphenazine	477	98660	24212
SLC2A1	BAND 4.5, CSE, DYT17, DYT18, DYT9, EIG12, ERYTHROID/BRAIN GLUCOSE TRANSPORTER, GLUT, GLUT-1, GLUT1DS, Glut1r, GLUTB, GTG1, Gtg3, HEPG2, HTLVR, PED, RATGTG1, SDCHCN, solute carrier family 2 (facilitated glucose transporter), member 1, solute carrier family 2 member 1	solute carrier family 2 member 1	ENSMUSG00000028645	-0.425678	0.0380886	Plasma Membrane	transporter		6513	20525	24778
GHR	Ghbp, GHIP, GHR/BP, GROWTH HORMONE receptor	growth hormone receptor	ENSMUSG00000055737	-0.405798	0.0491299	Plasma Membrane	transmembrane receptor	GH1, prednisone/somatotropin, pegvisomant, somatrem	2690	14600	25235
PHLDB1	AU041016, D330037A14RIK, KIAA0638, LL5, LL5A, pleckstrin homology like domain family B member 1, pleckstrin homology-like domain, family B, member 1	pleckstrin homology like domain family B member 1	ENSMUSG00000048537	-0.397281	0.0545622	Other	other		23187	102693	171434
COX4I1	AL024441, CcO IVi1, COX, COX IV-1, COX4, COX4-1, COX4A, COX4I, COXIV, cytochrome c oxidase subunit 4I1, IV-1	cytochrome c oxidase subunit 4I1	ENSMUSG00000031818	-0.39291	0.0575251	Cytoplasm	enzyme		1327	12857	29445
F3	AA409063, CD142, Cf-3, coagulation factor III, coagulation factor III, tissue factor, TF, TFA	coagulation factor III, tissue factor	ENSMUSG00000028128	-0.388667	0.0605187	Plasma Membrane	transmembrane receptor	activated recombinant human factor VII, tisotumab vedotin	2152	14066	25584
IGFBP4	AI875747, BP-4, DEB2, HT29-IGFBP, IBP-4, IGF-BP, insulin-like growth factor binding protein 4	insulin like growth factor binding protein 4	ENSMUSG00000017493	-0.379661	0.0672696	Extracellular Space	other		3487	16010	360622
IGF2	AL033362, C11orf43, GRDF, IGF-II, IGF2 isoform 1, insulin-like growth factor 2, INSULIN-LIKE GROWTH FACTOR II, M6pr, Mpr, Peg2, PP9974, RNIGF2, somatomedin A	insulin like growth factor 2	ENSMUSG00000048583	-0.378398	0.068261	Extracellular Space	growth factor	MEDI-573, BI 836845	3481	16002	24483
PRKCE	5830406C15RIK, nPKC-epsilon, nPKC-蔚, PKC 蔚, PKCE, PKCepsilon, PKC[e], protein kinase C epsilon, protein kinase C 蔚, protein kinase C, epsilon, protein kinase C, 蔚, R75156	protein kinase C epsilon	ENSMUSG00000045038	-0.37484	0.0711128	Cytoplasm	kinase	protein kinase C-epsilon activator, ingenol mebutate	5581	18754	29340
CIDEA	AW212747, cell death-inducing DFFA-like effector a, cell death-inducing DNA fragmentation factor, alpha subunit-like effector A, cell death-inducing DNA fragmentation factor, 伪 subunit-like effector A, Dff, LOC683592	cell death-inducing DFFA-like effector a	ENSMUSG00000024526	-0.37411	0.0717088	Cytoplasm	other		1149	12683	291541
SDHC	0610010E03Rik, AI316496, AU019277, CYB560, CYBL, PGL3, QPs-1, SDH3, succinate dehydrogenase complex subunit C, succinate dehydrogenase complex, subunit C, integral membrane protein	succinate dehydrogenase complex subunit C	ENSMUSG00000058076	-0.374037	0.0717687	Cytoplasm	enzyme		6391	66052	289217
ACADL	AA960361, ACAD4, ACOADA, acyl-CoA dehydrogenase long chain, acyl-CoA dehydrogenase, long chain, acyl-Coenzyme A dehydrogenase, long-chain, AU018452, C79855, LCAD, Long chain acyl-coa dehydrogenase	acyl-CoA dehydrogenase long chain	ENSMUSG00000026003	-0.345765	0.0979303	Cytoplasm	enzyme		33	11363	25287
Irs3	AA408304, insulin receptor substrate 3	insulin receptor substrate 3	ENSMUSG00000047182	-0.345285	0.0984291	Nucleus	other			16369	84021
PIK3R1	AA414921, AGM7, GRB1, IMD36, LOC105379008, p85, p85 subunit of PI3-kinase, P85 伪, p85-ALPHA, p85-伪 regulatory subunit of phosphatidylinositol 3-kinase, p85alpha regulatory adapter, phosphatidylinositol 3 kinase, regulatory subunit, polypeptide 1 (p85 伪), phosphatidylinositol 3-kinase p85-伪 regulatory subunit, phosphoinositide-3-kinase regulatory subunit 1, PI3K, PI3KA, PI3KR1, PIK31R1, pp85, REGU…	phosphoinositide-3-kinase regulatory subunit 1	ENSMUSG00000041417	-0.340432	0.103571	Cytoplasm	other		5295	18708	25513
CS	2610511A05Rik, 9030605P22Rik, Ahl4, BB234005, Cis, citrate synthase	citrate synthase	ENSMUSG00000005683	-0.339754	0.104305	Cytoplasm	enzyme		1431	12974	170587
GYS1	GLYCOGEN SYNTHASE, glycogen synthase 1, glycogen synthase 1, muscle, GSY, GYS, GYS3, LOC687978, MGS	glycogen synthase 1	ENSMUSG00000003865	-0.32968	0.115666	Cytoplasm	enzyme		2997	14936	690987
PPARA	4933429D07Rik, AI118064, AW742785, hPPAR, MGC2452, NR1C1, peroxisome proliferator activated receptor alpha, peroxisome proliferator activated receptor 伪, PPAR, PPAR alpha, PPAR伪	peroxisome proliferator activated receptor alpha	ENSMUSG00000022383	-0.319296	0.128297	Nucleus	ligand-dependent nuclear receptor	choline fenofibrate, aleglitazar, fenofibric acid/rosuvastatin, atorvastatin/choline fenofibrate, choline fenofibrate/simvastatin, ezetimibe/fenofibrate, fenofibrate/simvastatin, pemafibrate, NS-220, tesaglitazar, bezafibrate, clofibrate, fenofibrate, docosahexaenoic acid, gemfibrozil	5465	19013	25747
PIN1	0610025L01Rik, D9Bwg1161e, DOD, peptidylprolyl cis/trans isomerase, NIMA-interacting 1, protein (peptidyl-prolyl cis/trans isomerase) NIMA-interacting 1, UBL5	peptidylprolyl cis/trans isomerase, NIMA-interacting 1	ENSMUSG00000032171	-0.310091	0.140303	Nucleus	enzyme		5300	23988	298696
MLL	6430520K01, ALL-1, CXXC7, FLJ11783, HRX, HTRX, HTRX1, lysine (K)-specific methyltransferase 2A, lysine methyltransferase 2A, mKIAA4050, MLL, MLL1, MLL1A, TRX1, WDSTS	lysine methyltransferase 2A	ENSMUSG00000002028	-0.303113	0.149923	Nucleus	transcription regulator		4297	214162	315606
AIRE	AIRE1, APECED, APS1, APSI, autoimmune regulator, autoimmune regulator (autoimmune polyendocrinopathy candidiasis ectodermal dystrophy), PGA1	autoimmune regulator	ENSMUSG00000000731	-0.294472	0.162475	Nucleus	transcription regulator		326	11634	294328
TSC2	LAM, Nafld, PPP1R160, Rc, Tcs2, TSC complex subunit 2, TSC4, TUBERIN, tuberous sclerosis 2	TSC complex subunit 2	ENSMUSG00000002496	-0.289684	0.169737	Cytoplasm	other		7249	22084	24855
PIKFYVE	5230400C17RIK, CFD, FAB1, HEL37, KIAA0981, p235, phosphoinositide kinase, FYVE-type zinc finger containing, PI5K, PIP5K, PIP5K3, Pipk5k3, PipkIII, Type III PI 5-kinase, ZFYVE29	phosphoinositide kinase, FYVE-type zinc finger containing	ENSMUSG00000025949	-0.286308	0.174993	Cytoplasm	kinase	apilimod	200576	18711	316457
CEBPB	Agp/eb, ANF-1, ANF-2, C/Ebp Beta-Lip, C/Ebp 尾-Lip, C/EBP-beta, C/EBP-尾, CCAAT enhancer binding protein beta, CCAAT enhancer-binding protein 尾, CCAAT/enhancer binding protein (C/EBP), beta, CCAAT/enhancer binding protein (C/EBP), 尾, CCAAT/enhancer binding protein beta, CCAAT/enhancer binding protein 尾, CEBP-尾, CRP2, IL-6DBP, NF-IL6, NF-M, TCF5	CCAAT enhancer binding protein beta	ENSMUSG00000056501	-0.281115	0.183295	Nucleus	transcription regulator		1051	12608	24253
IGFBP3	AI649005, BP-53, IBP3, IGBP3, IGF binding protein 3, IGFI BP3, IGgfbp3, Insulin-like growth factor-binding protein 3	insulin like growth factor binding protein 3	ENSMUSG00000020427	-0.268292	0.204945	Extracellular Space	other		3486	16009	24484
MAPK11	LOC679007, mitogen-activated protein kinase 11, p38 beta Mapk, p38 MAPK 尾, P38 尾, p38-2, P38B, p38Beta, P38BETA2, p38尾 MAPK, PRKM11, SAPK2, SAPK2B	mitogen-activated protein kinase 11	ENSMUSG00000053137	-0.267384	0.206541	Cytoplasm	kinase	talmapimod, regorafenib, ralimetinib	5600	19094	689314
SOCS1	CIS1, CISH1, Cish7, JAB, JBP, Sosc1, SSI-1, STAT INDUCED STAT INHIBITOR-1, suppressor of cytokine signaling 1, TIP-3	suppressor of cytokine signaling 1	ENSMUSG00000038037	-0.263377	0.213684	Cytoplasm	other		8651	12703	252971
JUND	AP-1, jun D proto-oncogene, JunD proto-oncogene, AP-1 transcription factor subunit, JUND1	JunD proto-oncogene, AP-1 transcription factor subunit	ENSMUSG00000071076	-0.258701	0.222227	Nucleus	transcription regulator		3727	16478	24518
MLST8	0610033N12Rik, AA409454, AI505104, AI851821, GbetaL, GBL, LST8, MTOR associated protein, LST8 homolog, MTOR associated protein, LST8 homolog (S. cerevisiae), POP3, WAT1	MTOR associated protein, LST8 homolog	ENSMUSG00000024142	-0.256686	0.225978	Cytoplasm	other		64223	56716	64226
SMPD2	AW108287, ISC1, neutral SMase, Neutral sphingomyelinase, NSMASE, NSMASE1, SMS2, sphingomyelin phosphodiesterase 2, sphingomyelin phosphodiesterase 2, neutral	sphingomyelin phosphodiesterase 2	ENSMUSG00000019822	-0.250919	0.236943	Cytoplasm	enzyme		6610	20598	83537
NRF1	ALPHA-PAL, C87038, D6Ertd415e, Nfe2l1 retired, nuclear respiratory factor 1, RGD:1303265, 伪-PAL	nuclear respiratory factor 1	ENSMUSG00000058440	-0.238337	0.262061	Nucleus	transcription regulator		4899	18181	312195
CAT	2210418N07, ACATALASIA, Cas-1, Cat01, Catalase, Catalase1, Catl, CS1	catalase	ENSMUSG00000027187	-0.234518	0.270011	Cytoplasm	enzyme	fomepizole	847	12359	24248
ELK1	ELK, ELK1, ETS transcription factor, ELK1, member of ETS oncogene family, p62TCF, RGD:2549, TCF/ELK	ELK1, ETS transcription factor	ENSMUSG00000009406	-0.231947	0.275447	Nucleus	transcription regulator		2002	13712	314436
BCL2L1	bBclxl, Bcl-X beta, Bcl-X 尾, BCL-XL/S, BCL2-like 1, BCL2L, BCLX, Bclx gamma, Bclx 纬, PPP1R52	BCL2 like 1	ENSMUSG00000007659	-0.226315	0.287601	Cytoplasm	other		598	12048	24888
ATP5A1	AI035633, AL022851, AL023067, alpha subunit of the F1F0 ATP SYNTHASE (COMPLEX V), Atp synthase (f0f1), subunit alpha, Atp synthase (f0f1), subunit 伪, ATP synthase alpha, Atp synthase alpha chain, ATP SYNTHASE alpha subunit, ATP Synthase F1 alpha, ATP synthase F1 subunit alpha, ATP synthase F1 subunit 伪, ATP Synthase F1 伪, ATP synthase mitochondrial f1complex, ATP synthase 伪, Atp synthase 伪 chain,…	ATP synthase F1 subunit alpha	ENSMUSG00000025428	-0.222302	0.296461	Cytoplasm	transporter		498	11946	65262
ICAM1	BB2, CD54, ICAM, INTERCELLULAR ADHESION MOLECULE 1, Ly-47, M90551, MALA-2, Melanoma Progression Associated Antigen, P3.58	intercellular adhesion molecule 1	ENSMUSG00000037405	-0.219044	0.303778	Plasma Membrane	transmembrane receptor		3383	15894	25464
TXNDC17	4831443O22Rik, D11Ertd672e, thioredoxin domain containing 17, TRP14, TXNL5	thioredoxin domain containing 17	ENSMUSG00000020803	-0.201825	0.344282	Cytoplasm	enzyme		84817	52700	287474
PTPRU	FMI, Ftp-1, hPTP-J, PCP-2, protein tyrosine phosphatase, receptor type U, protein tyrosine phosphatase, receptor type, U, PTP, PTP-J, PTP-lambda, PTP-PI, PTP-RO, PTP-位, Ptpf, PTPPSI, PTPRL, PTPU2, R-PTP-PSI, R-PTP-U, RPTP-PI, RPTPlambda	protein tyrosine phosphatase, receptor type U	ENSMUSG00000028909	-0.201051	0.346175	Plasma Membrane	phosphatase		10076	19273	116680
SHC1	p52SHC, p66, p66SHC, SHC, Shc (46 kDa isoform), SHC adaptor protein 1, SHC P66 isoform, SHCA, src homology 2 domain-containing transforming protein C1	SHC adaptor protein 1	ENSMUSG00000042626	-0.200961	0.346398	Cytoplasm	other		6464	20416	85385
TNF	AT-TNF, DIF, RATTNF, TMTNF, TNF-a, TNF-alpha, TNF-伪, Tnfsf1a, TNFSF2, TNLG1F, tumor necrosis factor, Tumor Necrosis Factor 伪, tumor necrosis factor, 伪, tumour necrosis factor, tumour Necrosis Factor Alpha, tumour Necrosis Factor 伪, tumour necrosis factor, alpha, tumour necrosis factor, 伪	tumor necrosis factor	ENSMUSG00000024401	-0.194752	0.361807	Extracellular Space	cytokine	adalimumab, etanercept, infliximab, certolizumab, golimumab, tumor necrosis factor receptor antagonist, afelimomab, infliximab/methotrexate, dexamethasone/thalidomide, dexamethasone/pomalidomide, cyclophosphamide/dexamethasone/thalidomide, golimumab/methotrexate, bortezomib/dexamethasone/thalidomide, rituximab/thalidomide, bortezomib/thalidomide, prednisone/thalidomide, adalimumab/methotrexate, e…	7124	21926	24835
NOS3	2310065A03Rik, ECNOS, eNOS, nitric oxide synthase 3, nitric oxide synthase 3, endothelial cell, nNOS	nitric oxide synthase 3	ENSMUSG00000028978	-0.192529	0.36742	Cytoplasm	enzyme	5,6,7,8-tetrahydrobiopterin, N(G)-monomethyl-D-arginine, GW 273629	4846	18127	24600
CIDEC	Adipoocyte-specific, cell death-inducing DFFA-like effector c, CIDE-3, FPLD5, FSP27	cell death inducing DFFA like effector c	ENSMUSG00000030278	-0.184128	0.389081	Cytoplasm	other		63924	14311	500292
OGT	1110038P24Rik, 4831420N21Rik, AI115525, HINCUT-1, HRNT1, MRX106, O-GLCNAC, O-linked N-acetylglucosamine (GlcNAc) transferase, O-linked N-acetylglucosamine (GlcNAc) transferase (UDP-N-acetylglucosamine:polypeptide-N-acetylglucosaminyl transferase), OGT1, Ogtl	O-linked N-acetylglucosamine (GlcNAc) transferase	ENSMUSG00000034160	-0.183873	0.389752	Cytoplasm	enzyme		8473	108155	26295
MTOR	2610315D21Rik, AI327068, Flat, FRAP, FRAP1, FRAP2, FRB, mechanistic target of rapamycin kinase, RAFT1, RAPT1, RRAFT1, SKS	mechanistic target of rapamycin kinase	ENSMUSG00000028991	-0.182182	0.3942	Nucleus	kinase	ridaforolimus, OSI-027, methotrexate/sirolimus/tacrolimus, dactolisib, AZD8055, vistusertib, PF-4691502, apitolisib, PKI-179, everolimus/exemestane, lenalidomide/temsirolimus, CC-223, gedatolisib, imatinib/sirolimus, DS-7423, P7170, cyclosporine A/sirolimus/tacrolimus, LY3023414, mTOR inhibitor, PWT33597, PQR309, ME-344, VS-5584, everolimus/prednisone, everolimus/sorafenib, everolimus/gefitinib, …	2475	56717	56718
ACADM	ACAD1, Acetyl coenzyme a dehydrogenase, medium chain, Acetyl-Coenzyme A Dehydrogenase, acyl-CoA dehydrogenase medium chain, Acyl-CoA dehydrogenase, medium chain, acyl-Coenzyme A dehydrogenase, medium chain, AU018656, MCAD, MCADH, MEDIUM-CHAIN FATTY ACYL-COA DEHYDROGENASE	acyl-CoA dehydrogenase medium chain	ENSMUSG00000062908	-0.178174	0.404862	Cytoplasm	enzyme		34	11364	24158
PTBP1	AA407203, AL033359, HNRNP-I, HNRPI, polypyrimidine tract binding protein 1, pPTB, PTB, PTB-1, PTB-T, PTB2, PTB3, PTB4, Pybp, Pybp1, Pybp2	polypyrimidine tract binding protein 1	ENSMUSG00000006498	-0.166332	0.437281	Nucleus	enzyme		5725	19205	29497
INPPL1	51C, inositol polyphosphate phosphatase-like 1, OPSMD, SHIP2	inositol polyphosphate phosphatase like 1	ENSMUSG00000032737	-0.164556	0.442261	Cytoplasm	phosphatase		3636	16332	65038
XDH	XAN1, Xanthine Dehydrogenase, Xanthine Oxidase, XO, XOR, Xox-1	xanthine dehydrogenase	ENSMUSG00000024066	-0.16053	0.453658	Cytoplasm	enzyme	allopurinol, oxypurinol, febuxostat, xanthine oxidase inhibitor, allopurinol/colchicine, allopurinol/lesinurad	7498	22436	497811
MT-ND4	MT-ND4-201, mt-Nd4-NP 904337, NADH dehydrogenase subunit 4, NADH dehydrogenase, subunit 4 (complex I), Nadh ubiquinone oxidoreductase chain 4, ND4	NADH dehydrogenase, subunit 4 (complex I)	ENSMUSG00000064363	-0.145926	0.496262	Cytoplasm	enzyme		4538	17719	26201
PTPN11	2700084A17Rik, AW536184, BPTP3, CFC, JMML, METCDS, MGC14433, Noonan syndrome 1, NS1, protein tyrosine phosphatase, non-receptor type 11, PTP-1D, PTP2C, SAP-2, SH-PTP2, SH-PTP3, SHP-2, Src homology protein 2, SYP	protein tyrosine phosphatase, non-receptor type 11	ENSMUSG00000043733	-0.145465	0.497639	Cytoplasm	phosphatase	TNO155, RMC-4630	5781	19247	25622
JAK2	AI504024, C81284, Fd17, Janus kinase 2, JTK10, THCYT3	Janus kinase 2	ENSMUSG00000024789	-0.144992	0.499055	Cytoplasm	kinase	WP1066, tofacitinib, fedratinib, pacritinib, XL019, ruxolitinib, AZD1480, momelotinib, baricitinib, NS-018, SB-1317, gandotinib, BMS-911543, jak2 inhibitor, methotrexate/tofacitinib, baricitinib/methotrexate	3717	16452	24514
TCF3	A1, AA408400, AGM8, ALF2, AW209082, bHLHb21, E12/E47, E2-5, E2A, E47, ITF1, KA1, LOC100364490, LOC688265, ME2, p75, Pan1, Pan2, Putative transcription factor of the insulin gene, TCF3 isoform 1, Tcfe2a, TRANSCRIPTION FACTOR 3, VDIR	transcription factor 3	ENSMUSG00000020167	-0.136563	0.524583	Nucleus	transcription regulator		6929	21423	171046
PRKCB	A130082F03Rik, PKC Type II, PKC Type III, PKC 尾 1, PKC-B, PKC-Beta, PKC-尾, PKCbeta1, Prkcb1, PRKCB2, protein kinase C beta, protein kinase C 尾, protein kinase C 尾 II, protein kinase C, beta, protein kinase C, 尾, protein kinase c, 尾 1 polypeptide	protein kinase C beta	ENSMUSG00000052889	-0.13101	0.541734	Cytoplasm	kinase	sotrastaurin, enzastaurin, ruboxistaurin, ingenol mebutate	5579	18751	25023
MAZ	MAZI, MYC associated zinc finger protein, MYC ASSOCIATED ZNF, MYC-associated zinc finger protein (purine-binding transcription factor), PUR1, SAF-1, SAF-2, SAF-3, ZF87, Zif87, ZNF801	MYC associated zinc finger protein	ENSMUSG00000030678	-0.127461	0.552831	Nucleus	transcription regulator		4150	17188	691842
TP53	bbl, BCC7, bfy, bhy, LFS1, p44, P53, P53 cellular tumour antigen, p53 tumor suppressor, transformation related protein 53, TRP53, tumor protein p53, tumour protein p53	tumor protein p53	ENSMUSG00000059552	-0.125356	0.55946	Nucleus	transcription regulator	APR-246, cenersen, ALT-801, CGM097, kevetrin, azurin 50-77, COTI-2, BI 907828	7157	22059	24842
LPL	HDLCQ11, Lipase, LIPD, lipoprotein lipase, Lipoprotein lipase 1	lipoprotein lipase	ENSMUSG00000015568	-0.118586	0.581024	Cytoplasm	enzyme	atorvastatin/niacin, nicotinic acid/pioglitazone, nicotinic acid, tyloxapol, lovastatin/niacin	4023	16956	24539
SORBS1	2310065E01RIK, 9530001P15Rik, c-Cbl associated, CAP, FLAF2, LOC678826, mKIAA1296, Ponsin, R85FL, SH3D5, SH3P12, SORB1, sorbin and SH3 domain containing 1	sorbin and SH3 domain containing 1	ENSMUSG00000025006	-0.104723	0.626266	Plasma Membrane	other		10580	20411	686098
G6PC	AW107337, G6Pase, G6PC1, G6ph, G6PT, Glc 6p Hydrolase, Glc-6-Pase, GLUCOSE-6-PHOSPHATASE, glucose-6-phosphatase catalytic subunit, glucose-6-phosphatase, catalytic, glucose-6-phosphatase, catalytic subunit, GSD1, GSD1a	glucose-6-phosphatase catalytic subunit	ENSMUSG00000078650	-0.0930026	0.665571	Cytoplasm	phosphatase		2538	14377	25634
CDKN1B	AA408329, AI843786, Cdki1b, CDKN4, cyclin-dependent kinase inhibitor 1B, CYCLIN-DEPENDENT KINASE INHIBITOR P27, KIP1, MEN1B, MEN4, p27, P27kip, P27KIP1, P28-ICK	cyclin dependent kinase inhibitor 1B	ENSMUSG00000003031	-0.0911451	0.671883	Nucleus	other		1027	12576	83571
AKT1S1	1110012J22RIK, AI227026, AI430011, AKT1 substrate 1, AKT1 substrate 1 (proline-rich), Lobe, Lobel, PRAS, PRAS40, Proline-rich AKT substrate	AKT1 substrate 1	ENSMUSG00000011096	-0.0908574	0.672863	Cytoplasm	other		84335	67605	292887
STAT5B	LOC107984978, signal transducer and activator of transcription 5B, STAT5	signal transducer and activator of transcription 5B	ENSMUSG00000020919	-0.0907159	0.673345	Nucleus	transcription regulator		6777	20851	25126
RPTOR	4932417H02Rik, KOG1, Mip1, mKIAA1303, Rap, RAPTOR, regulatory associated protein of MTOR complex 1, regulatory associated protein of MTOR, complex 1, RGD1311784	regulatory associated protein of MTOR complex 1	ENSMUSG00000025583	-0.0900565	0.675592	Cytoplasm	other		57521	74370	287871
POMC	BE, beta-LIPOTROPIN, Beta-LPH, beta-MSH, CLIP, Endorphin beta, Endorphin 尾, gamma MSH, Gamma-LPH, Ir beta Ep, Ir 尾 Ep, LPH, MSH, Msh 伪, NPP, OBAIRH, POC, Pomc-1, POMC2, pro-opiomelanocortin-alpha, pro-opiomelanocortin-伪, proopiomelanocortin, 尾-LIPOTROPIN, 尾-LPH, 尾-MSH, 纬 MSH, 纬-LPH	proopiomelanocortin	ENSMUSG00000020660	-0.0852945	0.691904	Extracellular Space	other		5443	18976	24664
FOSL1	AW538199, FOS like 1, AP-1 transcription factor subunit, fos-like antigen 1, FRA, FRA1	FOS like 1, AP-1 transcription factor subunit	ENSMUSG00000024912	-0.0807961	0.707435	Nucleus	transcription regulator		8061	14283	25445
RAPGEF4	1300003D15Rik, 5730402K07Rik, 6330581N18Rik, CAMP-GEFII, CAMPS, CGEF2, EPAC, EPAC 2, mKIAA4040, Nbla00496, Rap guanine nucleotide exchange factor (GEF) 4, Rap guanine nucleotide exchange factor 4	Rap guanine nucleotide exchange factor 4	ENSMUSG00000049044	-0.0656082	0.760684	Cytoplasm	other		11069	56508	252857
SP1	1110003E12RIK, AA450830, AI845540, Sp1 (trans spliced isoform), Sp1 transcription factor, Sp1-1, Trans-acting transcription factor 1	Sp1 transcription factor	ENSMUSG00000001280	-0.0638975	0.766753	Nucleus	transcription regulator		6667	20683	24790
SREBF2	AI608257, bHLHd2, lop13, nuc, RGD:728903, Srebf2 retired, SREBP-2, sterol regulatory element binding factor 2, STEROL REGULATORY ELEMENT binding protein 2, sterol regulatory element binding transcription factor 2	sterol regulatory element binding transcription factor 2	ENSMUSG00000022463	-0.054887	0.798933	Nucleus	transcription regulator		6721	20788	300095
FOXO4	AFX, AFX1, Afxh, forkhead box O4, MLLT7, RGD1561201	forkhead box O4	ENSMUSG00000042903	-0.0515879	0.810799	Nucleus	transcription regulator		4303	54601	302415
CREB1	2310001E10Rik, 3526402H21RIK, AV083133, CAMP RESPONSE ELEMENT binding protein 1, cAMP responsive element binding protein 1, Cbp, CREB	cAMP responsive element binding protein 1	ENSMUSG00000025958	-0.0443199	0.837078	Nucleus	transcription regulator		1385	12912	81646
PLCG1	AI894140, CDED, NCKAP3, phospholipase C gamma 1, phospholipase C, gamma 1, phospholipase C, 纬 1, phospholipase C-纬-1, PI-PLCgamma1, PI-PLC纬1, PIPLC gamma, PIPLC 纬, PLC Gamma, PLC 纬, PLC-II, PLC1, PLC148, PLCgamma1, PLC纬1, PPLCA	phospholipase C gamma 1	ENSMUSG00000016933	-0.0356376	0.868692	Cytoplasm	enzyme		5335	18803	25738
PRKCZ	14-3-3-zetaisoform, AI098070, aPKCzeta, aPKC味, C80388, NPKC-ZETA, NPKC-味, PKC-ZETA, PKC-味, PKC2, Pkcz, protein kinase C zeta, protein kinase C 味, protein kinase C, zeta, protein kinase C, 味, r14-3-3, R74924, zetaPKC	protein kinase C zeta	ENSMUSG00000029053	-0.0342081	0.873917	Cytoplasm	kinase	pkc-zeta inhibitor, ingenol mebutate	5590	18762	25522
TFAM	AI661103, Hmgts, MTDPS15, MTTF1, MTTFA, TCF6, TCF6L1, TCF6L2, TCF6L3, Tfa, transcription factor A, mitochondrial, tsHMG	transcription factor A, mitochondrial	ENSMUSG00000003923	-0.0327772	0.879153	Cytoplasm	transcription regulator		7019	21780	83474
AKT1	AKT, AKT serine/threonine kinase 1, CWS6, LTR-akt, PKB, PKB-ALPHA, PKB-伪, PKB/Akt, PRKBA, Protein kinase B, RAC, RAC-ALPHA, RAC-伪, Thymoma proto-oncogene 1, thymoma viral proto-oncogene 1	AKT serine/threonine kinase 1	ENSMUSG00000001729	-0.0269914	0.90037	Cytoplasm	kinase	triciribine, GSK690693, MK2206, uprosertib, triciribine phosphate, ipatasertib, LY2780301, ARQ 092, AZD5363, BAY1125976, MPT0E028, archexin, ARQ 751, enzastaurin, perifosine	207	11651	24185
IGFBP7	AGM, FSTL2, IBP-7, IGFBP-7v, IGFBPRP1, insulin-like growth factor binding protein 7, MAC25, PROSTACYCLIN STIMULATING FACTOR, PSF, RAMSVPS, TAF	insulin like growth factor binding protein 7	ENSMUSG00000036256	-0.0244739	0.909624	Extracellular Space	transporter		3490	29817	289560
SOCS4	2310063P06RIK, 3110032M18Rik, A730004F22RIK, AI427843, AU015727, AU015859, NAP4, SOCS-6, SOCS7, suppressor of cytokine signaling 4	suppressor of cytokine signaling 4	ENSMUSG00000048379	0.00285313	0.989443	Cytoplasm	other		122809	67296	305828
PTPN1	protein tyrosine phosphatase, non-receptor type 1, protein-TYROSINE PHOSPHATASE, Ptp, PTP-1B, PTP-HA2, PTP1B alpha, PTP1B 伪, PTP1BB, Ptpase 1, PTPASE 1B	protein tyrosine phosphatase, non-receptor type 1	ENSMUSG00000027540	0.00815153	0.969845	Cytoplasm	phosphatase	protein tyrosine phosphatase 1B inhibitor, trodusquemine	5770	19246	24697
RB1	OSRC, p105, p105-Rb, p110 RB, pp105, pp110, PPP1R130, pRb, RB, RB transcriptional corepressor 1, RB-ASSOCIATED, Retinoblastome tumor-suppression protein rb	RB transcriptional corepressor 1	ENSMUSG00000022105	0.00886437	0.967209	Nucleus	transcription regulator		5925	19645	24708
ADIPOR1	2810031L11RIK, ACDCR1, adiponectin receptor 1, CGI-45, PAQR1, TESBP1A	adiponectin receptor 1	ENSMUSG00000026457	0.0116775	0.956811	Plasma Membrane	transmembrane receptor		51094	72674	289036
AR	AIS, Andr, androgen receptor, AR8, AW320017, DHTR, HUMARA, HYSP1, KD, NR3C4, SBMA, SMAX1, Testosterone receptor, TFM	androgen receptor	ENSMUSG00000046532	0.0159639	0.940982	Nucleus	ligand-dependent nuclear receptor	estradiol valerate/testosterone enanthate, estradiol cypionate/testosterone cypionate, BMS-641988, cyproterone acetate/ethinyl estradiol, enzalutamide, galeterone, ostarine, 1-testosterone, flutamide/goserelin, nandrolone phenpropionate, androgen receptor antagonist, apalutamide, darolutamide, AZD3514, APC-100, EPI-506, bicalutamide/leuprolide, bicalutamide/goserelin, dexamethasone/enzalutamide, …	367	11835	24208
CBS	AI047524, AI303044, CBS, CBSL, cystathionine 尾 synthetase, cystathionine-beta-synthase, cystathionine-beta-synthase like, cystathionine-尾-synthase, cystathionine-尾-synthase like, HIP4	cystathionine-beta-synthase	ENSMUSG00000024039	0.0236074	0.912811	Cytoplasm	enzyme		102724560|875	12411	24250
JUNB	AP-1, jun B proto-oncogene, Jun-B oncogene, JunB proto-oncogene, AP-1 transcription factor subunit	JunB proto-oncogene, AP-1 transcription factor subunit	ENSMUSG00000052837	0.0313435	0.884404	Nucleus	transcription regulator		3726	16477	24517
EP300	A430090G16, A730011L11, E1A binding protein p300, KAT3B, P300, p300 HAT, RSTS2	E1A binding protein p300	ENSMUSG00000055024	0.0343038	0.873567	Nucleus	transcription regulator		2033	328572	170915
CUL5	4921514I20Rik, 8430423K24Rik, AI852817, C030032G03Rik, C330021I08Rik, cullin 5, VACM-1	cullin 5	ENSMUSG00000032030	0.0469192	0.827659	Nucleus	ion channel		8065	75717	64624
SMPD1	Acid smase, Acidic sphingomyelinase, Alkaline SMase, ASM, ASMASE, NPD, Smase, sphingomyelin phosphodiesterase 1, sphingomyelin phosphodiesterase 1, acid lysosomal, Zn-SMase	sphingomyelin phosphodiesterase 1	ENSMUSG00000037049	0.0494882	0.818372	Cytoplasm	enzyme	acid sphingomyelinase inhibitor	6609	20597	308909
PIK3CA	6330412C24RIK, caPI3K, CLOVE, CWS5, MCAP, MCM, MCMTC, P110, P110 伪, p110-alpha, phosphatidylinositol-4,5-bisphosphate 3-kinase catalytic subunit alpha, phosphatidylinositol-4,5-bisphosphate 3-kinase catalytic subunit 伪, phosphatidylinositol-4,5-bisphosphate 3-kinase, catalytic subunit alpha, phosphatidylinositol-4,5-bisphosphate 3-kinase, catalytic subunit 伪, PI3K, PI3K alpha isoform, PI3K 伪 isof…	phosphatidylinositol-4,5-bisphosphate 3-kinase catalytic subunit alpha	ENSMUSG00000027665	0.0514757	0.811203	Cytoplasm	kinase	SF 1126, PX-866, dactolisib, pictilisib, buparlisib, XL147, PKI-179, serabelisib, taselisib, AZD8835, PWT33597, BAY1082439, PQR309, GDC-0077	5290	18706	170911
RHOQ	ARHQ, HEL-S-42, ras homolog family member Q, RASL7A, Rhot, TC10, TC10 beta, Tc10 伪, TC10 尾, TC10A, Tc10alpha	ras homolog family member Q	ENSMUSG00000024143	0.0542907	0.801075	Plasma Membrane	enzyme		23433	104215	85428
HNRNPK	AUKS, CSBP, heterogeneous nuclear ribonucleoprotein K, HNRPK, KBBP, NOVA, TUNP	heterogeneous nuclear ribonucleoprotein K	ENSMUSG00000021546	0.0671071	0.755377	Nucleus	other		3190	15387	117282
PDPK1	3'-PDK, 3-phosphoinositide dependent protein kinase-1, PDK1, PDPK2, PDPK2P, PRO0461	3-phosphoinositide dependent protein kinase 1	ENSMUSG00000024122	0.076775	0.721416	Cytoplasm	kinase		5170	18607	81745
PTK2	FADK, FADK 1, FAK, FAK related non-kinase, FAK1, FRNK, p125FAK, pp125FAK, PPP1R71, protein tyrosine kinase 2, PTK2 protein tyrosine kinase 2, TYROSINE KINASE 2	protein tyrosine kinase 2	ENSMUSG00000022607	0.0851772	0.692307	Cytoplasm	kinase	BI 853520, lorlatinib, CT-707, TPX-0005	5747	14083	25614
GNAI2	C76432, G protein subunit alpha i2, G protein subunit 伪 i2, G protein 伪 I2, G 伪 I2, Galphai2, gi 伪 2, Gi, Alpha2 Subunit, GI2, GI2 alpha, GI2 伪, Gia, GIP, GNAI2B, guanine nucleotide binding, guanine nucleotide binding protein (G protein), alpha inhibiting 2, guanine nucleotide binding protein (G protein), 伪 inhibiting 2, H LUCA15.1, H LUCA16.1, I2, LOC102642216	G protein subunit alpha i2	ENSMUSG00000032562	0.100169	0.641428	Plasma Membrane	enzyme		2771	14678	81664
ACTR3	1200003A09Rik, ARP3, ARP3 actin related protein 3 homolog, ARP3 actin-related protein 3	ARP3 actin related protein 3 homolog	ENSMUSG00000026341	0.102611	0.63328	Plasma Membrane	other		10096	74117	81732
RPS6KA1	HU-1, MAPKAP kinase 1, MAPKAP Kinase 1 Alpha, MAPKAP Kinase 1 伪, MAPKAPK1A, p90-RSK 1, p90Rsk, p90S6K, RIBOSOMAL protein S6 KINASE A, ribosomal protein S6 kinase A1, ribosomal protein S6 kinase polypeptide 1, RSK, RSK1, S6K-alpha-1, S6K-伪-1	ribosomal protein S6 kinase A1	ENSMUSG00000003644	0.103492	0.63035	Cytoplasm	kinase		6195	20111	81771
IGF1R	A330103N21RIK, CD221, D930020L01, hyft, IGF-1 receptor, Igf1r beta isoform, Igf1r 尾, Igf1r 尾 isoform, IGFIR, IGFIRC, IGFR, IGFR1, insulin-like growth factor 1 receptor, insulin-like growth factor I receptor, Insulin-like growth factor I receptor precursor, JTK13, LOC51049, MGC18216	insulin like growth factor 1 receptor	ENSMUSG00000005533	0.108097	0.615123	Plasma Membrane	transmembrane receptor	picropodophyllin, linsitinib, cixutumumab, ganitumab, AVE1642, BMS-754807, XL228, BIIB022, IGF1, dalotuzumab, ceritinib, brigatinib, [I-124]-CPD-1028, MM-141, IGF-methotrexate conjugate, PL225B, KW-2450, IGF-1R inhibitor	3480	16001	25718
MAPK1	9030612K14Rik, AA407128, AU018647, C78273, ERK, ERK-2, ERK42, ERT1, Mapk p42, Mapk1,2, MAPK2, MITOGEN ACTIVATED protein KINASE 2, mitogen-activated protein kinase 1, p38, p40, p40 HERAK, p41, p41mapk, P42, p42 Erk, P42MAPK, PRKM1, PRKM2	mitogen-activated protein kinase 1	ENSMUSG00000063358	0.121749	0.570905	Cytoplasm	kinase	MAP kinase1 inhibitor, binimetinib, ulixertinib, LY-3007113, pexmetinib, LY3214996, LTT462, KO-947, ASN007, ASTX029	5594	26413	116590
JUN	Activator protein 1, AP-1, API-1, c-Fos, c-Jun, jun proto-oncogene, Jun proto-oncogene, AP-1 transcription factor subunit, Junc, LOC100288387, LOC100291417, LOC100293034, p39, v-Jun, V-jun Avian Sarcoma Virus 17 Oncogene Homolog, V-jun Sarcoma Virus 17 Oncogene Homolog	Jun proto-oncogene, AP-1 transcription factor subunit	ENSMUSG00000052684	0.124994	0.560605	Nucleus	transcription regulator		3725	16476	24516
GRB2	AA408164, ASH, Ash-psi, EGFRBP-GRB2, GRAB2, growth factor receptor bound protein 2, MST084, MSTP084, NCKAP2	growth factor receptor bound protein 2	ENSMUSG00000059923	0.136434	0.524978	Cytoplasm	other	liposome-incorporated Grb2 antisense oligodeoxynucleotide	2885	14784	81504
CCND1	AI327039, B-CELL CLL/LYMPHOMA 1, BCL1, cD1, CycD1, CYCLIN D1, Cyl-1, D11S287E, G1/S-Specific Cyclin D1, PRAD1, U21B31	cyclin D1	ENSMUSG00000070348	0.141437	0.509745	Nucleus	other	arsenic trioxide/tretinoin, arsenic trioxide/daunorubicin/tretinoin, arsenic trioxide/gemtuzumab ozogamicin/tretinoin, arsenic trioxide/idarubicin/tretinoin, arsenic trioxide/cytarabine/methotrexate, arsenic trioxide	595	12443	58919
ERN1	9030414B18Rik, AI225830, C85377, endoplasmic reticulum (ER) to nucleus signalling 1, endoplasmic reticulum to nucleus signaling 1, FLJ30999, hIRE1p, Inositol-requiring 1, IRE1, Ire1 alpha, Ire1-伪, IRE1a, IRE1P, RGD1559716	endoplasmic reticulum to nucleus signaling 1	ENSMUSG00000020715	0.153574	0.473708	Cytoplasm	kinase		2081	78943	498013
MAPK14	CRK1, CSBP, CSBP1, CSBP2, CSPB1, EXIP, Hog, LOC101929346, MAPK p38, mitogen-activated protein kinase 14, Mxi2, p38, p38 kinase, P38 Map Kinase, p38 MAP kinases alpha and beta, p38 MAP kinases 伪 and 尾, p38 MAPK, p38 MAPK-伪, p38-伪, p38a, p38ALPHA, p38Hog, PRKM14, PRKM15, RK, SAPK p38 alpha, SAPK p38 伪, SAPK2A	mitogen-activated protein kinase 14	ENSMUSG00000053436	0.160869	0.452692	Cytoplasm	kinase	talmapimod, RO-3201195, ralimetinib, p38 MAP kinase inhibitor	1432	26416	81649
GLIS2	Gli5, GLIS family zinc finger 2, Klf16, NKL, NPHP7	GLIS family zinc finger 2	ENSMUSG00000014303	0.166213	0.437614	Nucleus	transcription regulator		84662	83396	302946
IDE	1300012G03Rik, 4833415K22Rik, AA675336, AI507533, INSDEGM, INSULIN-DEGRADING ENZYME, INSULYSIN, LOC105378434	insulin degrading enzyme	ENSMUSG00000056999	0.16883	0.430331	Extracellular Space	peptidase	bacitracin	3416	15925	25700
LYN	AA407514, Hck-2, JTK8, LOC100862590, LYN KINASE, LYN proto-oncogene, Src family tyrosine kinase, p53/56 Lyn, p53/p56 Lyn, p53Lyn, p56Lyn	LYN proto-oncogene, Src family tyrosine kinase	ENSMUSG00000042228	0.17204	0.421485	Cytoplasm	kinase	bafetinib, nintedanib, JNJ-26483327, rebastinib, docetaxel/nintedanib, bosutinib, tolimidone	4067	17096	81515
FOXO3	1110048B16RIK, 2010203A17RIK, AF6q21, C76856, Fkhr2, FKHRL1, FKHRL1P2, forkhead box O3, FOXO2, FOXO3A	forkhead box O3	ENSMUSG00000048756	0.180438	0.398821	Nucleus	transcription regulator		2309	56484	294515
SOX6	AI987981, HSSOX6, SOX-LZ, SOXD, SRY (sex determining region Y)-box 6, SRY-box 6	SRY-box 6	ENSMUSG00000051910	0.185785	0.384753	Nucleus	transcription regulator		55553	20679	293165
KCNJ11	AI842722, BIR, HHF2, IKATP, Inward rectifier K+ channel, KIR6.2, mBIR, MODY13, PHHI, potassium inwardly rectifying channel, subfamily J, member 11, potassium voltage-gated channel subfamily J member 11, TNDM3	potassium voltage-gated channel subfamily J member 11	ENSMUSG00000096146	0.190871	0.371639	Plasma Membrane	ion channel	minoxidil, glimepiride/rosiglitazone, glimepiride/pioglitazone, tolbutamide, glipizide, glyburide, tolazamide, acetohexamide, chlorpropamide, glimepiride, thiamylal, repaglinide, phentolamine, nateglinide	3767	16514	83535
ERBB3	C-erb-b3, C76256, EGFR3, erb-b2 receptor tyrosine kinase 3, erbB3-S, Erbb3r, HER-3 (ERBB3), HER3, LCCS2, MDA-BF-1, nuc-ErbB3, p180-ErbB3, p45-sErbB3, p85-sErbB3	erb-b2 receptor tyrosine kinase 3	ENSMUSG00000018166	0.193153	0.365837	Plasma Membrane	kinase	afatinib, sapitinib, seribantumab, MEHD7945A, osimertinib, lumretuzumab, LJM716, MM-111, REGN1400, MM-141, zirconium-89-labeled RO5479599, patritumab, GSK2849330, zirconium-89-GSK2849330, KTN3379, afatinib/cetuximab, sym013, MCLA-128, U3-1402, CDX-3379, afatinib/paclitaxel, afatinib/osimertinib, erlotinib/osimertinib, gefitinib/osimertinib	2065	13867	29496
AQP3	AQP-2, aquaporin 3, aquaporin 3 (Gill blood group), GIL	aquaporin 3 (Gill blood group)	ENSMUSG00000028435	0.204504	0.337781	Plasma Membrane	transporter		360	11828	65133
NPY	0710005A05Rik, LOC100912228, neuropeptide Y, NF-Y, NPY02, Preproneuropeptide y, pro-neuropeptide Y-like, PYY4, RATNPY, RATNPY02	neuropeptide Y	ENSMUSG00000029819	0.214369	0.314472	Extracellular Space	other		4852	109648	24604|100912228
CBL	4732447J05Rik, C-CBL, Casitas B-lineage lymphoma, Cbl proto-oncogene, Cbl ubiquitin ligase, CBL2, CBLA, FRA11B, LOC283153, NSLL, p120 Cbl, RGD1561386, RNF55	Cbl proto-oncogene	ENSMUSG00000034342	0.216879	0.308703	Nucleus	transcription regulator		867	12402	500985
ALDH3A2	Ahd-3, Ahd-3r, AI194803, ALD10, aldehyde dehydrogenase 3 family member A2, aldehyde dehydrogenase 3 family, member A2, aldehyde dehydrogenase family 3, subfamily A2, ALDH10, Aldh4, Aldh4-r, FALDH, Fatty Aldehyde Dehydrogenase, SLS	aldehyde dehydrogenase 3 family member A2	ENSMUSG00000010025	0.218178	0.305742	Cytoplasm	enzyme		224	11671	65183
FLNA	ABP-280, ABPX, CSBS, CVD1, DILP2, F730004A14Rik, FGS2, Filamin a, filamin, alpha, filamin, 伪, filamin-1, FLN, FLN1, Flna predicted, FMD, GENA 379, LOC100131857, MNS, NEWGENE 1560614, NHBP, OPD, OPD1, OPD2, RGD1560614, XLVD, XMVD	filamin A	ENSMUSG00000031328	0.219608	0.302505	Cytoplasm	other		2316	192176	293860
CYP17A1	17 alpha-hydroxylase, 17 伪-hydroxylase, C17,20 Lyase, CPT7, CYP17, CYP17A, CYPXVII, cytochrome P450 family 17 subfamily A member 1, cytochrome P450, family 17, subfamily a, polypeptide 1, p450 17alpha, p450 17alpha hydroxylase, P450C17, P450c17alpha, S17AH	cytochrome P450 family 17 subfamily A member 1	ENSMUSG00000003555	0.223396	0.294029	Cytoplasm	enzyme	abiraterone acetate, orteronel, abiraterone, CFG-920, seviteronel, abiraterone/prednisolone, ketoconazole, CYP17A1 inhibitor	1586	13074	25146
IGFBP5	AI256729, AW208790, IBP5, IGFBP-5P, insulin-like growth factor binding protein 5	insulin like growth factor binding protein 5	ENSMUSG00000026185	0.226055	0.288169	Extracellular Space	other		3488	16011	25285
ITGA1	alpha1 INTEGRIN, CD49A, E130012M19RIK, integrin alpha 1, integrin subunit alpha 1, integrin subunit 伪 1, Integrin 伪-1, VLA1	integrin subunit alpha 1	ENSMUSG00000042284	0.229772	0.280102	Plasma Membrane	other		3672	109700	25118
FOSB	AP-1, FBJ osteosarcoma oncogene B, FosB proto-oncogene, AP-1 transcription factor subunit, fra-2, G0S3, GOS3, GOSB	FosB proto-oncogene, AP-1 transcription factor subunit	ENSMUSG00000003545	0.23804	0.262672	Nucleus	transcription regulator		2354	14282	100360880
ATP1A1	ATP1A1 isoform 1, Atpa-1, ATPase Na+/K+ transporting subunit alpha 1, ATPase Na+/K+ transporting subunit 伪 1, ATPase, Na+/K+ transporting, alpha 1 polypeptide, ATPase, Na+/K+ transporting, 伪 1 polypeptide, BC010319, CMT2DD, F1 ATPase alpha, F1 ATPase 伪, Lactate dehydrogenase 1, a chain, Na K 伪 1, Na,K-ATPase 伪 subunit 1, Na/K atpase alpha 1, Na/K atpase alpha 3, Na/K atpase 伪 1, Na/K atpase 伪 3, …	ATPase Na+/K+ transporting subunit alpha 1	ENSMUSG00000033161	0.246868	0.24485	Plasma Membrane	transporter	digoxin, acetyldigitoxin derivative, trichloromethiazide, ciclopirox olamine, ethacrynic acid, reserpine/trichloromethiazide, bretylium, perphenazine, ouabain, digitoxin	476	11928	24211
SOS1	4430401P03RIK, 9630010N06, AI449023, GF1, GGF1, GINGF, HGF, MSOS1, NS4, Sos, SOS Ras/Rac guanine nucleotide exchange factor 1	SOS Ras/Rac guanine nucleotide exchange factor 1	ENSMUSG00000024241	0.252093	0.234682	Cytoplasm	other		6654	20662	313845
AQP9	1700020I22RIK, AI266899, aquaporin 9, HsT17287, SSC1, T17287	aquaporin 9	ENSMUSG00000032204	0.269074	0.203579	Plasma Membrane	transporter		366	64008	65054
CASP3	A830040C14Rik, AC-3, Caspase-3, CASPASE-3 p20, CC3, CPP-32, CPP32-beta, CPP32-尾, CPP32B, Ice-like cysteine protease, Lice, mldy, SCA-1, YAMA	caspase 3	ENSMUSG00000031628	0.272472	0.197707	Cytoplasm	peptidase	caspase 3 inhibitor, emricasan	836	12367	25402
MAFA	hMafA, INSDM, Maf, MAF bZIP transcription factor A, RGD1562627, RIPE3b1, v-maf musculoaponeurotic fibrosarcoma oncogene family, protein A (avian)	MAF bZIP transcription factor A	ENSMUSG00000047591	0.272767	0.197203	Nucleus	transcription regulator		389692	378435	366949
SLC2A2	AI266973, GLUT2, GTT2, Liver/beta cell glucose transporter, Liver/尾 cell glucose transporter, solute carrier family 2 (facilitated glucose transporter), member 2, solute carrier family 2 member 2	solute carrier family 2 member 2	ENSMUSG00000027690	0.277186	0.189754	Plasma Membrane	transporter		6514	20526	25351
EGR1	A530045N19Rik, AT225, Early Growth Response 1, egr, ETR103, G0S30, Krox-1, KROX-24, Ngf1, NGF1-A, Ngfi, NGFI-A, TIS8, V5, Zenk, Zfp-6, ZIF-268, ZIF/268, ZNF225	early growth response 1	ENSMUSG00000038418	0.281153	0.183233	Nucleus	transcription regulator		1958	13653	24330
HMGCR	3-hydroxy-3-methylglutaryl-CoA reductase, 3-hydroxy-3-methylglutaryl-Coenzyme A reductase, 3-Methylglutaryl Coenzyme A Reductase, 3H3M, Hmg, HMG-CoA reductase, HMG-CoAR, HMGR, HYDROXYMETHYLGLUTARYL-COENZYME A REDUCTASE, LDLCQ3, Red	3-hydroxy-3-methylglutaryl-CoA reductase	ENSMUSG00000021670	0.285319	0.176553	Cytoplasm	enzyme	aspirin/pravastatin, beta-hydroxy simvastatin acid, ezetimibe/fluvastatin, atorvastatin/niacin, fenofibric acid/rosuvastatin, atorvastatin/ezetimibe, ezetimibe/rosuvastatin, simvastatin/sitagliptin, atorvastatin/choline fenofibrate, choline fenofibrate/simvastatin, fenofibrate/simvastatin, pitavastatin, lovastatin/niacin, ezetimibe/simvastatin, amlodipine/atorvastatin, fluvastatin, cerivastatin, …	3156	15357	25675
EIF4E	AUTS19, CAP-binding, CBP, EG668879, Eif4e-ps, EIF4E1, EIF4EL1, EIF4F, eukaryotic translation initiation factor 4E, If4e	eukaryotic translation initiation factor 4E	ENSMUSG00000028156	0.290299	0.168792	Cytoplasm	translation regulator	ISIS 183750	1977	13684	117045
STXBP3	MUNC18-3, MUNC18C, PSP, Stxbp3a, Sxtbp3, syntaxin binding protein 3, UNC-18 homolog 3, UNC-18C, Unc18-3	syntaxin binding protein 3	ENSMUSG00000027882	0.297149	0.15851	Plasma Membrane	transporter		6814	20912	114095
MAPK8	AI849689, C-JUN N-TERMINAL KINASE1, JNK, JNK-46, JNK1, JNK1A2, JNK21B1/2, mitogen-activated protein kinase 8, p46JNK1, p46JNK1 alpha, p46JNK1 伪, PRKM8, Sapk gamma, SAPK P46, Sapk 纬, SAPK1, SAPK1c, STRESS-ACTIVATED protein KINASE-LIKE KINASE	mitogen-activated protein kinase 8	ENSMUSG00000021936	0.318199	0.129687	Cytoplasm	kinase	encorafenib, cetuximab/encorafenib, binimetinib/encorafenib, aplidine	5599	26419	116554
NOS1	2310005C01RIK, bNOS, IHPS1, iNOS, N-NOS, NADPH-d/NOS1, NC-NOS, Neuronal no synthase, nitric oxide synthase 1, nitric oxide synthase 1, neuronal, Nitric oxide synthetase, nNOS-2, NO, NOS, NOS-I	nitric oxide synthase 1	ENSMUSG00000029361	0.319427	0.128132	Cytoplasm	enzyme	N(G)-monomethyl-D-arginine, GW 273629	4842	18125	24598
ITGB1	4633401G24RIK, AA409975, AA960159, beta1-Integrin, CD29, CD29 antigen, FNRB, Gm9863, GPIIA, integrin beta 1 (fibronectin receptor beta), integrin subunit beta 1, integrin subunit 尾 1, Integrin 尾 1, integrin 尾 1 (fibronectin receptor 尾), Integrin 尾 1 receptor, MDF2, MSK12, VLA-BETA, VLA-尾, VLAB, 尾(1)-integrins, 尾1-Integrin	integrin subunit beta 1	ENSMUSG00000025809	0.326947	0.118898	Plasma Membrane	transmembrane receptor		3688	16412	24511
WNK1	6430573H23Rik, EG406236, HSAN2, HSN2, KDP, KIAA0344, LOC100503989, mKIAA0344, p65, PB11, PPP1R167, PRKWNK1, Protein kinase, lysine-deficient 1, PSK, WNK lysine deficient protein kinase 1	WNK lysine deficient protein kinase 1	ENSMUSG00000045962	0.358384	0.0854969	Cytoplasm	kinase		65125	232341	116477
NRAS	ALPS4, AV095280, C-N-Ras, c-N-ras p21, CMNS, DNA Segment, Chr 3, Mjeffers 1, NCMS, neuroblastoma ras oncogene, NRAS proto-oncogene, GTPase, NRAS1, NRASR, NS6, RAS, V-ras	NRAS proto-oncogene, GTPase	ENSMUSG00000027852	0.375897	0.0702557	Plasma Membrane	enzyme		4893	18176	24605
GLIS3	4833409N03RIK, E330013K21Rik, GLIS family zinc finger 3, LOC687614, NDH, RGD1565505, ZNF515	GLIS family zinc finger 3	ENSMUSG00000052942	0.385152	0.063089	Nucleus	transcription regulator		169792	226075	680671
PTGS1	COX1, COX3, Cyclooxygenase 1, PCOX1, PES-1, PGG/HS, PGH SYNTHASE, PGHS-1, Pgs constitutive form, PHS 1, prostaglandin-endoperoxide synthase 1, PTGHS	prostaglandin-endoperoxide synthase 1	ENSMUSG00000047250	0.390616	0.0591294	Cytoplasm	enzyme	acetaminophen/pentazocine, acetaminophen/clemastine/pseudoephedrine, aspirin/butalbital/caffeine, acetaminophen/caffeine/dihydrocodeine, aspirin/hydrocodone, aspirin/oxycodone, acetaminophen/aspirin/caffeine, aspirin/pravastatin, acetaminophen/dexbrompheniramine/pseudoephedrine, aspirin/meprobamate, aspirin/caffeine/propoxyphene, aspirin/butalbital/caffeine/codeine, aspirin/caffeine/dihydrocodein…	5742	19224	24693
DOC2B	DOC2BL, double C2 domain beta, double C2 domain 尾, double C2, beta, double C2, 尾	double C2 domain beta	ENSMUSG00000020848	0.393615	0.0570393	Cytoplasm	transporter		8447	13447	81820
GCK	FGQTL3, GK, GLK, Gls006, glucokinase, GLUKA, HHF3, HK4, HKIV, Hlb62, HXKP, Lgk, LGLK, MODY2, Pgk, RNGK2	glucokinase	ENSMUSG00000041798	0.394982	0.0561056	Cytoplasm	kinase		2645	103988	24385
VLDLR	AA408956, AI451093, AW047288, CAMRQ1, CARMQ1, CHRMQ1, very low density lipoprotein receptor, VLDL receptor type I, VLDLRCH	very low density lipoprotein receptor	ENSMUSG00000024924	0.41473	0.0438961	Plasma Membrane	transporter		7436	22359	25696
IGF1	C730016P09Rik, IGF, IGF-I, IGF-I-smC, insulin like growth factor I, INSULIN-LIKE GROWTH FACTOR 1, insulin-like somatomedin peptide I, MAD isoform 4, mecasermin, mecasermin recombinant, MGF, Preproinsulin-like growth factor ia, somatomedin C	insulin like growth factor 1	ENSMUSG00000020053	0.41813	0.042023	Extracellular Space	growth factor	MEDI-573, BI 836845	3479	16000	24482
PTPRE	HPTPE, protein tyrosine phosphatase, receptor type E, protein tyrosine phosphatase, receptor type, E, Ptp epsilon C, Ptp epsilon M, Ptp 蔚, Ptp 蔚 C, Ptp 蔚 M, PTPE, PTPepsilon, R-PTP-EPSILON, R-PTP-蔚, TIGR--HG620-HT620	protein tyrosine phosphatase, receptor type E	ENSMUSG00000041836	0.420741	0.0406272	Plasma Membrane	phosphatase		5791	19267	114767
F7	AI132620, Cf7, coagulation factor VII, coagulation factor VIIa (recombinant), FVII, SPCA	coagulation factor VII	ENSMUSG00000031443	0.430536	0.0357148	Plasma Membrane	peptidase	nematode anticoagulant protein c2, PCI-27483	2155	14068	260320
HIF1A	AA959795, bHLHe78, HIF-1, HIF-1-伪, HIF-1alpha (hydroxylated), HIF-1伪 (hydroxylated), HIF1-ALPHA, Hypoxia inducible factor 1 alpha subunit, hypoxia inducible factor 1 subunit alpha, hypoxia inducible factor 1 subunit 伪, Hypoxia inducible factor 1 伪 subunit, hypoxia inducible factor 1, alpha subunit, hypoxia inducible factor 1, 伪 subunit, MOP1, PASD8	hypoxia inducible factor 1 subunit alpha	ENSMUSG00000021109	0.432395	0.0348382	Nucleus	transcription regulator	PX 478, EZN 2968	3091	15251	29560
GSK3B	7330414F15Rik, 8430431H08Rik, C86142, glycogen synthase kinase 3 beta, glycogen synthase kinase 3 尾, GSK-3, GSK-3beta, GSK-3尾, GSKbeta, GSK尾, Tpk1	glycogen synthase kinase 3 beta	ENSMUSG00000022812	0.437988	0.0323031	Nucleus	kinase	enzastaurin, glycogen synthase kinase-3beta inhibitor	2932	56637	84027
IL1RN	DIRA, F630041P17Rik, IL-1 receptor ANTAGONIST, IL-1RA, IL1F3, interleukin 1 receptor antagonist, IRA, IRAP, MVCD4	interleukin 1 receptor antagonist	ENSMUSG00000026981	0.439167	0.0317879	Extracellular Space	cytokine		3557	16181	60582
CPT1A	C730027G07, Carnithine palmitoyltransferase I, carnitine palmitoyltransferase 1A, carnitine palmitoyltransferase 1a, liver, Carnitine palmitoyltransferase i, CPT-Ia, CPT1, Cpt1 伪, CPT1-L, CPTI, L-CPT1, Mitochondrial Carnitine O-palmitoyltransferase1	carnitine palmitoyltransferase 1A	ENSMUSG00000024900	0.442969	0.0301708	Cytoplasm	enzyme	perhexiline	1374	12894	25757
NOV	C130088N23Rik, CCN3, IBP-9, IGFBP-9, IGFBP-RP3, nephroblastoma overexpressed, nephroblastoma overexpressed gene, NOVH	nephroblastoma overexpressed	ENSMUSG00000037362	0.449092	0.0277055	Extracellular Space	growth factor		4856	18133	81526
FOS	AP-1, C-FOS, D12Rfj1, FBJ osteosarcoma oncogene, Fos proto-oncogene, AP-1 transcription factor subunit, p55	Fos proto-oncogene, AP-1 transcription factor subunit	ENSMUSG00000021250	0.458964	0.0240729	Nucleus	transcription regulator		2353	14281	314322
CDKN1A	CAP20, CDKI, CDKN1, CDKNA1, CIP1, cyclin-dependent kinase inhibitor 1A, cyclin-dependent kinase inhibitor 1A (P21), MDA-6, P21, p21Cip, p21CIP1, p21WAF, p21Waf1, Pzl Cyclin-Dependent Kinase Inhibitor, SDI1, UV96, WAF1	cyclin dependent kinase inhibitor 1A	ENSMUSG00000023067	0.472812	0.019634	Nucleus	other		1026	12575	114851
CYTH3	AI648983, ARNO3, CLM3, CYTOHESIN 3, GRP1, PSCD3, Sec7, Sec7C	cytohesin 3	ENSMUSG00000018001	0.476407	0.0185974	Cytoplasm	other		9265	19159	116693
MAP2K4	JNKK, JNKK1, MAPK/ERK KINASE-1, MAPKK4, MEK4, mitogen-activated protein kinase kinase 4, MKK4, PRKMK4, SAPKK-1, SEK1, SERK1, SKK1	mitogen-activated protein kinase kinase 4	ENSMUSG00000033352	0.483488	0.0166861	Cytoplasm	kinase	encorafenib, cetuximab/encorafenib, binimetinib/encorafenib	6416	26398	287398
LEP	LEPD, Leptin, OB, obese, Obgrp, OBS	leptin	ENSMUSG00000059201	0.484231	0.0164951	Extracellular Space	growth factor		3952	16846	25608
IGFBP2	AI255832, BRL-BP, IBP-2, IGF-BP53, ILGFBPA, insulin-like growth factor binding protein 2, mIGFBP-2	insulin like growth factor binding protein 2	ENSMUSG00000039323	0.49833	0.0131973	Extracellular Space	other		3485	16008	25662
SELP	CD62, CD62P, CD62P antigen, GMP-140, GMRP, GRMP, LECAM3, P-selectin, PADGEM, PSEL, PSELECT, selectin P, selectin, platelet	selectin P	ENSMUSG00000026580	0.507972	0.0112702	Plasma Membrane	other	crizanlizumab	6403	20344	25651
TTR	AA408768, AI787086, ATTR, CTS, CTS1, D17860, HEL111, HsT2651, Lr1, PALB, Prealbumin, TBPA, transthyretin, Transthyretin isomer 1, Transthyretin isomer 2, TT	transthyretin	ENSMUSG00000061808	0.538846	0.00659104	Extracellular Space	transporter	AG10, anti-transthyretin siRNA ALN-TTR02, IONIS-TTR Rx, inotersen, 4'-iodo-4'-deoxydoxorubicin	7276	22139	24856
CRP	Aa1249, Ab1-341, Ab2-196, Ac1-114, Ac1262, Ac2-069, AI255847, Ba2-693, C REACTIVE, C-reactive protein, C-reactive protein, pentraxin-related, PTX1	C-reactive protein	ENSMUSG00000037942	0.541892	0.00623432	Extracellular Space	other		1401	12944	25419
1-alpha, 25-dihydroxy vitamin D3	(1R,3S,5Z)-5-[(2E)-2-[(1R,3aS,7aR)-1-[(2R)-6-hydroxy-6-methylheptan-2-yl]-7a-methyl-2,3,3a,5,6,7-hexahydro-1H-inden-4-ylidene]ethylidene]-4-methylidenecyclohexane-1,3-diol, 1, 25-DHCC, 1, 25-diOHC, 1,25(OH)2D3, 1,25-D3, 1,25-dihydroxyvitamin D3, 1-alpha, 25-dihydroxy vitamin D3, 1-伪, 25-dihydroxy vitamin D3, 1a, 25-dihydroxycholecalciferol, 1alpha,25(OH)2-vitamin D3, 1alpha,25-dihydroxyvitamin D(…					Other	chemical drug					5280453	HMDB0001903	32222-06-3
1700014N06Rik		1700014N06Rik				Other	other
2-deoxyglucose	(2S,4R,5S,6R)-6-(hydroxymethyl)oxane-2,4,5-triol, 154-17-6, 2-deoxy-D-glucose, 2-deoxy-d-[14C]glucose, 2-DG, 2-DOG, 61-58-5, C6H12O5, D-arabino-hexose, 2-deoxy-, deoxyglucose					Other	chemical drug					9062	HMDB0062477	154-17-6
26s Proteasome	26S proteosome, Proteasome, PROTEOSOME					Cytoplasm	complex	carfilzomib, delanzomib, oprozomib, bortezomib/sorafenib, bortezomib/paclitaxel, bortezomib/melphalan, bortezomib/doxorubicin, bortezomib/vorinostat, bortezomib/thalidomide, bortezomib/rituximab, belinostat/bortezomib, bortezomib/lenalidomide, bortezomib
8-bromo-cAMP	(4aR,6R,7R,7aS)-6-(6-amino-8-bromopurin-9-yl)-2-hydroxy-2-oxo-4a,6,7,7a-tetrahydro-4H-furo[3,2-d][1,3,2]dioxaphosphinin-7-ol, 23583-48-4, 8-br-cAMP, 8-bromo-cyclic AMP, 8-bromoadenosine 3',5'-cyclic monophosphate, 8-bromoadenosine cyclic 3',5'-(hydrogen phosphate), adenosine, 8-bromo-, cyclic 3',5'-(hydrogen phosphate), Br-cAMP, C10H11BrN5O6P					Other	chemical reagent					32014	--	23583-48-4
ABCC8	ABC36, ATP binding cassette subfamily C member 8, ATP-binding cassette, sub-family C (CFTR/MRP), member 8, D930031B21, D930031B21Rik, HHF1, HI, HRINS, hyperinsulinaemia, MRP8, PHHI, SULFONYLUREA receptor, sulfonylurea receptor 1, sulphONYLUREA receptor, sulphonylurea receptor 1, SUR, SUR1, SUR1delta2, TNDM2	ATP binding cassette subfamily C member 8				Plasma Membrane	transporter	minoxidil, gliquidone, mitiglinide, tolbutamide, glipizide, glyburide, tolazamide, acetohexamide, chlorpropamide, gliclazide, glimepiride, repaglinide, nateglinide	6833	20927	25559
acarbose	(2R,3R,4R,5S,6R)-5-[(2R,3R,4R,5S,6R)-5-[(2R,3R,4S,5S,6R)-3,4-dihydroxy-6-methyl-5-[[(1S,4S,5S,6S)-4,5,6-trihydroxy-3-(hydroxymethyl)cyclohex-2-en-1-yl]amino]oxan-2-yl]oxy-3,4-dihydroxy-6-(hydroxymethyl)oxan-2-yl]oxy-6-(hydroxymethyl)oxane-2,3,4-triol, 56180-94-0, BAY-g 5421, C25H43NO18, EINECS 260-030-7, Glucobay, O-4,6-dideoxy-4-(((1S-(1-alpha,4-alpha,5-beta,6-alpha))-4,5,6-trihydroxy-3-(hydroxy…					Other	chemical drug					441184	HMDB0014429	56180-94-0
Akt	AKT1/2/3, B/Akt, PKB, RAC-PK					Cytoplasm	group	afuresertib, ipatasertib, ONC-201, AT13148, SR-13668, MSC2363318A
alpha-ketoisocaproic acid	2-oxoisocaproate, 4-methyl-2-oxopentanoate, 4-methyl-2-oxopentanoic acid, 4502-00-5, 51828-95-6, 816-66-0, alpha-ketoisocaproate, C6H10O3, calcium 4-methyl-2-oxovalerate, ketoisocaproate, ketoisocaproic acid, sodium 4-methyl-2-oxovalerate, 伪-ketoisocaproate, 伪-ketoisocaproic acid					Other	chemical - endogenous mammalian					70	HMDB0000695	816-66-0
anakinra	143090-92-0, Antril, IL 1 inhibitor, urine, IL-1ra, IL1 febrile inhibitor, interleukin 1 inhibitor, urine, interleukin 1 receptor antagonist protein, Kineret, N(sup 2)-L-methionylinterleukin 1 receptor antagonist (human isoform x reduced), urine IL-1 inhibitor, urine-derived IL1 inhibitor					Other	biologic drug					--	--	143090-92-0
AP3B1		AP3B1				Cytoplasm	transporter
arginine	2-amino-5-(diaminomethylideneamino)pentanoic acid, 7004-12-8, arginine, C6H14N4O2					Other	chemical - endogenous mammalian					232	--	7004-12-08
ATP	56-65-5, 9-beta-D-arabinofuranosyladenine 5'-triphosphate, 9-尾-D-arabinofuranosyladenine 5'-triphosphate, adenosine 5'-(tetrahydrogen triphosphate), adenosine 5'-triphosphate, ATP, ATP4-, C10H16N5O13P3, [[(2R,3S,4R,5R)-5-(6-aminopurin-9-yl)-3,4-dihydroxyoxolan-2-yl]methoxy-hydroxyphosphoryl] phosphono hydrogen phosphate					Other	chemical - endogenous mammalian					5957	HMDB0000538	56-65-5
AVP	ADH, ARG8 VASOPRESSIN, arginine vasopressin, ARVP, AVP-NPII, AVRP, DI, NEUROPHYSIN II, Vas, VP, Vsp	arginine vasopressin				Extracellular Space	other		551	11998	24221
bacitracin	(4R)-4-[[(2S)-2-[[2-[(1S)-1-amino-2-methyl-butyl]4,5-dihydro-1,3-thiazole-5-carbonyl]amino]-4-methyl-pentanoyl]amino]-4-[[(1S)-1-[[(3S,6R,9S,12R,15S,18R,21S)-18-(3-aminopropyl)-12-benzyl-15-butan-2-yl-3-(carbamoylmethyl)-6-(carboxymethyl)-9-(3H-imidazol-4-ylmethyl)-2,5,8,11,14,17,20-heptaoxo-1,4,7,10,13,16,19-heptazacyclopentacos-21-yl]carbamoyl]-2-methyl-butyl]carbamoyl]butanoic acid, (4R)-4-[[(…					Other	chemical drug					439542	--	1405-87-4
beta-estradiol	(17)estradiol, (8R,9S,13S,14S,17S)-13-methyl-6,7,8,9,11,12,14,15,16,17-decahydrocyclopenta[a]phenanthrene-3,17-diol, 1,3,5(10)-estratriene-3,17beta-diol, 17 尾-estradiol, 17-beta-E2, 17-beta-estradiol, 17-beta-oestradiol, 17-betaE, 17-尾-E2, 17-尾-estradiol, 17-尾-oestradiol, 17B-estradiol, 50-28-2, Aerodiol, Agofollin, Alora, Altrad, Amnestrogen, Aquadiol, Bardiol, BHR-200, C18H24O2, Climaderm, Clim…					Other	chemical - endogenous mammalian					5757	HMDB0000151	50-28-2
Bvr	1.3.1.24, bilirubin:NAD(P) oxidoreductase, biliverdin reductase, BLVR					Cytoplasm	group
Ca2+	14127-61-8, Ca+2, calcium, calcium cation, calcium citrate, calcium ion, calcium ions, calcium(2+), calcium, ion (Ca2+), Citracal, tricalcium dicitrate					Other	chemical - endogenous mammalian					271	HMDB0000464	14127-61-8
calyculin A	101932-71-2, C50H81N4O15P, calyculin, L-ribonamide, N-((3S)-3-(4-((1E)-3-((2R,3R,5R,7S,8S,9R)-2-((1S,3S,4S,5R,6R,7E,9E,11E,13Z)-14-cyano-3,5-dihydroxy-1-methoxy-4,6,8,9,13-pentamethyl-7,9,11,13-tetradecatetraenyl)-9-hydroxy-4,4,8-trimethyl-3-(phosphonooxy)-1,6-dioxaspiro(4.5)dec-7-yl)-1-propenyl)-2-oxazolyl)butyl)-4-deoxy-4-(dimethylamino)-5-O-methyl-, [(2R,3R,5S,7S,8R,9R)-2-[(1S,3S,4R,5R,6R,7E,9…					Other	chemical toxicant					5280780	--	101932-71-2
carbon dioxide		carbon dioxide				Other	chemical - endogenous mammalian
CCL13	C-C motif chemokine ligand 13, CKb10, MCP-4, NCC-1, SCYA13, SCYL1	C-C motif chemokine ligand 13				Extracellular Space	cytokine		6357
CD36		CD36				Plasma Membrane	transmembrane receptor
chloroquine	1,4-pentanediamine, N(sup 4)-(7-chloro-4-quinolinyl)-N(sup 1),N(sup 1)-diethyl-, 1,4-pentanediamine, N4-(7-chloro-4-quinolinyl)-N1,N1-diethyl-, 132-73-0, 3377 RP opalate, 3545-67-3, 4-N-(7-chloroquinolin-4-yl)-1-N,1-N-diethylpentane-1,4-diamine, 50-63-5, 54-05-7, 56598-66-4, 58175-86-3, 58175-87-4, Amokin, Aralen, Aralen HCl, Aralen hydrochloride, Aralen Phosphate, Arechin, arechine, arequin, Art…					Other	chemical drug					2719	HMDB0014746	1954-05-07
coenzyme Q10	2,5-cyclohexadiene-1,4-dione, 2-((2E,6E,10E,14E,18E,22E,26E,30E,34E)-3,7,11,15,19,23,27,31,35,39-decamethyl-2,6,10,14,18,22,26,30,34,38-tetracontadecaenyl)-5,6-dimethoxy-3-methyl-, 2-(3,7,11,15,19,23,27,31,35,39-decamethyltetraconta-2,6,10,14,18,22,26,30,34,38-decaenyl)-5,6-dimethoxy-3-methylcyclohexa-2,5-diene-1,4-dione, 303-98-0, bioquinone Q10, C59H90O4, CoQ10, neuquinon, ubidecarenone, ubiqui…					Other	chemical drug					1156	HMDB0001072	303-98-0
Crem		Crem				Nucleus	other
CRH	CORTICOTROPIN-RELEASING HORMONE, CRF, Crf2, Crf4, Crh-41, CRH1, Gm1347	corticotropin releasing hormone				Extracellular Space	other		1392	12918	81648
CSH1/CSH2	AI325057, chorionic somatomammotropin hormone 1, chorionic somatomammotropin hormone 2, CS-1, CS-2, CSA, CSB, CSH1, CSH2, CSMT, GHB1, GHB3, Ghd15, Ghd4, Ghd8, hCS-1, hCS-A, hCS-B, mPL-I, mPL-II, PL, Pl-1, Pl-2, PL-A, PL-I, PL-I-alpha, PL-I-伪, PL-Ia, PL-II, Pl-Im, placental lactogen, Rhco1, rPl-1, rPLII	chorionic somatomammotropin hormone 1				Extracellular Space	other		1442|1443
cyclic AMP	(4aR,6R,7R,7aS)-6-(6-aminopurin-9-yl)-2-hydroxy-2-oxo-4a,6,7,7a-tetrahydro-4H-furo[3,2-d][1,3,2]dioxaphosphinin-7-ol, 11002-78-1, 3',5'-cyclic AMP, 3',5'-monophosphate, adenosine cyclic, 33116-15-3, 37839-81-9, 54532-48-8, 55576-98-2, 60-92-4, 66067-13-8, 68407-13-6, adenosine 3',5'-phosphate, adenosine cyclic 3',5'-monophosphate, adenosine cyclic 3,5 monophosphate, adenosine cyclic monophosphate…					Other	chemical - endogenous mammalian					6076	HMDB0000058	60-92-4
cyclic GMP	3',5'-cyclic GMP, 7665-99-8, 9-[(4aR,6R,7R,7aS)-2,7-dihydroxy-2-oxo-4a,6,7,7a-tetrahydro-4H-furo[3,2-d][1,3,2]dioxaphosphinin-6-yl]-2-amino-3H-purin-6-one, C10H12N5O7P, cGMP, guanosine 3',5'-cyclic phosphate, guanosine cyclic 3',5'-(hydrogen phosphate), guanosine-3',5'-cyclic monophosphate					Other	chemical - endogenous mammalian					24316	HMDB0001314	7665-99-8
Cytochrome c oxidase	1.9.3.1, Complex IV, complex IV (mitochondrial electron transport), COX, COXIV, cytochrome a3, cytochrome aa3, cytochrome oxidase, ferrocytochrome c oxidase, ferrocytochrome-c:oxygen oxidoreductase, indophenol oxidase, indophenolase, MITOCHONDRIAL COMPLEX IV, MITOCHONDRIAL RESPIRATORY CHAIN COMPLEX IV, NADH cytochrome c oxidase, Oxphos Complex IV, RESPIRATORY CHAIN COMPLEX IV, Warburg respiratory…					Cytoplasm	complex
D-glucose	(3R,4S,5S,6R)-6-(hydroxymethyl)oxane-2,3,4,5-tetrol, (U-13C6)-D-glucose, 110187-42-3, 13C-glucose, 2280-44-6, 50-99-7, biliary glucose, C6H12O6, D-glucose-13C6, dextrose, glucose, sugar, U-C glucose, uniformly-labeled [U-13C]glucose, [U-13C] glucose					Other	chemical - endogenous mammalian					5793	HMDB0000122	2280-44-6
diazoxide	2H-1,2,4-benzothiadiazine, 7-chloro-3-methyl-, 1,1-dioxide, 364-98-7, 7-chloro-3-methyl-4H-1lambda<sup>6</sup>,2,4-benzothiadiazine 1,1-dioxide, 7-chloro-3-methyl-4H-1位<sup>6</sup>,2,4-benzothiadiazine 1,1-dioxide, C8H7ClN2O2S, Dizoxide, Eudemine, Hyperstat, Hypertonalum, Mutabase, Proglicem, Proglycem					Other	chemical drug					3019	HMDB0015251	364-98-7
dithiothreitol	(2R,3R)-1,4-bis(sulfanyl)butane-2,3-diol, (2R,3R)-1,4-bis(sulphanyl)butane-2,3-diol, 2,3-butanediol, 1,4-dimercapto-, (2R,3R)-rel-, 2,3-butanediol, 1,4-dimercapto-, (R*,R*)- (卤)-, 2,3-butanediol, 1,4-dimercapto-, (R,R)- (卤)- (9CI), 3483-12-3, C4H10O2S2, dithioethreitol, DTT, threitol, 1,4-dithio-, DL-					Other	chemical reagent					439196	HMDB0013593	3483-12-03
epinephrine	(-)-(R)-epinephrine, (R)-adrenaline, (R)-epinephrine, 1,2-benzenediol, 4-((1R)-1-hydroxy-2-(methylamino)ethyl)-, 1-adrenalin, 1-epinephrine, 4-[(1R)-1-hydroxy-2-(methylamino)ethyl]benzene-1,2-diol, 51-42-3, 51-43-4, 55-31-2, Adnephrine, ADR, Adrenaclick, Adrenal, adrenalin, Adrenalin, Topical, Adrenalin-Medihaler, adrenaline, Adrenamine, Adrenan, Adrenapax, Adrenasol, Adrenatrate, Adrenine, Adren…					Other	chemical - endogenous mammalian					5816	HMDB0000068	51-42-3
ERK	p42/44 mapk					Other	group	ONC-201, GDC-0994, MK-8353, CC-90003
ERK1/2	MAPK p44/42, MAPK p44/p42, p42/44 mapk, P42/p44 erk, p42/p44 MAP KINASE, P42/p44 mapk					Cytoplasm	group
estrogen	C18 steroids, oestrogen					Other	chemical drug					--	--
ethanol	1-hydroxyethane, 121182-78-3, 64-17-5, 68475-56-9, 71076-86-3, 71329-38-9, 8000-16-6, 8024-45-1, absolute alcohol, Aethanol, Aethylalkohol, Alcare Hand Degermer, alcohol, Algrain, Anhydrol, C2H6O, dehydrated alcohol, Denatured Alcohol Cd-10, Denatured Alcohol Cd-5, Denatured Alcohol Cd-5a, Denatured Alcohol Sd-1, Denatured Alcohol Sd-13a, Denatured Alcohol Sd-17, Denatured Alcohol Sd-23a, Denatur…					Other	chemical - endogenous mammalian					702	HMDB0000108	8024-45-1
FASN		FASN				Cytoplasm	enzyme
fatty acid	aliphatic monocarboxylic acid, CHO2R, fatty acid derivatives, fatty acids, FFA, free fatty acid, free fatty acids					Other	chemical - endogenous mammalian					--	--
FOSL2		FOSL2				Nucleus	transcription regulator
FOXG1	2900064B05Rik, BF-1, BF1A, BF2, FHKL3, FKH2, FKHL1, FKHL2, FKHL3, FKHL4, forkhead box G1, FOXG1A, FOXG1B, FOXG1C, Foxo1, HBF-1, HBF-2, HBF-3, HBF-G2, Hfh9, Hfhbf1, HFK1, HFK2, HFK3, KHL2, QIN, RATBF1A	forkhead box G1				Nucleus	transcription regulator		2290	15228	24370
fructose-2,6-diphosphate	79082-92-1, beta-D-fructofuranose, 2,6-bis(dihydrogen phosphate), C6H14O12P2, D-fructose 2,6-bisphosphate, fructose-2,6-bisphosphate, fructose-2,6-P2, [(2S,3S,4S,5R)-3,4-dihydroxy-2-(hydroxymethyl)-5-(phosphonooxymethyl)oxolan-2-yl] dihydrogen phosphate, 尾-D-fructofuranose, 2,6-bis(dihydrogen phosphate)					Other	chemical - endogenous mammalian					105021	HMDB0001047	79082-92-1
GCG		GCG				Extracellular Space	other
GH1		GH1				Extracellular Space	cytokine
GHRL	2210006E23Rik, des-octanoyl ghrelin, Ghr, GHRELIN, ghrelin and obestatin prepropeptide, m46, MTLRP, MTLRPAP, OBESTATIN	ghrelin and obestatin prepropeptide				Extracellular Space	growth factor		51738	58991	59301
GIP	gastric inhibitory polypeptide, GLUCOSE DEPENDENT INSULINOTROPIC POLYPEPTIDE, GLUDINS, RATGLUDINS	gastric inhibitory polypeptide				Extracellular Space	other		2695	14607	25040
GLP-1 (7-36) amide	107444-51-9, 119637-73-9, C151H229N41O46, GLP-1a, GLP-I (7-36)amide, GLP-I (7-36)NH2, glucagon-like peptide 1 (7-36)amide, glucagon-like peptide I (7-36)amide, glucagon-like peptide-1(7-36 amide), glucagon-related peptide 1 (Rana catesbeiana), 3-L-glutamic acid-10-L-valine-16-glycine-17-L-glutamine-23-L-isoleucine-24-L-alanine-27-L-valine-30-L-argininamide-31-de-L-proline-32-de-L-lysine-, MKC 253…					Other	biologic drug					16132173	--	119637-73-9
glutamine	2,5-diamino-5-oxopentanoic acid, 6899-04-3, C5H10N2O3, glutamine					Other	chemical - endogenous mammalian					738	HMDB0013240	6899-04-03
glutathione disulfide	(2S)-2-amino-5-[[(2R)-3-[[(2R)-2-[[(4S)-4-amino-4-carboxybutanoyl]amino]-3-(carboxymethylamino)-3-oxopropyl]disulfanyl]-1-(carboxymethylamino)-1-oxopropan-2-yl]amino]-5-oxopentanoic acid, 27025-41-8, bis(gamma-glutamyl-L-cysteinylglycine) disulfide, bis(纬-glutamyl-L-cysteinylglycine) disulfide, C20H32N6O12S2, glutathione, oxidized, GSSG, oxiglutatione					Other	chemical - endogenous mammalian					65359	HMDB0003337	27025-41-8
glyburide	1-[[p-[2-(5-chloro-o-anisamido)-ethyl]phenyl]-sulfonyl]-3-cyclohexylurea, 1-[[p-[2-(5-chloro-o-anisamido)-ethyl]phenyl]-sulphonyl]-3-cyclohexylurea, 10238-21-8, 5-chloro-N-[2-[4-(cyclohexylcarbamoylsulfamoyl)phenyl]ethyl]-2-methoxybenzamide, Abbenclamide, Adiab, Amglidia, Azuglucon, Bastiverit, Benclamin, benzamide, 5-chloro-N-(2-(4-((((cyclohexylamino)carbonyl)amino)sulfonyl)phenyl)ethyl)-2-meth…					Other	chemical drug					3488	HMDB0015151	10238-21-8
glycerol	1,2,3-propanetriol, 1,2,3-trihydroxypropane, 56-81-5, C3H8O3, glycerin, glycerine, propane-1,2,3-triol					Other	chemical - endogenous mammalian					753	HMDB0000131	56-81-5
glycogen	(2S,3R,4S,5S,6R)-2-[[(2R,3S,4R,5R,6R)-4,5-dihydroxy-3-[(2R,3R,4S,5S,6R)-3,4,5-trihydroxy-6-(hydroxymethyl)oxan-2-yl]oxy-6-[(2R,3S,4R,5R,6S)-4,5,6-trihydroxy-2-(hydroxymethyl)oxan-3-yl]oxyoxan-2-yl]methoxy]-6-(hydroxymethyl)oxane-3,4,5-triol, 9005-79-2, C24H42O21, glycogen					Other	chemical - endogenous mammalian					439177	HMDB0000757	9005-79-2
Glycogen synthase	2.4.1.11, glycogen (starch) synthetase, glycogen(starch) synthase, Gys, UDP-glucose-glycogen glucosyltransferase, UDP-glycogen synthase, UDPG-glycogen synthetase, UDPG-glycogen transglucosylase, UDPglucose:glycogen 4-alpha-D-glucosyltransferase, UDPglucose:glycogen 4-伪-D-glucosyltransferase, uridine diphosphoglucose-glycogen glucosyltransferase					Cytoplasm	group
Growth hormone	hGH, pituitary growth hormone					Extracellular Space	group
Gsk3	Glycogen synthase kinase, Gsk, GSK3 alpha/beta, GSK3 伪/尾					Cytoplasm	group	glycogen synthase kinase-3 inhibitor, LY2090314
GTP	86-01-1, C10H16N5O14P3, GTP, guanosine 5'-(tetrahydrogen triphosphate), Mg-GTP, [[(2R,3S,4R,5R)-5-(2-amino-6-oxo-3H-purin-9-yl)-3,4-dihydroxyoxolan-2-yl]methoxy-hydroxyphosphoryl] phosphono hydrogen phosphate					Other	chemical - endogenous mammalian					6830	HMDB0001273	1986-01-01
HDL	HDL particle, HDL Particles, high-density lipoprotein					Plasma Membrane	complex
Histone h3	H3, H3.3, Hist H3, Histone H3B					Nucleus	group
Histone h4	H4, Hist H4, HIST4					Other	group
HSD3B1		HSD3B1				Cytoplasm	enzyme
hydrocortisone	(11beta)-11,17,21-trihydroxypregn-4-ene-3,20-dione, (8S,9S,10R,11S,13S,14S,17R)-11,17-dihydroxy-17-(2-hydroxyacetyl)-10,13-dimethyl-2,6,7,8,9,11,12,14,15,16-decahydro-1H-cyclopenta[a]phenanthren-3-one, 50-23-7, Acticort, Acticort 100, Aeroseb-HC, Ala-Cort, Ala-Scalp, Ala-Scalp HP, Algicirtis, Alkindi, Alphaderm, Amberin, Anflam, Anucort-HC, Anumed-HC, Anusol HC, Anutone-HC, Aquacort, Aquanil HC, …					Other	chemical - endogenous mammalian					5754	HMDB0060080	50-23-7
hydrogen peroxide	7722-84-1, A-101, Eskata, H2O2, hydrogen dioxide, hydrogen peroxide, urea hydrogen peroxide					Other	chemical - endogenous mammalian					784	HMDB0003125	7722-84-1
hypoxanthine	3,7-dihydropurin-6-one, 3H-purin-6-ol, 6(1H)-purinone, 6-hydroxy-1H-purine, 6-hydroxypurine, 6-oxopurine, 68-94-0, 6H-purin-6-one, 1,7-dihydro-, C5H4N4O, hypoxanthine (VAN) (8CI), purin-6(1H)-one					Other	chemical - endogenous mammalian					790	HMDB0000157	68-94-0
IAPP	Amylin, DAP, IAP, islet amyloid polypeptide	islet amyloid polypeptide				Extracellular Space	other		3375	15874	24476
IFNG	IFG, IFI, IFN gamma, IFN type II, IFN-纬, IFNG2, INF-纬, interferon gamma, Interferon 纬, type II INTERFERON, 纬 interferon, 纬-ifn	interferon gamma				Extracellular Space	cytokine	emapalumab	3458	15978	25712
IGFBP1	AFBP, hIGFBP-1, IBP1, IGF-BP25, IGFBA, IGFBP-RP1, insulin-like growth factor binding protein 1, PP12	insulin like growth factor binding protein 1				Extracellular Space	other		3484	16006	25685
IL1B	IL-1, IL-1F2, IL-1尾, IL1-BETA, interleukin 1 beta, Interleukin 1 尾, OAF, Osteoclast-Activating Factor, Pro-IL-1beta, Pro-IL-1尾	interleukin 1 beta				Extracellular Space	cytokine	canakinumab, gevokizumab, canakinumab/INS, gallium nitrate	3553	16176	24494
INS	AA986540, CP-II, EINECS 234-279-7, humuline, IDDM, IDDM1, IDDM2, iletin, ILPR, Ins2, InsII, Insulin, insulin A chain, insulin B chain, insulin II, Insulin2, IRDN, Mody, MODY10, Mody4, novolin, oral insulin, ORMD-0801, Preproinsulin, Proinsulin2, regular insulin, soluble insulin, technosphere insulin, ultraphane	insulin				Extracellular Space	other		3630	16334	24506
INSM1		INSM1				Nucleus	other
Insulin	Ins, Ins1/2					Extracellular Space	group
IRS	INSULIN receptor SUBSTRATE					Cytoplasm	group
Jnk	JNK 54/46, Jnk p56, JUN KINASE, p40, p47, Sapk/Jnk					Cytoplasm	group	JNK inhibitor, CC 401
KCNA3	HGK5, HLK3, HPCN3, HUKIII, Kca1-3, KV1.3, KV1.3 alpha subunit, KV1.3 伪 subunit, MK3, PCN3, POTASSIUM VOLTAGE-GATED CHANNEL SHAKER-RELATED 3, potassium voltage-gated channel subfamily A member 3, potassium voltage-gated channel, shaker-related subfamily, member 3	potassium voltage-gated channel subfamily A member 3				Plasma Membrane	ion channel	dalfampridine	3738	16491	29731
L-tyrosine	(2S)-2-amino-3-(4-hydroxyphenyl)propanoic acid, (S)-alpha-amino-4-hydroxybenzenepropanoic acid, (S)-伪-amino-4-hydroxybenzenepropanoic acid, 4-hydroxy-L-phenylalanine, 60-18-4, alpha-amino-beta-(4-hydroxyphenyl)propionic acid, C9H11NO3, L-tyrosine, tyrosine, tyrosine S, 伪-amino-尾-(4-hydroxyphenyl)propionic acid					Other	chemical - endogenous mammalian					6057	HMDB0000158	60-18-4
lactic acid	(卤)-2-hydroxypropanoic acid, 113-21-3, 2-hydroxypropanoic acid, 50-21-5, 515-98-0, Amlactin, ammonium lactate, C3H6O3, DL-lactic acid, Lac-Hydrin, Laclotion, lactate, sodium lactate, sodium zirconium lactate					Other	chemical - endogenous mammalian					612	HMDB0015671	50-21-5
leucine	2-amino-4-methylpentanoic acid, 328-39-2, C6H13NO2, leucine					Other	chemical drug					857	HMDB0062203	328-39-2
lipid	lipids					Other	chemical - endogenous mammalian					--	--
LY294002	154447-36-6, 2-(4-morpholinyl)-8-phenyl-4H-1-benzopyran-4-one, 2-morpholin-4-yl-8-phenylchromen-4-one, 4H-1-benzopyran-4-one, 2-(4-morpholinyl)-8-phenyl-, C19H17NO3, LY29004					Other	chemical - kinase inhibitor					3973	--	154447-36-6
Lyz1/Lyz2		Lyz1/Lyz2				Cytoplasm	enzyme
Mapk	Map Kinase, NGF/EGF DEPENDENT KINASE					Cytoplasm	group	MAP kinase inhibitor
MAPK3		MAPK3				Cytoplasm	kinase
metformin	1,1-dimethylbiguanide, 1115-70-4, 3-(diaminomethylidene)-1,1-dimethylguanidine, 657-24-9, Apo-Metformin, C4H11N5, diabetosan, diabex, dimethylbiguanidine, dimethyldiguanide, dimethylguanylguanidine, DMGG, DMMET-01, EINECS 211-517-8, extended release metformin, fluamine, flumamine, Fortamet, Gen-Metformin, glifage, gliguanid, Glucophage, Glucophage XR, Glumetza, Glycon, haurymelin, imidodicarbonim…					Other	chemical drug					4091	HMDB0001921	657-24-9
methotrexate	(2S)-2-[[4-[(2,4-diaminopteridin-6-yl)methyl-methylamino]benzoyl]amino]pentanedioic acid, 133073-73-1, 15475-56-6, 59-05-2, 6745-93-3, 7413-34-5, 86669-44-5, Abitrexate, Amethopterin, Antifolan, Arbitrexate, C20H22N8O5, dicesium salt methotrexate, disodium salt methotrexate, Emtexate, Folex, Jylamvo, L-Glutamic acid, N-(4-(((2,4-diamino-6-pteridinyl)methyl)methylamino)benzoyl)-, Ledertrexate, Met…					Other	chemical drug					126941	HMDB0014703	86669-44-5
molybdate	14259-85-9, dioxido(dioxo)molybdenum, Mo-O4, molybdate (MoO42-), (T-4)-, molybdate ion, MoO4-2, tetraoxomolybdate(2-)					Other	chemical reagent					24621	HMDB0012260	14259-85-9
MTORC1						Cytoplasm	complex	everolimus/exemestane, everolimus/panobinostat, everolimus/pasireotide, DCBCI0901, DS-3078a, ABTL0812, everolimus/sorafenib, BI 860585, everolimus/gefitinib, everolimus/lenvatinib, LXI-15029, everolimus/tamoxifen, everolimus, everolimus/fulvestrant, everolimus/letrozole, everolimus/vandetanib, everolimus/ribociclib
N-acetyl-L-cysteine	(2R)-2-acetamido-3-sulfanylpropanoic acid, (2R)-2-acetamido-3-sulphanylpropanoic acid, 18829-79-3, 19542-74-6, 616-91-1, 63664-54-0, ACC, Acetadote, acetylcysteine, acetylcysteine sodium, C5H9NO3S, Cetylev, cysteine, N-acetyl-, L-, Fluimucil, L-N-acetylcysteine, Lysox, Mucolysin, Mucomyst, N-acetyl-L-cysteine HCl, N-acetyl-L-cysteine hydrochloride, N-acetylcysteine, N-acetylcysteine HCl, N-acetyl…					Other	chemical drug					12035	HMDB0001890	19542-74-6
Na+,K+ -ATPase	Na K ATPase, Na+,K+ -ATPase, Na+/K+ ATPase, OUABAIN SENSITIVE K-STIMULATED P-NITROPHENYLPHOSPHATASE, Sodium Pump					Plasma Membrane	complex	bufogenin
naltrexone	(4R,4aS,7aR,12bS)-3-(cyclopropylmethyl)-4a,9-dihydroxy-2,4,5,6,7a,13-hexahydro-1H-4,12-methanobenzofuro[3,2-e]isoquinoline-7-one, 16590-41-3, 16676-29-2, Antaxone, C20H23NO4, Celupan, En 1639A, morphinan-6-one, 17-(cyclopropylmethyl)-4,5-epoxy-3,14-dihydroxy-, (5alpha)-, MorViva, N-Cyclopropylmethylnoroxymorphone, Naltrexona [INN-Spanish], Naltrexone Hcl, naltrexone hydrochloride, naltrexone SR, …					Other	chemical drug					5360515	HMDB0014842	16590-41-3
NEUROD1	BASIC HELIX-LOOP-HELIX, Beta2/NeuroD, BHF-1, bHLHa3, DKFZP564f093, MODY6, Nd1, NEUROD, NeuroD/Beta2, neurogenic differentiation 1, neuronal differentiation 1	neuronal differentiation 1				Nucleus	transcription regulator		4760	18012	29458
NEUROG2	Atoh4, bHLHa8, Math4A, neurogenin 2, NGN2	neurogenin 2				Nucleus	other		63973	11924	295475
NEUROG3	Atoh5, bHLHa7, Math4B, Neurogenin3, NGN-3, Relax	neurogenin 3				Nucleus	transcription regulator		50674	11925	60329
NFkB (family)	NF Kappa B, NF-kappaB p50/p52, NF-魏B, NF-魏B p50/p52					Nucleus	group
niacinamide	98-92-0, C6H6N2O, NAA, NAM, nicotinamide, pyridine-3-carboxamide					Other	chemical - endogenous mammalian					936	HMDB0001406	98-92-0
nitric oxide	10102-43-9, Amidogen, oxo-, EDRF, gaseous nitric oxide, inhaled nitric oxide, INOmax, Mononitrogen monoxide, nitric oxide, nitric oxide gas radical, Nitric oxide trimer, Nitrogen monooxide, nitrogen monoxide, nitrogen oxide (NO), nitrogen protoxide, Nitrosyl radical, NMO, NO					Other	chemical - endogenous mammalian					145068	HMDB0003378	10102-43-9
NKX2-2	NK2 homeobox 2, NKX2.2, NKX2B, tinman	NK2 homeobox 2				Nucleus	transcription regulator		4821	18088	366214
norepinephrine	(-)-noradrenaline, (-)-norepinephrine, (R)-(-)-norepinephrine, (R)-noradrenaline, (R)-norepinephrine, 1,2-benzenediol, 4-((R)-2-amino-1-hydroxyethyl)-, 1,2-benzenediol, 4-(2-amino-1-hydroxyethyl)-, (R)- (9CI), 108341-18-0, 4-[(1R)-2-amino-1-hydroxyethyl]benzene-1,2-diol, 51-41-2, benzyl alcohol, alpha-(aminomethyl)-3,4-dihydroxy-, (-)-, benzyl alcohol, 伪-(aminomethyl)-3,4-dihydroxy-, (-)-, C8H11N…					Other	chemical - endogenous mammalian					439260	HMDB0000216	51-41-2
NRG1		NRG1				Extracellular Space	growth factor
olanzapine	132539-06-1, 2-methyl-4-(4-methyl-1-piperazinyl)-10H-thieno(2,3-b)(1,5)benzodiazepine, 2-methyl-4-(4-methylpiperazin-1-yl)-5H-thieno[3,2-c][1,5]benzodiazepine, C17H20N4S, LY 170053, LY-170052, Olansek, olanzapine pamoate, Zydis, Zyprexa, Zyprexa Intramuscular, Zyprexa Relprevv, Zyprexa Zydis					Other	chemical drug					4585	HMDB0005012	132539-06-1
ouabain	11018-89-6, 3-(6-deoxy-alpha-L-mannopyranosyloxy)-1,5,11a,14,19-pentahydroxycard-20(22)-enolide, 3-(6-deoxy-伪-L-mannopyranosyloxy)-1,5,11a,14,19-pentahydroxycard-20(22)-enolide, 3-[(1R,3S,5S,8R,9S,10R,11R,13R,14S,17R)-1,5,11,14-tetrahydroxy-10-(hydroxymethyl)-13-methyl-3-[(2R,3R,4R,5R,6S)-3,4,5-trihydroxy-6-methyloxan-2-yl]oxy-2,3,4,6,7,8,9,11,12,15,16,17-dodecahydro-1H-cyclopenta[a]phenanthren-1…					Other	chemical drug					439501	HMDB0015224	11018-89-6
OXT	OP, OT, OT-NPI, OXT-NPI, Oxy, Oxytocin, Oxytocin-neurophysin i, oxytocin/neurophysin 1 prepropeptide, oxytocin/neurophysin I prepropeptide, Prepro-oxytocin	oxytocin/neurophysin I prepropeptide				Extracellular Space	other		5020	18429	25504
P38 MAPK	P38, p38 MAP KINASE, P38 MITOGEN-ACTIVATED protein KINASE					Cytoplasm	group
p70 S6k	p70, p70 S6 Kinase, S6K					Cytoplasm	group	XL418, AT13148, LY-2584702, MSC2363318A
p85 (pik3r)	p85, p85 (pik3r), P85 FROM PIK3R, p85 PI3K, p85 Pi3kinase, PI3K p85 subunit					Cytoplasm	group
PAK2		PAK2				Cytoplasm	kinase
palmitic acid	143-20-4, 16:0 fatty acid, 57-10-3, c16 fatty acid, C16:0, C16:0 fatty acid, C16:0 free fatty acid, C16H32O2, cetylic acid, hexadecanoate, hexadecanoic acid, hexadecylic acid, n-hexadecanoic acid, n-palmitic acid, palmitate, palmitate acid, sodium palmitate					Other	chemical - endogenous mammalian					985	HMDB0000220	1957-10-03
PCSK1		PCSK1				Extracellular Space	peptidase
PCSK2	6330411F23Rik, AI839700, NEC-2, PC2, Phpp-2, proprotein convertase subtilisin/kexin type 2, SPC2	proprotein convertase subtilisin/kexin type 2				Extracellular Space	peptidase		5126	18549	25121
PDIA2	1810041F13RIK, AI661267, PDA2, PDI, PDIP, Pdipl, PDIR, protein disulfide isomerase associated 2, protein disulfide isomerase family A member 2, protein disulfide isomerase family A, member 2	protein disulfide isomerase family A member 2				Cytoplasm	enzyme		64714	69191	287164
PDX1	GSF, Gstf, IDX-1, IPF-1, IPF2, IUF1, MODY4, PAGEN1, pancreatic and duodenal homeobox 1, STF-1, 尾-TF1	pancreatic and duodenal homeobox 1				Nucleus	transcription regulator		3651	18609	29535
Pdx1		Pdx1				Cytoplasm	transcription regulator
PEPCK	Phosphoenolpyruvate Carboxykinase, phosphoenolpyruvate carboxykinase activity					Nucleus	group
phosphatidylinositol-3,4,5-triphosphate	1-phosphatidyl-1D-myo-inositol 3,4,5-trisphosphate, phosphatidylinositol-3,4,5-trisphosphate, phosphoinositide (3,4,5) P3, PI(3,4,5)P3, PIns(3,4,5)P3, PIP3, PtdIns(3,4,5)P3					Other	chemical - endogenous mammalian					--	HMDB0004249
PI3K (complex)	1-phosphatidylinositol 3-kinase, 2.7.1.137, ATP:1-phosphatidyl-1D-myo-inositol 3-phosphotransferase, Phosphatidylinositol 3 kinase, phosphatidylinositol 3'-kinase, PI3-kinase, PtdIns 3 Kinase, type I phosphatidylinositol kinase, type III phosphoinositide 3-kinase, Vps34p					Cytoplasm	complex	BGT226, voxtalisib, PF-4691502, GSK2126458, GSK1059615, CH 5132799, duvelisib, copanlisib, DS-7423
pimagedine	1937-19-5, 2-aminoguanidine, 79-17-4, AG, AMG, aminoguanidine, aminoguanidine HCl, aminoguanidine hydrochloride, aminoguanidine sulfate, aminoguanidine sulphate, CH6N4, hydrazinecarboximidamide, hydrazinecarboximidamide (9CI), pimagedine HCl, pimagedine hydrochloride					Other	chemical drug					2146	--	79-17-4
pioglitazone	(卤)-5-(p-(2-(5-ethyl-2-pyridyl)ethoxy)benzyl)-2,4-thiazolidinedione monohydrochloride, 105355-27-9, 111025-46-8, 112529-15-4, 198077-89-3, 2,4-thiazolidinedione, 5-((4-(2-(5-ethyl-2-pyridinyl)ethoxy)phenyl)methyl)-, (卤)-, 5-(4-(2-(5-ethyl-2-pyridyl)ethoxy)benzyl)-2,4-thiazolidinedione, 5-[[4-[2-(5-ethylpyridin-2-yl)ethoxy]phenyl]methyl]-1,3-thiazolidine-2,4-dione, Actos, Actost, AD4833, C19H20N2O…					Other	chemical drug					4829	HMDB0015264	105355-27-9
PLC	3.1.4.3, alpha-toxin, Clostridium oedematiens beta- and g-toxins, Clostridium oedematiens 尾- and g-toxins, Clostridium welchii alpha-toxin, Clostridium welchii 伪-toxin, heat-labile haemolysin, heat-labile hemolysin, lecithinase C, lipophosphodiesterase C, lipophosphodiesterase I, phosphatidase C, phosphatidylcholine cholinephosphohydrolase, PHOSPHOINOSITIDE SPECIFIC PHOSPHOLIPASE C, Phospholipase…					Cytoplasm	group	phospholipase C activator
potassium chloride	7447-40-7, Acronitol, Addi-K, Apo-K, Celeka, Cena-K, Chloropotassuril, Chloropotassuril diffu-K, Chlorvescent, ClK, Clor-K-Zaf, Diffu-K, Duffi-K, Durekal, Durules, Durules-K, Emplets potassium chloride, Enpott, Enseal, Infalyte, K Tab, K-10, K-Care, K-Contin, K-Dur, K-Grad, K-Lease, K-Lor, K-Lyte Cl, K-lyte/C1, K-Lyte/Cl, K-Norm, K-Predne-dome, K-Sol, K-SR, K. tab, Kadalex, Kalcorid, Kaleorid, Ka…					Other	chemical drug					4873	--	7447-40-7
prednisone	(8S,9S,10R,13S,14S,17R)-17-hydroxy-17-(2-hydroxyacetyl)-10,13-dimethyl-6,7,8,9,12,14,15,16-octahydrocyclopenta[a]phenanthrene-3,11-dione, 53-03-2, 68-59-7, Adasone, Ancortone, Apo-prednisone, Betapar, Bicortone, C21H26O5, Cartancyl, Colisone, Cortan, Cortancyl, Cortidelt, Cotone, Cutason, Dacorten, Dacortin, Decortancyl, Decortin, Decortisyl, dehydrocortisone, Dekortin, Delcortin, Dellacort, Dell…					Other	chemical drug					5865	HMDB0014773	68-59-7
PRL	AV290867, Dlt, GHA1, Prl1a1, PRLB, PRLSD1, Prol, Prolactin, RATPRLSD1, RNPROL	prolactin				Extracellular Space	cytokine		5617	19109	24683
progesterone	(8S,9S,10R,13S,14S,17S)-17-acetyl-10,13-dimethyl-1,2,6,7,8,9,11,12,14,15,16,17-dodecahydrocyclopenta[a]phenanthren-3-one, 257630-50-5, 57-83-0, 753497-20-0, 8012-32-6, 8023-13-0, Agolutin, Bio-Luton, C21H30O2, Colprosterone, Corlutin, Corlutina, Corluvite, Corporin, Crinone, Cyclogest, Cyclogesterin, endometrin, First Progesterone MC10, First Progesterone MC5, Flavolutan, Fologenon, Gesterol, Ges…					Other	chemical - endogenous mammalian					5994	HMDB0001830	257630-50-5
Proinsulin	Insulin					Other	group
protein-disulfide reductase (glutathione)	1.8.4.2, glutathione-insulin transhydrogenase, glutathione-protein disulfide oxidoreductase, glutathione:protein-disulfide oxidoreductase, GSH-insulin transhydrogenase, insulin reductase, protein disulfide transhydrogenase, protein-disulfide interchange enzyme, protein-disulfide isomerase/oxidoreductase, protein-disulfide reductase (glutathione), reductase, protein disulfide (glutathione), thiol-…					Other	group
Pyruvate kinase	2.7.1.40, ATP:pyruvate 2-O-phosphotransferase, fluorokinase, fluorokinase (phosphorylating), phosphoenol transphosphorylase pyruvate kinase (phosphorylating), phosphoenolpyruvate kinase, PYK, pyruvate phosphotransferase, pyruvic kinase					Cytoplasm	group
RAB4	ras-related GTP-binding protein 4					Other	group
Rac						Cytoplasm	group
reactive oxygen species	oxygen and reactive oxygen species, reactive oxygen metabolites, ROI, ROS					Other	chemical toxicant					--	--
resveratrol	1,3-benzenediol, 5-(2-(4-hydroxyphenyl)ethenyl)-, (E)-, 3,4',5-stilbenetriol, 5-[(E)-2-(4-hydroxyphenyl)ethenyl]benzene-1,3-diol, 501-36-0, C14H12O3, NSC 327430, reservatol, SRT-501M, SRT501, trans-resveratrol					Other	chemical drug					445154	HMDB0003747	501-36-0
RNA polymerase II	POL II, Polymerase II, RNA POL II, RNAP-II, RPase2					Nucleus	complex
rosiglitazone	(卤)-5-[[4-[2-(methyl-2-pyridinylamino)ethoxy]-phenyl]methyl]-2, 4-thiazolidinedione, (Z)-2-butenedioate(1:1), 122320-73-4, 155141-29-0, 2,4-thiazolidinedione, 5-((4-(2-(methyl-2-pyridinylamino)ethoxy)phenyl)methyl)-, 2,4-thiazolidinedione, 5-004-02-((((methyl-2-pyridinylamino)ethoxy)phenyl)methyl)-, 5-((4-(2-methyl-2-(pyridinylamino)ethoxy)phenyl)methyl)-2,4-thiazolidine dione-2-butenedioate, 5-[…					Other	chemical drug					77999	HMDB0005031	122320-73-4
RPS6		RPS6				Cytoplasm	other
Rsk	p90RSK					Cytoplasm	group
Shc	SHC transforming protein					Cytoplasm	group
silymarin	65666-07-1, carsil, CCRIS 7096, flavobion, karsil, legalon, legalon 70, milk thistle, MK001, MT, silimarin, silymarin					Other	chemical drug					--	--	65666-07-1
SOCS2		SOCS2				Cytoplasm	other
SOD1		SOD1				Cytoplasm	enzyme
sodium orthovanadate	13721-39-6, Na-orthovanadate, Na3O4V, Na3VO4, orthovanadate, OV, sodium pervanadate, sodium vanadate, trisodium;trioxido(oxo)vanadium					Other	chemical reagent					61671	--	13721-39-6
SSTR1	GpcrRNA, Smstr-1, somatostatin receptor 1, SRIF-2, SS-1-R, sst1	somatostatin receptor 1				Plasma Membrane	G-protein coupled receptor	pasireotide, everolimus/pasireotide, haloperidol/octreotide, octreotide/prochlorperazine, octreotide	6751	20605	25033
SSTR5	Smstr5, Somato, somatostatin receptor 5, SS-5-R, SST5, Sst5 receptor	somatostatin receptor 5				Plasma Membrane	G-protein coupled receptor	pasireotide, everolimus/pasireotide, haloperidol/octreotide, octreotide/prochlorperazine, vapreotide, lanreotide, octreotide	6755	20609	25354
STS		STS				Cytoplasm	enzyme
sulfonylurea	sulfonylurea compounds, sulfonylureas, sulphonylurea, sulphonylurea compounds, sulphonylureas					Other	chemical drug					--	--
TBC1D4		TBC1D4				Cytoplasm	other
testosterone	(8R,9S,10R,13S,14S,17S)-17-hydroxy-10,13-dimethyl-1,2,6,7,8,9,11,12,14,15,16,17-dodecahydrocyclopenta[a]phenanthren-3-one, 17-beta-hydroxy-8 alpha-4-androsten-3-one, 17-hydroxy-(17-beta)-androst-4-en-3-one, 17-hydroxy-(17-尾)-androst-4-en-3-one, 17-尾-hydroxy-8 伪-4-androsten-3-one, 17beta-hydroxyandrost-4-en-3-one, 4-androsten-17beta-ol-3-one, 58-22-0, 8 isotestosterone, Andriol, Andro, Andro 100, …					Other	chemical - endogenous mammalian					6013	HMDB0000234	58-22-0
thapsigargin	67526-95-8, C34H50O12, TG, [(3S,3aR,4S,6S,6aR,7S,8S,9bS)-6-acetyloxy-4-butanoyloxy-3,3a-dihydroxy-3,6,9-trimethyl-8-(2-methylbut-2-enoyloxy)-2-oxo-4,5,6a,7,8,9b-hexahydroazuleno[4,5-b]furan-7-yl] octanoate					Other	chemical toxicant					49926	--	67526-95-8
theophylline	1,3-dimethyl-7H-purine-2,6-dione, 1,3-dimethylxanthine, 111079-49-3, 1H-purine-2,6-dione, 3,7-dihydro-1,3-dimethyl-, 3,7-dihydro-1,3-dimethyl-1H-purine-2,6-dione, 46157-00-0, 56645-32-0, 58-55-9, 5967-84-0, 75448-53-2, Accurbron, Acet-Theocin, Aerobin, Aerolate, Aerolate III, Aerolate SR, Afonilm, Afonilum, afonilum retard, Aquaphyllin, Armophylline, Asbron, Asmalix, Asmax, Austyn, Bilordyl, Bron…					Other	chemical drug					2153	HMDB0001889	5967-84-0
triacylglycerol	C6H5O6R3, TG, triacylglyceride, triacylglycerols, triglyacylglycerol, triglyceride, triglycerides, triglycerol					Other	chemical - endogenous non-mammalian					--	--
trimetazidine	1-(2,3,4-trimethoxybenzyl)piperazine, 1-[(2,3,4-trimethoxyphenyl)methyl]piperazine, 5011-34-7, C14H22N2O3, piperazine, 1-((2,3,4-trimethoxyphenyl)methyl)-, vasartel					Other	chemical drug					21109	--	5011-34-7
troglitazone	2,4-thiazolidinedione, 5-((4-((3,4-dihydro-6-hydroxy-2,5,7,8-tetramethyl-2H-1-benzopyran-2-yl)methoxy)phenyl)methyl)-, 5-(4-((6-hydroxy-2,5,7,8-tetramethylchroman-2-yl-methoxy)benzyl)-2,4-thiazolidinedione), 5-[[4-[(6-hydroxy-2,5,7,8-tetramethyl-3,4-dihydrochromen-2-yl)methoxy]phenyl]methyl]-1,3-thiazolidine-2,4-dione, 97322-87-7, C24H27NO5S, CS-045, Noscal, Prelay, Resulin, Rezulin, Romglizone, …					Other	chemical drug					5591	--	97322-87-7
tunicamycin	(E)-N-[(2R,3R,4R,5R,6R)-2-[(2R,3R,4R,5S,6R)-3-acetamido-4,5-dihydroxy-6-(hydroxymethyl)oxan-2-yl]oxy-6-[2-[(2R,3S,4R,5R)-5-(2,4-dioxopyrimidin-1-yl)-3,4-dihydroxyoxolan-2-yl]-2-hydroxyethyl]-4,5-dihydroxyoxan-3-yl]-5-methylhex-2-enamide, 11089-65-9, C30H46N4O16					Other	chemical - endogenous non-mammalian					5282055	--	11089-65-9
Ubiquitin	Polyubiquitin, Ub					Cytoplasm	group
urea	57-13-6, carbonyl diamide, CH4N2O, urea					Other	chemical - endogenous mammalian					1176	HMDB0000294	57-13-6
Vegf						Cytoplasm	group	bevacizumab, PTC299, bevacizumab/erlotinib, bevacizumab/sorafenib, bevacizumab/irinotecan, bevacizumab/paclitaxel, bevacizumab/panitumumab, bevacizumab/cetuximab, bevacizumab/pemetrexed, bevacizumab/rilotumumab, bevacizumab/paclitaxel/topotecan, bevacizumab/docetaxel, MP0250, ALN-VSP02, bevacizumab/topotecan, OMP-305B83, bevacizumab/erlotinib/pemetrexed, bevacizumab/paclitaxel/pemetrexed, bevaciz…
VLDL	VLDL particles					Plasma Membrane	complex
WASL		WASL				Cytoplasm	other
wortmannin	(1alpha,11alpha)-11-(acetyloxy)-1-(methoxymethyl)-2-oxaandrosta-5,8-dieno(6,5,4-bc)furan-3,7,17-trione, 19545-26-7, C23H24O8, SL-2052					Other	chemical - kinase inhibitor					312145	--	19545-26-7

## Sheet: Leptin signalling
漏 2000-2019 QIAGEN. All rights reserved.
Symbol	Synonym(s)	Entrez Gene Name	Ensembl	Expr Log Ratio	Expr p-value	Location	Family	Drugs	Entrez Gene ID for Human	Entrez Gene ID for Mouse	Entrez Gene ID for Rat	PubChem ID	HMDB ID	CAS ID
CFD	ADIPSIN, ADN, complement factor D, complement factor D (adipsin), DF, EVE, Factor D, PFD	complement factor D	ENSMUSG00000061780	-0.75803	1.77916e-05	Extracellular Space	peptidase		1675	11537	54249
PCK1	AI265463, GTP, PCK, PCKDC, PEPCK, PEPCK-C, PEPCK1, phosphoenolpyruvate carboxykinase 1, phosphoenolpyruvate carboxykinase 1, cytosolic, PHOSPHOENOLPYRUVATE CARBOXYKINASE SUPPRESSED BY INSULIN, RATPEPCK	phosphoenolpyruvate carboxykinase 1	ENSMUSG00000027513	-0.756194	1.91535e-05	Cytoplasm	kinase		5105	18534	362282
SCD	AA589638, ab, AI265570, Delta9 Desaturase, FADS5, hSCD1, MSTP008, PRO1933, SCD1, SCDOS, STEAROYL-COA DESATURASE, stearoyl-Coenzyme A desaturase 1, Stearyl CoA Destaurase, 未-9-desaturase	stearoyl-CoA desaturase	ENSMUSG00000037071	-0.702738	0.000128574	Cytoplasm	enzyme		6319	20249	246074
ADRB3	Adrab3, ADRB, adrenergic receptor, beta 3, adrenergic receptor, 尾 3, adrenoceptor beta 3, adrenoceptor 尾 3, Beta3 adrenoceptor, BETA3AR, 尾 3-AR, 尾(3)AR	adrenoceptor beta 3	ENSMUSG00000031489	-0.678178	0.000270504	Plasma Membrane	G-protein coupled receptor	articaine/epinephrine, carteolol, dipivefrin, SR 58611, epinephrine/prilocaine, epinephrine/lidocaine, KUL 7211, myogane, mirabegron, latanoprost/timolol, epinephrine/methotrexate, carvedilol, ephedrine, guanethidine, levalbuterol, propranolol, dexamethasone/olanzapine, pindolol, esmolol, dorzolamide/timolol, fluoxetine/olanzapine, guanadrel, isoxsuprine, hydrochlorothiazide/propranolol, hydrochl…	155	11556	25645
KISS1R	AXOR12, CPPB1, GPR54, HH8, HOT7T175, KiSS-1, KISS1 receptor	KISS1 receptor	ENSMUSG00000035773	-0.652427	0.000549862	Plasma Membrane	G-protein coupled receptor		84634	114229	78976
TSPO	Benzodiazepine Receptor, BPBS, BZRP, DBI, IBP, MBR, mDRC, Mitochondrial permeability transition pore, PBR, PBS, PERIPHERAL BENZODIAZEPINE receptor, PERIPHERAL-type BENZODIAZEPINE receptor, pk18, PKBS, PTBR, Ptbzr, PTBZR02, RATPTBZR02, translocator protein, Tspo1	translocator protein	ENSMUSG00000041736	-0.648001	0.00061713	Cytoplasm	transmembrane receptor	CGS-8216, diazepinomicin, dexamethasone/olanzapine, fluoxetine/olanzapine, estazolam, clorazepate, eszopiclone, temazepam, zolpidem, chlordiazepoxide, lorazepam, olanzapine, triazolam, flumazenil, clonazepam, flurazepam, midazolam, flunitrazepam, alprazolam, zaleplon, SSR180575, PK 11195	706	12257	24230
PDE3B	3',5'-Cyclic phosphodiesterase B, 9830102A01RIK, AI847709, cAMP-Dependent 3',5'-Cyclic Phosphodiesterase, cGIPDE1, Cgmp-inhibited 3',5'-cyclic phosphodiesterase b, HcGIP1, PDE3, Phosphodiesterase 3b, phosphodiesterase 3B, cGMP-inhibited	phosphodiesterase 3B	ENSMUSG00000030671	-0.620522	0.00121582	Cytoplasm	enzyme	dyphylline, nitroglycerin, medorinone, cilostazol, dipyridamole, amrinone, tolbutamide, theophylline, pentoxifylline	5140	18576	29516
SREBF1	ADD-1, bHLHd1, S14, SREBP-1, sterol regulatory element binding transcription factor 1, STEROL RESPONSE ELEMENT	sterol regulatory element binding transcription factor 1	ENSMUSG00000020538	-0.613712	0.00142462	Nucleus	transcription regulator		6720	20787	78968
FDX1	Adrenodoxin, ADX, FDX, ferredoxin 1, LOH11CR1D	ferredoxin 1	ENSMUSG00000032051	-0.596256	0.00210482	Cytoplasm	transporter		2230	14148	29189
PNPLA2	0610039C21Rik, 1110001C14Rik, Adipose triglyceride lipase, ATGL, DESNUTRIN, FP17548, Gs2, iPLA2zeta, LOC100507839, LOC100911615, patatin-like phospholipase domain containing 2, patatin-like phospholipase domain-containing protein 2-like, PEDF-R, RGD1309044, TRIACYLGLYCEROL HYDROLASE, TTS-2.2, TTS2	patatin like phospholipase domain containing 2	ENSMUSG00000025509	-0.577097	0.00315217	Cytoplasm	enzyme		57104	66853	100911615|361676
OPLAH	1700010G02Rik, 5-Opase, 5-oxoprolinase, 5-oxoprolinase (ATP-hydrolysing), 5-oxoprolinase, ATP-hydrolysing, OPLA, OPLAHD	5-oxoprolinase, ATP-hydrolysing	ENSMUSG00000022562	-0.574694	0.00331028	Other	enzyme		26873	75475	116684
IRS1	ENSMUSG00000022591, G972R, HIRS-1, insulin receptor substrate 1, IRS1IRM	insulin receptor substrate 1	ENSMUSG00000055980	-0.558157	0.00459114	Cytoplasm	other		3667	16367	25467
HSD11B1	11 beta HSD, 11 尾 HSD, 11-beta-HSD1, 11-DH, 11-尾 HSD-1, CORTRD2, HDL, HSD11, HSD11B, HSD11L, Hsdrla, hydroxysteroid 11-beta dehydrogenase 1, hydroxysteroid 11-尾 dehydrogenase 1, LRRGT00065, SDR26C1	hydroxysteroid 11-beta dehydrogenase 1	ENSMUSG00000016194	-0.551069	0.00525566	Cytoplasm	enzyme		3290	15483	25116
LIPE	4933403G17RIK, AOMS4, Cholesteryl Ester Hydrolase, FPLD6, Hormone-sensitive Lipase, HSL, LHS, lipase E, hormone sensitive type, lipase, hormone sensitive, LOC100503639, LOC100862213, Neutral ce hydrolase	lipase E, hormone sensitive type	ENSMUSG00000003123	-0.54592	0.00578748	Cytoplasm	enzyme		3991	16890	25330
SLC2A4	Gef, GLUT4, GT2, Insulin-responsive glucose transporter, solute carrier family 2 (facilitated glucose transporter), member 4, solute carrier family 2 member 4, twgy	solute carrier family 2 member 4	ENSMUSG00000018566	-0.538955	0.00657797	Plasma Membrane	transporter		6517	20528	25139
EIF4EBP1	4E-BP1, 4EBP, AA959816, BP-1, Eukaryotic translation initiation factor 4e binding protein 1, PHAS-I	eukaryotic translation initiation factor 4E binding protein 1	ENSMUSG00000031490	-0.538395	0.00664519	Cytoplasm	translation regulator		1978	13685	116636
CEBPA	C/EBP alpha P30, C/EBP alpha P42, C/EBP 伪 P30, C/EBP 伪 P42, C/EBP-alpha, C/EBP-伪, C/ERB, CBF-A, CCAAT enhancer binding protein alpha, CCAAT enhancer binding protein 伪, CCAAT/enhancer binding protein (C/EBP), alpha, CCAAT/enhancer binding protein (C/EBP), 伪, CCAAT/enhancer binding protein alpha, CCAAT/enhancer binding protein 伪, CEBP, Cebp Alpha, CEBP伪, DBPCEP, p42, Zinc Finger Homeobox 1b	CCAAT enhancer binding protein alpha	ENSMUSG00000034957	-0.533718	0.00723002	Nucleus	transcription regulator		1050	12606	24252
STK11	AA408040, hLKB1, LKB1, LKB1(S), LKB1-L, Par-4, PJS, R75140, serine/threonine kinase 11, Stk11 isoform 2, Stk11 short isoform	serine/threonine kinase 11	ENSMUSG00000003068	-0.530951	0.00759566	Cytoplasm	kinase		6794	20869	314621
RETN	ADSF, FIZZ3, HXCP1, RESISTIN, RETN1, RSTN, XCP1, Xcp4	resistin	ENSMUSG00000012705	-0.526674	0.00819127	Extracellular Space	other		56729	57264	246250
EHHADH	1300002P22Rik, BIEN, Bif, ECHD, enoyl-CoA hydratase and 3-hydroxyacyl CoA dehydrogenase, enoyl-Coenzyme A, hydratase/3-hydroxyacyl Coenzyme A dehydrogenase, FRTS3, Had, HD, L-bifunctional protein, L-PBE, L-Specific Multifunctional Beta Oxidation, L-Specific Multifunctional 尾 Oxidation, LBFP, LBP, Lmbop, MEF, Mfe, Mfe1, MFP, MFP1, PBE, PBFE, pe-CoA, perMFE-1, Peroxisomal 3,2-enoyl-CoA isomerase, P…	enoyl-CoA hydratase and 3-hydroxyacyl CoA dehydrogenase	ENSMUSG00000022853	-0.525221	0.00840217	Cytoplasm	enzyme		1962	74147	171142
IRS2	4PS, insulin receptor substrate 2, LOC207125	insulin receptor substrate 2	ENSMUSG00000038894	-0.522446	0.00881762	Cytoplasm	other		8660	384783	29376
DGAT1	AGRP1, ARAT, ARGP1, C75990, D15Ertd23e, Dagt1, DGAT, DIACYLGLYCERIDE ACYLTRANSFERASE, DIACYLGLYCEROL ACYLTRANSFERASE, Diacylglycerol o-acyltransferase 1, DIAR7, LOC100131064, LOC100133107, LOC727765	diacylglycerol O-acyltransferase 1	ENSMUSG00000022555	-0.514633	0.0100795	Cytoplasm	enzyme		8694	13350	84497
CRTC2	4632407F12Rik, CREB regulated transcription coactivator 2, MTORC2, RGD1308903, TORC-2	CREB regulated transcription coactivator 2	ENSMUSG00000027936	-0.507431	0.0113719	Nucleus	other		200186	74343	310615
ACACA	A530025K05RIK, ACAC, ACACAD, ACC, Acc alpha, Acc 伪, ACC1, ACCA, Acetyl-CoA carboxylase, ACETYL-COA CARBOXYLASE 1, acetyl-CoA carboxylase alpha, acetyl-CoA carboxylase 伪, acetyl-Coenzyme A carboxylase alpha, acetyl-Coenzyme A carboxylase 伪, Gm738	acetyl-CoA carboxylase alpha	ENSMUSG00000020532	-0.505011	0.0118356	Cytoplasm	enzyme		31	107476	60581
PPARG	CIMT1, GLM1, NR1C3, peroxisome proliferator activator receptor 纬, peroxisome proliferator-activated receptor gamma, peroxisome proliferator-activated receptor 纬, PPAR gamma 3, PPAR 纬 3, PPAR-gamma, PPAR-纬, Pparg1, PPFP, receptor 纬	peroxisome proliferator activated receptor gamma	ENSMUSG00000000440	-0.496009	0.0136994	Nucleus	ligand-dependent nuclear receptor	icosapent, amlodipine/telmisartan, inolitazone, aleglitazar, aspirin/dipyridamole/telmisartan, clopidogrel/telmisartan, glimepiride/rosiglitazone, nicotinic acid/pioglitazone, alogliptin/pioglitazone, glimepiride/pioglitazone, GED-0507-34-levo, INS/pioglitazone, rosiglitazone, farglitazar, sulfasalazine, pioglitazone, telmisartan, tesaglitazar, troglitazone, hydrochlorothiazide/telmisartan, balsa…	5468	19016	25664
CYB5A	0610009N12Rik, B5, CYB5, Cytb5, Cytochrome B-5, cytochrome b5 type A, cytochrome b5 type A (microsomal), MCB5, METAG	cytochrome b5 type A	ENSMUSG00000024646	-0.493882	0.0141732	Cytoplasm	enzyme		1528	109672	64001
ACAT1	3-Ketothiolase, 6330585C21Rik, ACAT, Acetyl-CoA acetlytransferase 1, acetyl-CoA acetyltransferase 1, acetyl-Coenzyme A acetyltransferase 1, Acyl-coa acetyltransferase, Acyl-coa acetyltransferase 1, LOC107984383, MAT, RATACAL, T2, THIL	acetyl-CoA acetyltransferase 1	ENSMUSG00000032047	-0.482987	0.0168158	Cytoplasm	enzyme		38	110446	25014
CYP2E1	CPE1, CYP2E, CYPIIE1, cytochrome P450 family 2 subfamily E member 1, cytochrome P450, family 2, subfamily e, polypeptide 1, P450 2e1, P450-J, P450C2E	cytochrome P450 family 2 subfamily E member 1	ENSMUSG00000025479	-0.478245	0.018085	Cytoplasm	enzyme		1571	13106	25086
RPS6KB1	2610318I15RIK, 4732464A07RIK, AA959758, AI256796, AI314060, P70, p70 S6K-alpha, p70 S6K-伪, P70 S6k1, p70 S6KA, p70(S6K)-alpha, p70(S6K)-伪, p70-alpha, p70-S6K, p70-伪, p70/85s6k, p70S6 kinase, pp70 s6 kinase, PS6K, ribosomal protein S6 kinase B1, ribosomal protein S6 kinase, polypeptide 1, S6K, S6K-beta-1, S6K-尾-1, S6K1, STK14A	ribosomal protein S6 kinase B1	ENSMUSG00000020516	-0.472998	0.0195791	Cytoplasm	kinase		6198	72508	83840
AKT2	2410016A19Rik, AKT serine/threonine kinase 2, AW554154, HIHGHH, PKB, Pkb 尾, PKBB, PKBBETA, PRKBB, Protein kinase Akt-2, RAC-BETA, RAC-尾, thymoma viral proto-oncogene 2	AKT serine/threonine kinase 2	ENSMUSG00000004056	-0.470523	0.0203177	Cytoplasm	kinase	triciribine, GSK690693, triciribine phosphate, BAY1125976, enzastaurin	208	11652	25233
MBP	C76307, Golli, golli-mbp, Hmbpr, jve, LOC107987260, Mbp1, Mbps, mld, myelin basic protein, MYELIN BASIS, R75289, shi	myelin basic protein	ENSMUSG00000041607	-0.47051	0.0203218	Extracellular Space	other		4155	17196
ACADVL	ACAD6, acyl-CoA dehydrogenase very long chain, acyl-CoA dehydrogenase, very long chain, acyl-Coenzyme A dehydrogenase, very long chain, LCACD, VERY long-CHAIN FATTY ACYL-COA DEHYDROGENASE, VLACD, VLCAD	acyl-CoA dehydrogenase very long chain	ENSMUSG00000018574	-0.457336	0.0246441	Cytoplasm	enzyme		37	11370	25363
CYP2F1	C2F1, CYP2F, Cyp2f2, Cyp2f4, CYP4502F4, CYPIIF1, cytochrome P450 family 2 subfamily F member 1, cytochrome P450, family 2, subfamily f, polypeptide 2, cytochrome P450, family 2, subfamily f, polypeptide 4, Cytochrome p450, subfamily iif, polypeptide 1	cytochrome P450 family 2 subfamily F member 1	ENSMUSG00000052974	-0.447488	0.028335	Cytoplasm	enzyme		1572	13107	54246
EPHX2	CEH, Cytosolic Epoxide Hydrolase, Eph2, epoxide hydrolase 2, Epoxide Hydrolase 2, Cytoplasmic, LOC105379341, SEH, sEP, Soluble epoxide hydrolase	epoxide hydrolase 2	ENSMUSG00000022040	-0.44677	0.0286205	Cytoplasm	enzyme		2053	13850	65030
ACO1	Acon1, aconitase 1, ACONS, AH, HEL60, IREB1, IREBP, IREBP1, IRP1, RATIREB	aconitase 1	ENSMUSG00000028405	-0.441496	0.0307894	Cytoplasm	enzyme		48	11428	50655
CA3	BB219044, CAIII, CAR3, Carbonic anhydrase 3	carbonic anhydrase 3	ENSMUSG00000027559	-0.41728	0.0424852	Cytoplasm	enzyme	methazolamide, hydrochlorothiazide, acetazolamide, trichloromethiazide, chlorothiazide, chlorthalidone, benzthiazide, sulfacetamide, topiramate	761	12350	54232
PRKAA1	AI194361, AI450832, AL024255, AMPK, AMPK alpha-1, Ampk catalytic subunit alpha1, AMPK 伪-1, AMPK1, AMPKa1, C alpha1 pka, C130083N04RIK, protein kinase AMP-activated catalytic subunit alpha 1, protein kinase AMP-activated catalytic subunit 伪 1, protein kinase, AMP-activated, alpha 1 catalytic subunit, protein kinase, AMP-activated, 伪 1 catalytic subunit	protein kinase AMP-activated catalytic subunit alpha 1	ENSMUSG00000050697	-0.404094	0.0501815	Cytoplasm	kinase	phenformin	5562	105787	65248
GSTA3	glutathione S-transferase alpha 3, glutathione S-transferase 伪 3, glutathione S-transferase, alpha 3, glutathione S-transferase, 伪 3, Gst-yc2, Gst-yl, Gst2-3, Gst3a, GSTA3-3, Gsta5, GTA3, Yc2	glutathione S-transferase alpha 3	ENSMUSG00000025934	-0.397477	0.0544321	Cytoplasm	enzyme		2940	14859	494500
IL1R1	CD121A, CD121b, D2S1473, IL-1R-alpha, IL-1R-伪, IL-1RA, IL-iR, IL1R, INTERLEUKIN 1 beta receptor, interleukin 1 receptor type 1, interleukin 1 receptor, type I, INTERLEUKIN 1 尾 receptor, P80	interleukin 1 receptor type 1	ENSMUSG00000026072	-0.392952	0.0574962	Plasma Membrane	transmembrane receptor	anakinra	3554	16177	25663
GNPAT	Acyl CoA Dihydroxyacetone Phosphate Acyltransferase, AU019525, D1Ertd819e, DAP-AT, DHAPAT, glyceronephosphate O-acyltransferase, RCDP2	glyceronephosphate O-acyltransferase	ENSMUSG00000031985	-0.392473	0.057828	Cytoplasm	enzyme		8443	14712	84470
SCP2	AA409774, AA409893, C76618, C79031, mThiol, NLTP, NSL-TP, NSLIPTR, Scp, SCP-CHI, SCP-X, sterol carrier protein 2, sterol carrier protein 2, liver	sterol carrier protein 2	ENSMUSG00000028603	-0.392179	0.0580327	Cytoplasm	transporter		6342	20280	25541
IGFBP4	AI875747, BP-4, DEB2, HT29-IGFBP, IBP-4, IGF-BP, insulin-like growth factor binding protein 4	insulin like growth factor binding protein 4	ENSMUSG00000017493	-0.379661	0.0672696	Extracellular Space	other		3487	16010	360622
ADIPOQ	ACDC, ACRP30, Ad, adipo, Adipocyte complement related protein of 30 kda, ADIPOD, ADIPONECTIN, adiponectin, C1Q and collagen domain containing, ADIPQTL1, Adn, ADPN, APM-1, APN, GBP28	adiponectin, C1Q and collagen domain containing	ENSMUSG00000022878	-0.373861	0.0719129	Extracellular Space	other		9370	11450	246253
PIK3R1	AA414921, AGM7, GRB1, IMD36, LOC105379008, p85, p85 subunit of PI3-kinase, P85 伪, p85-ALPHA, p85-伪 regulatory subunit of phosphatidylinositol 3-kinase, p85alpha regulatory adapter, phosphatidylinositol 3 kinase, regulatory subunit, polypeptide 1 (p85 伪), phosphatidylinositol 3-kinase p85-伪 regulatory subunit, phosphoinositide-3-kinase regulatory subunit 1, PI3K, PI3KA, PI3KR1, PIK31R1, pp85, REGU…	phosphoinositide-3-kinase regulatory subunit 1	ENSMUSG00000041417	-0.340432	0.103571	Cytoplasm	other		5295	18708	25513
ECH1	AA617331, Delta(3,5)-Delta(2,4)-dienoyl-CoA isomerase, mitochondrial, Delta(3,5)-Delta(2,4)-dienoyl-CoA isomerase, peroxisomal, enoyl coenzyme A hydratase 1, peroxisomal, enoyl-CoA hydratase 1, HIP11, HPXEL, Mitochondrial dienoyl-coa isomerase, Perox enolhydratase, Peroxisomal enoyl hydratase-like, Pxel, 未(3,5)-未(2,4)-dienoyl-CoA isomerase, mitochondrial, 未(3,5)-未(2,4)-dienoyl-CoA isomerase, pero…	enoyl-CoA hydratase 1	ENSMUSG00000053898	-0.328617	0.116915	Cytoplasm	enzyme		1891	51798	64526
PSMB3	AL033320, C10, C10-II, HC10-II, proteasome (prosome, macropain) subunit, beta type 3, proteasome (prosome, macropain) subunit, 尾 type 3, Proteasome chain 13, proteasome subunit beta 3, proteasome subunit 尾 3, Proteasome subunit, 尾 type, 3, RC10-II	proteasome subunit beta 3	ENSMUSG00000069744	-0.323846	0.122645	Cytoplasm	peptidase		5691	26446	29676
PPARA	4933429D07Rik, AI118064, AW742785, hPPAR, MGC2452, NR1C1, peroxisome proliferator activated receptor alpha, peroxisome proliferator activated receptor 伪, PPAR, PPAR alpha, PPAR伪	peroxisome proliferator activated receptor alpha	ENSMUSG00000022383	-0.319296	0.128297	Nucleus	ligand-dependent nuclear receptor	choline fenofibrate, aleglitazar, fenofibric acid/rosuvastatin, atorvastatin/choline fenofibrate, choline fenofibrate/simvastatin, ezetimibe/fenofibrate, fenofibrate/simvastatin, pemafibrate, NS-220, tesaglitazar, bezafibrate, clofibrate, fenofibrate, docosahexaenoic acid, gemfibrozil	5465	19013	25747
STRA13	centromere protein X, D9, D9 splice variant A, FAAP10, MHF2, STRA13	centromere protein X	ENSMUSG00000025144	-0.313387	0.135914	Nucleus	other		201254	20892	688314
GNRH1	GNRH, GNRH I, Gnrh2, Gnrha, GONADOTROPIN, Gonadotropin releasing hormone, gonadotropin releasing hormone 1, GRH, hpg, LHRH, Lhrh1, LNRH, Rgnrhg1, SH-4	gonadotropin releasing hormone 1	ENSMUSG00000015812	-0.30847	0.142496	Extracellular Space	other	GNRH1, flutamide/goserelin, anastrozole/goserelin, goserelin/tamoxifen, anastrozole/goserelin/tamoxifen, anastrozole/fulvestrant/goserelin/tamoxifen, exemestane/fulvestrant/goserelin/letrozole/tamoxifen, bicalutamide/goserelin, triptorelin, goserelin, zoptarelin doxorubicin	2796	14714	25194
UCP1	AI385626, SLC25A7, Thermogenin, UCP, Ucpa, Uncoupling protein 1, uncoupling protein 1 (mitochondrial, proton carrier), Uncp	uncoupling protein 1	ENSMUSG00000031710	-0.307171	0.144272	Cytoplasm	transporter		7350	22227	24860
ZFP36	G0S24, GOS24, GROWTH FACTOR INDUCIBLE NUCLEAR protein 475, NUP475, RNF162A, TIS11, TIS11D, TISII, TRISTETRAPROLIN, TRISTETRAPROLINE, TTP, ZFP36 ring finger protein, zinc finger protein 36, ZINC FINGER TRANSCRIPTIONAL REGULATOR	ZFP36 ring finger protein	ENSMUSG00000044786	-0.302279	0.151103	Nucleus	transcription regulator		7538	22695	79426
ASL	2510006M18Rik, argininosuccinate lyase, Arginosuccinase, ASAL	argininosuccinate lyase	ENSMUSG00000025533	-0.300306	0.153922	Cytoplasm	enzyme		435	109900	59085
TNFSF11	CD254, hRANKL2, Ly109l, ODF, OPGL, OPTB2, RANKL, Rankl1, sOdf, TNF superfamily member 11, TNLG6B, TRANCE, tumor necrosis factor (ligand) superfamily, member 11, tumour necrosis factor (ligand) superfamily, member 11, tumour necrosis factor related activation induced cytokine	TNF superfamily member 11	ENSMUSG00000022015	-0.293576	0.163817	Extracellular Space	cytokine	lenalidomide, denosumab, lenalidomide/temsirolimus, dexamethasone/lenalidomide/sorafenib, dexamethasone/lenalidomide, bortezomib/dexamethasone/lenalidomide, carfilzomib/dexamethasone/lenalidomide, lenalidomide/rituximab, denosumab/levothyroxine, erythropoietin/lenalidomide, bortezomib/lenalidomide, TK006, 5-azacytidine/lenalidomide, cetuximab/lenalidomide	8600	21943	117516
CEBPB	Agp/eb, ANF-1, ANF-2, C/Ebp Beta-Lip, C/Ebp 尾-Lip, C/EBP-beta, C/EBP-尾, CCAAT enhancer binding protein beta, CCAAT enhancer-binding protein 尾, CCAAT/enhancer binding protein (C/EBP), beta, CCAAT/enhancer binding protein (C/EBP), 尾, CCAAT/enhancer binding protein beta, CCAAT/enhancer binding protein 尾, CEBP-尾, CRP2, IL-6DBP, NF-IL6, NF-M, TCF5	CCAAT enhancer binding protein beta	ENSMUSG00000056501	-0.281115	0.183295	Nucleus	transcription regulator		1051	12608	24253
NCOA1	bHLHe42, bHLHe74, F-SRC-1, Gm3613, KAT13A, mNRC-1, NCOA, NRC-1, nuclear receptor coactivator 1, RIP160, SRC-1, SRC-a, STEROID receptor COACTIVATOR 1E	nuclear receptor coactivator 1	ENSMUSG00000020647	-0.278165	0.18813	Nucleus	transcription regulator		8648	17977	313929
FMO5	5033418D19RIK, AI195026, flavin containing monooxygenase 5, LOC101060372	flavin containing monooxygenase 5	ENSMUSG00000028088	-0.277723	0.188861	Cytoplasm	enzyme		2330	14263	246248
PPARGC1A	A830037N07RIK, Gm11133, LEM6, peroxisome proliferative activated receptor, gamma, coactivator 1 alpha, peroxisome proliferative activated receptor, 纬, coactivator 1 伪, Peroxisome Proliferator-Activating Receptor Gamma Coactivator 1 Alpha, Peroxisome Proliferator-Activating Receptor 纬 Coactivator 1 伪, Peroxisome Proliferator-Activating Receptor 纬 Coactivator 1alpha, PGC-1, PGC-1(alpha), PGC-1(伪), …	PPARG coactivator 1 alpha	ENSMUSG00000029167	-0.272373	0.197876	Nucleus	transcription regulator		10891	19017	83516
JUND	AP-1, jun D proto-oncogene, JunD proto-oncogene, AP-1 transcription factor subunit, JUND1	JunD proto-oncogene, AP-1 transcription factor subunit	ENSMUSG00000071076	-0.258701	0.222227	Nucleus	transcription regulator		3727	16478	24518
PER2	FASPS, FASPS1, KIAA0347, mKIAA0347, mPer2, period circadian clock 2, period circadian regulator 2, rPER2	period circadian regulator 2	ENSMUSG00000055866	-0.257606	0.224261	Nucleus	other		8864	18627	63840
ETFDH	0610010I20Rik, AV001013, electron transfer flavoprotein dehydrogenase, electron transferring flavoprotein, dehydrogenase, Electron-Transfer Flavoprotein-Ubiquinone Oxidoreductase, ETFQO, MADD	electron transfer flavoprotein dehydrogenase	ENSMUSG00000027809	-0.255504	0.228198	Cytoplasm	enzyme		2110	66841	295143
ARNT	Arnt1, aryl hydrocarbon receptor nuclear translocator, bHLHe2, D3Ertd557e, DIOXIN receptor, Drnt, ESTM42, HIF beta, HIF 尾, HIF-1-尾, HIF1B, HIF1BETA, mKIAA4051, TANGO, W08714	aryl hydrocarbon receptor nuclear translocator	ENSMUSG00000015522	-0.248937	0.240791	Nucleus	transcription regulator		405	11863	25242
LEPR	CD295, db, diabetes, Fa, LEPROT, leptin receptor, LEPTIN receptor splice variant form 13.2, Modb1, OB receptor, OB-R, Ob-re, OB-RGRP, Ob-RM, obese-like, obl, Obrb	leptin receptor	ENSMUSG00000057722	-0.248791	0.241076	Plasma Membrane	transmembrane receptor	recombinant-methionyl human leptin	3953	16847	24536
PTEN	10q23del, 2310035O07RIK, A130070J02Rik, AI463227, B430203M17RIK, BZS, CWS1, DEC, GLM2, MHAM, Mmac, MMAC1, MUTATED IN MULTIPLE ADVANCED CANCERS, mutated in multiple advanced cancers 1, phosphatase and tensin homolog, PTEN1, PTENbeta, TEP1	phosphatase and tensin homolog	ENSMUSG00000013663	-0.248603	0.241444	Cytoplasm	phosphatase		5728	19211	50557
GPX1	AI195024, AL033363, CGPx, glutathione peroxidase 1, GLUTATHIONE PEROXIDASE LIKE, Gpx, GPXD, GSHPx, GSHPX1	glutathione peroxidase 1	ENSMUSG00000063856	-0.233604	0.271936	Cytoplasm	enzyme		2876	14775	24404
CD40	AI326936, Bp50, CD40 antigen, CD40 molecule, CD40 receptor, CD40L, CD40L receptor, CDW40, GP39, HIGM1, IGM, IMD3, p50, T-BAM, Tnf receptor member 5, TNFRSF5, TRAP	CD40 molecule	ENSMUSG00000017652	-0.230011	0.279588	Plasma Membrane	transmembrane receptor	dacetuzumab, CP-870893, RO7009789, CFZ533, FFP104, SEA-CD40, APX005M, ABBV-927, CDX-1140	958	21939	171369
BCL2L1	bBclxl, Bcl-X beta, Bcl-X 尾, BCL-XL/S, BCL2-like 1, BCL2L, BCLX, Bclx gamma, Bclx 纬, PPP1R52	BCL2 like 1	ENSMUSG00000007659	-0.226315	0.287601	Cytoplasm	other		598	12048	24888
ATP5A1	AI035633, AL022851, AL023067, alpha subunit of the F1F0 ATP SYNTHASE (COMPLEX V), Atp synthase (f0f1), subunit alpha, Atp synthase (f0f1), subunit 伪, ATP synthase alpha, Atp synthase alpha chain, ATP SYNTHASE alpha subunit, ATP Synthase F1 alpha, ATP synthase F1 subunit alpha, ATP synthase F1 subunit 伪, ATP Synthase F1 伪, ATP synthase mitochondrial f1complex, ATP synthase 伪, Atp synthase 伪 chain,…	ATP synthase F1 subunit alpha	ENSMUSG00000025428	-0.222302	0.296461	Cytoplasm	transporter		498	11946	65262
ICAM1	BB2, CD54, ICAM, INTERCELLULAR ADHESION MOLECULE 1, Ly-47, M90551, MALA-2, Melanoma Progression Associated Antigen, P3.58	intercellular adhesion molecule 1	ENSMUSG00000037405	-0.219044	0.303778	Plasma Membrane	transmembrane receptor		3383	15894	25464
CASP8	ALPS2B, CAP4, Caspase-8, FLICE, MACH, MCH5, PROCASP8	caspase 8	ENSMUSG00000026029	-0.214855	0.31335	Nucleus	peptidase		841	12370	64044
CCL11	C-C motif chemokine ligand 11, chemokine (C-C motif) ligand 11, ECF-L, eotaxin, Exotaxin, SCYA11	C-C motif chemokine ligand 11	ENSMUSG00000020676	-0.211411	0.321356	Extracellular Space	cytokine	bertilimumab	6356	20292	29397
SLC9A1	APNH, APNH1, AW554487, Chloride-dependent Na+-H+ exchanger, Cl-NHE, LIKNS, Mir5122, Na+/H+ Antiporter, NHE-1, PPP1R143, Slc9a1 variant Cl-NHE, Sodium/proton exchanger, solute carrier family 9 (sodium/hydrogen exchanger), member 1, solute carrier family 9 member A1, swe	solute carrier family 9 member A1	ENSMUSG00000028854	-0.210043	0.324569	Plasma Membrane	ion channel	amiloride, amiloride/hydrochlorothiazide	6548	20544	24782
CPT1B	carnitine palmitoyl transferase I, carnitine palmitoyltransferase 1B, carnitine palmitoyltransferase 1b, muscle, Cpt i 尾, CPT-IB, Cpt1, Cpt1 尾, CPT1-M, CPTI, CPTI-M, M-CPT1, M-CPTI, MCCPT1	carnitine palmitoyltransferase 1B	ENSMUSG00000078937	-0.207159	0.331409	Cytoplasm	enzyme		1375	12895	25756
GCLC	D9Wsu168e, gamma GCS HEAVY CHAIN, Gamma Glutamyl Cysteine Synthetase Light Subunit, Gamma Glutamylcysteine Synthetase, Gamma glutamylcysteine synthetase heavy subunit, GCL, GCS, GCS, Catalytic, GCS-HS, Ggcs-hs, GLCL, GLCL-H, GLCLC, glutamate-cysteine ligase catalytic subunit, Glutamate-Cysteine Ligase, Catalytic Subunit, 纬 Gcs, 纬 GCS HEAVY CHAIN, 纬 Glutamyl Cysteine Synthetase Light Subunit, 纬 Gl…	glutamate-cysteine ligase catalytic subunit	ENSMUSG00000032350	-0.205794	0.334674	Cytoplasm	enzyme		2729	14629	25283
IL12B	CLMF, CLMF2, COSTIMULATORY MOLECULE P40, IL-12, IL-12 p40, IL-12p40/p70, IL-23 P40, IMD28, IMD29, interleukin 12B, NKSF, NKSF2, p40	interleukin 12B	ENSMUSG00000004296	-0.202881	0.34171	Extracellular Space	cytokine	ustekinumab, methotrexate/ustekinumab	3593	16160	64546
NOS3	2310065A03Rik, ECNOS, eNOS, nitric oxide synthase 3, nitric oxide synthase 3, endothelial cell, nNOS	nitric oxide synthase 3	ENSMUSG00000028978	-0.192529	0.36742	Cytoplasm	enzyme	5,6,7,8-tetrahydrobiopterin, N(G)-monomethyl-D-arginine, GW 273629	4846	18127	24600
CCL2	C-C motif chemokine ligand 2, Ccl12, chemokine (C-C motif) ligand 12, CHEMOKINE C-C MOTIF LIGAND 2, GDCF-2, HC11, HSMCR30, JE, JE/CCL2, LOC100048556, LOC100504977, Macrophage chemoattractant protein-5, Macrophage Chemotactic Factor, MCAF, MCP-1, MCP-5, Monocyte Chemoattractant Protein 5, Scya12, SCYA2, Sigje, Small inducible cytokine A12, SMC-CF	C-C motif chemokine ligand 2	ENSMUSG00000035352	-0.191778	0.369326	Extracellular Space	cytokine	CNTO 888, mimosine	6347	20293	287562
MT-CYB	CYTB, cytochrome b, MITOCHONDRIAL CYTOCHROME B, MT-CYB-201, mt-Cytb, mt-Cytb-201, mt-Cytb-NP 904340, Similar to cytochrome b	cytochrome b	ENSMUSG00000064370	-0.188961	0.376532	Cytoplasm	enzyme	atovaquone, atovaquone/proguanil	4519	17711	26192
ACSL5	1700030F05Rik, ACS2, ACS5, Acyl CoA Synthetase 5, acyl-CoA synthetase long-chain family member 5, FACL5, Fatty Acid Coenzyme A Ligase, Long Chain5	acyl-CoA synthetase long chain family member 5	ENSMUSG00000024981	-0.186722	0.382318	Cytoplasm	enzyme		51703	433256	94340
OGT	1110038P24Rik, 4831420N21Rik, AI115525, HINCUT-1, HRNT1, MRX106, O-GLCNAC, O-linked N-acetylglucosamine (GlcNAc) transferase, O-linked N-acetylglucosamine (GlcNAc) transferase (UDP-N-acetylglucosamine:polypeptide-N-acetylglucosaminyl transferase), OGT1, Ogtl	O-linked N-acetylglucosamine (GlcNAc) transferase	ENSMUSG00000034160	-0.183873	0.389752	Cytoplasm	enzyme		8473	108155	26295
LIF	CDF, cholinergic differentiation factor, DIA, HILDA, leukaemia inhibitory factor, leukemia inhibitory factor, LIF, interleukin 6 family cytokine, MLPLI	LIF, interleukin 6 family cytokine	ENSMUSG00000034394	-0.18032	0.399135	Extracellular Space	cytokine		3976	16878	60584
ACADM	ACAD1, Acetyl coenzyme a dehydrogenase, medium chain, Acetyl-Coenzyme A Dehydrogenase, acyl-CoA dehydrogenase medium chain, Acyl-CoA dehydrogenase, medium chain, acyl-Coenzyme A dehydrogenase, medium chain, AU018656, MCAD, MCADH, MEDIUM-CHAIN FATTY ACYL-COA DEHYDROGENASE	acyl-CoA dehydrogenase medium chain	ENSMUSG00000062908	-0.178174	0.404862	Cytoplasm	enzyme		34	11364	24158
SOCS3	ATOD4, CIS3, CISH3, EF-10, Soc3, Sosc3, SSI-3, Suppressor of cytokine signaling 3	suppressor of cytokine signaling 3	ENSMUSG00000053113	-0.177605	0.406388	Cytoplasm	other		9021	12702	89829
STAT1	2010005J02Rik, AA408197, CANDF7, DD6G4-4, IMD31A, IMD31B, IMD31C, ISGF-3, p91, signal transducer and activator of transcription 1, STAT1 alpha, Stat1 beta, Stat1 p91, STAT1 伪, Stat1 尾, STAT91, TRANSCRIPTION FACTOR SIGNAL TRANSDUCER and ACTIVATOR	signal transducer and activator of transcription 1	ENSMUSG00000026104	-0.175015	0.413377	Nucleus	transcription regulator		6772	20846	25124
INSL3	insulin-like 3, Ley I-L, RLF, RLNL	insulin like 3	ENSMUSG00000079019	-0.171161	0.423897	Extracellular Space	growth factor		3640	16336	114215
GPAM	glycerol-3-phosphate acyltransferase, mitochondrial, Glycerol-phosphate acyltransferase, GPAT, GPAT-1, Gpat3, KIAA1560, MGPAT, Mtgat, mtGPAT, Mtgpat1, P90	glycerol-3-phosphate acyltransferase, mitochondrial	ENSMUSG00000024978	-0.152709	0.476233	Cytoplasm	enzyme		57678	14732	29653
MT-ND4	MT-ND4-201, mt-Nd4-NP 904337, NADH dehydrogenase subunit 4, NADH dehydrogenase, subunit 4 (complex I), Nadh ubiquinone oxidoreductase chain 4, ND4	NADH dehydrogenase, subunit 4 (complex I)	ENSMUSG00000064363	-0.145926	0.496262	Cytoplasm	enzyme		4538	17719	26201
FAAH	AW412498, FAAH-1, Fatty acid amide hydrolase, fatty-acid amide hydrolase 1-like, LOC100911581, PSAB	fatty acid amide hydrolase	ENSMUSG00000034171	-0.145736	0.496831	Plasma Membrane	enzyme		2166	14073	29347|100911581
PTPN11	2700084A17Rik, AW536184, BPTP3, CFC, JMML, METCDS, MGC14433, Noonan syndrome 1, NS1, protein tyrosine phosphatase, non-receptor type 11, PTP-1D, PTP2C, SAP-2, SH-PTP2, SH-PTP3, SHP-2, Src homology protein 2, SYP	protein tyrosine phosphatase, non-receptor type 11	ENSMUSG00000043733	-0.145465	0.497639	Cytoplasm	phosphatase	TNO155, RMC-4630	5781	19247	25622
JAK2	AI504024, C81284, Fd17, Janus kinase 2, JTK10, THCYT3	Janus kinase 2	ENSMUSG00000024789	-0.144992	0.499055	Cytoplasm	kinase	WP1066, tofacitinib, fedratinib, pacritinib, XL019, ruxolitinib, AZD1480, momelotinib, baricitinib, NS-018, SB-1317, gandotinib, BMS-911543, jak2 inhibitor, methotrexate/tofacitinib, baricitinib/methotrexate	3717	16452	24514
PON3	2810004E20, AI786302, paraoxonase 3	paraoxonase 3	ENSMUSG00000029759	-0.137389	0.522053	Extracellular Space	enzyme		5446	269823	312086
SOD2	IMAGE:4711494, IPO-B, MANGANESE DEPENDENT SOD, Manganese Superoxide Dismutase, Manganese Superoxide Dismutase 2, MGC5618, MITOCHONDRIAL SOD, Mn superoxide dismutase, MNSOD, mtSOD, MVCD6, superoxide dismutase 2, superoxide dismutase 2, mitochondrial	superoxide dismutase 2	ENSMUSG00000006818	-0.119245	0.578908	Cytoplasm	enzyme		6648	20656	24787
LPL	HDLCQ11, Lipase, LIPD, lipoprotein lipase, Lipoprotein lipase 1	lipoprotein lipase	ENSMUSG00000015568	-0.118586	0.581024	Cytoplasm	enzyme	atorvastatin/niacin, nicotinic acid/pioglitazone, nicotinic acid, tyloxapol, lovastatin/niacin	4023	16956	24539
RHOA	ARH12, ARHA, Arha1, ARHA2, ras homolog family member A, ras-related homolog 12, RHO1, RHO12, RHOH12	ras homolog family member A	ENSMUSG00000007815	-0.116082	0.58909	Cytoplasm	enzyme		387	11848	117273
Cyp2j5	cytochrome P450, family 2, subfamily j, polypeptide 5	cytochrome P450, family 2, subfamily j, polypeptide 5	ENSMUSG00000052520	-0.0997114	0.642959	Cytoplasm	enzyme			13109
LTC4S	Leukotriene C4 Synthase	leukotriene C4 synthase	ENSMUSG00000020377	-0.0959288	0.655672	Cytoplasm	enzyme		4056	17001	114097
BAX	BAX 蔚, BCL2 associated X, apoptosis regulator, Bcl2-associated X, BCL2-associated X protein, BCL2L4	BCL2 associated X, apoptosis regulator	ENSMUSG00000003873	-0.0938935	0.662551	Cytoplasm	other		581	12028	24887
G6PC	AW107337, G6Pase, G6PC1, G6ph, G6PT, Glc 6p Hydrolase, Glc-6-Pase, GLUCOSE-6-PHOSPHATASE, glucose-6-phosphatase catalytic subunit, glucose-6-phosphatase, catalytic, glucose-6-phosphatase, catalytic subunit, GSD1, GSD1a	glucose-6-phosphatase catalytic subunit	ENSMUSG00000078650	-0.0930026	0.665571	Cytoplasm	phosphatase		2538	14377	25634
STAT5B	LOC107984978, signal transducer and activator of transcription 5B, STAT5	signal transducer and activator of transcription 5B	ENSMUSG00000020919	-0.0907159	0.673345	Nucleus	transcription regulator		6777	20851	25126
POMC	BE, beta-LIPOTROPIN, Beta-LPH, beta-MSH, CLIP, Endorphin beta, Endorphin 尾, gamma MSH, Gamma-LPH, Ir beta Ep, Ir 尾 Ep, LPH, MSH, Msh 伪, NPP, OBAIRH, POC, Pomc-1, POMC2, pro-opiomelanocortin-alpha, pro-opiomelanocortin-伪, proopiomelanocortin, 尾-LIPOTROPIN, 尾-LPH, 尾-MSH, 纬 MSH, 纬-LPH	proopiomelanocortin	ENSMUSG00000020660	-0.0852945	0.691904	Extracellular Space	other		5443	18976	24664
ACOX1	ACO, Aco1 alpha, Aco1 伪, aCoA, ACOX, Acyl-CoA Oxidase, acyl-CoA oxidase 1, acyl-Coenzyme A oxidase 1, palmitoyl, AOX, Aox subunit a, D130055E20RIK, Faoxase, fatty acyl-CoA oxidase, Palcoa, PALMCOX, Palmitoyl-CoA Oxidase, Pao, Paox, Peroxisomal Acyl-coA Oxidase, Peroxisomal Fatty Acyl-CoA Oxidase, Peroxisomal palmitoyl-Coa oxidase, Peroxysomal Acyl-coa Oxidase, RATACOA1, SCOX	acyl-CoA oxidase 1	ENSMUSG00000020777	-0.072044	0.737975	Cytoplasm	enzyme		51	11430	50681
CXCL10	C-X-C motif chemokine ligand 10, C7, chemokine (C-X-C motif) ligand 10, CRG-2, gamma-IFN INDUCIBLE EARLY RESPONSE, gIP-10, IFI10, IFNG INDUCIBLE protein-10, INP10, Interferon-inducible protein-10, IP-10, mob-1, SCYB10, SMALL INDUCIBLE CYTOKINE SUBFAMILY B (Cys-X-Cys), member 10, 纬-IFN INDUCIBLE EARLY RESPONSE	C-X-C motif chemokine ligand 10	ENSMUSG00000034855	-0.0696711	0.746324	Extracellular Space	cytokine	MDX-1100	3627	15945	245920
CREB1	2310001E10Rik, 3526402H21RIK, AV083133, CAMP RESPONSE ELEMENT binding protein 1, cAMP responsive element binding protein 1, Cbp, CREB	cAMP responsive element binding protein 1	ENSMUSG00000025958	-0.0443199	0.837078	Nucleus	transcription regulator		1385	12912	81646
MMP3	CHDS6, EMS-2, matrix metallopeptidase 3, MT3-MMP, SL-1, SLN-1, STMY, STMY1, STR-1, STROMELYSIN, Stromelysin-1, Transin-1 Metalloprotease	matrix metallopeptidase 3	ENSMUSG00000043613	-0.0382415	0.859188	Extracellular Space	peptidase	marimastat	4314	17392	171045
CROT	1200003H03Rik, carnitine O-octanoyltransferase, Carnitine Octanoyltransferase, COT	carnitine O-octanoyltransferase	ENSMUSG00000003623	-0.0365862	0.865228	Cytoplasm	enzyme		54677	74114	83842
SLC13A2	mNaDC-1, mucin, NaCT, NADC1, SDCT1, solute carrier family 13 (sodium-dependent dicarboxylate transporter), member 2, solute carrier family 13 member 2	solute carrier family 13 member 2	ENSMUSG00000001095	-0.0271772	0.899688	Plasma Membrane	transporter		9058	20500	65202
ABCD3	ABC43, AI313901, ATP binding cassette subfamily D member 3, ATP-binding cassette, sub-family D (ALD), member 3, AU018866, AW146054, CBAS5, PMP68, PMP70, PXMP1, ZWS2	ATP binding cassette subfamily D member 3	ENSMUSG00000028127	-0.0253289	0.90648	Cytoplasm	transporter		5825	19299	25270
ATP5F1	ATP synthase peripheral stalk-membrane subunit b, ATP synthase subunit b, mitochondrial-like, ATP synthase, H+ transporting, mitochondrial F0 complex, subunit B1, ATP synthase, H+ transporting, mitochondrial Fo complex, subunit B1, ATP5F1, C76477, LOC100911417, PIG47	ATP synthase peripheral stalk-membrane subunit b	ENSMUSG00000000563	-0.017503	0.935303	Cytoplasm	transporter		515	11950	171375|100911417
STAT6	D12S1644, IL-4 NAF, IL-4-STAT, signal transducer and activator of transcription 6, STAT6A, STAT6B, STAT6C, Stf-Il4	signal transducer and activator of transcription 6	ENSMUSG00000002147	-0.0150622	0.94431	Nucleus	transcription regulator		6778	20852	362896
VCAM1	CD106, INCAM-100, vascular cell adhesion molecule 1, Vcam, VCAM1B, VECAM1	vascular cell adhesion molecule 1	ENSMUSG00000027962	-0.0144942	0.946407	Plasma Membrane	other		7412	22329	25361
ANGPTL4	angiopoietin-like 4, ARP4, Bk89, Fasting Induced Adipose Factor, FIAF, HARP, HFARP, LOC362850, Ng27, NL2, PGAR, Pgarg, PP1158, TGQTL, UNQ171	angiopoietin like 4	ENSMUSG00000002289	-0.0112329	0.958454	Extracellular Space	other		51129	57875	362850
KHDRBS1	GAPa-p62, KH domain containing, RNA binding, signal transduction associated 1, KH RNA binding domain containing, signal transduction associated 1, Khdrbs, Khsnpdl, LOC100046073, LOC100361306, p60, P62, p62 Gap Associated, p62 Yes, p68, p68sam, SAM68	KH RNA binding domain containing, signal transduction associated 1	ENSMUSG00000028790	-0.0108804	0.959757	Nucleus	transcription regulator	CWP232291	10657	20218	117268
FABP3	FABP, FABP11, FABPc, Fabph-1, Fabph-4, fatty acid binding protein 3, fatty acid binding protein 3, muscle and heart, H-FABP, Heart fabp, Heart fatty acid binding, Kidney fabp, M-FABP, mammary-derived growth inhibitor, MDGI, O-FABP	fatty acid binding protein 3	ENSMUSG00000028773	-0.00572083	0.978834	Cytoplasm	transporter		2170	14077	79131
JAK1	AA960307, BAP004, C130039L05Rik, JAK1A, JAK1B, Janus kinase 1, JTK3, LOC105378775	Janus kinase 1	ENSMUSG00000028530	-0.00539112	0.980054	Cytoplasm	kinase	tofacitinib, ruxolitinib, momelotinib, baricitinib, filgotinib, itacitinib, INCB052793, methotrexate/tofacitinib, upadacitinib, PF-06700841, baricitinib/methotrexate, JAK1 inhibitor	3716	16451	84598
ALDOB	ALDB, ALDO2, aldolase B, fructose-bisphosphate, aldolase, fructose-bisphosphate B, BC016435, Fructose Bisphosphatase Aldolase B, Fructose bisphosphate aldolase b, LIV10	aldolase, fructose-bisphosphate B	ENSMUSG00000028307	-0.00402144	0.985121	Cytoplasm	enzyme		229	230163	24190
UCP3	AI645527, SLC25A9, uncoupling protein 3, uncoupling protein 3 (mitochondrial, proton carrier)	uncoupling protein 3	ENSMUSG00000032942	-0.000160382	0.999407	Cytoplasm	transporter		7352	22229	25708
TERT	CMM9, DKCA2, DKCB4, EST2, hEST2, HTERT, hTRT, PFBMFT1, TCS1, TELOMERASE, Telomerase Catalytic Subunit, telomerase reverse transcriptase, TP2, TR, TRT	telomerase reverse transcriptase	ENSMUSG00000021611	0.00662848	0.975477	Nucleus	enzyme	imetelstat, telomerase inhibitor	7015	21752	301965
AR	AIS, Andr, androgen receptor, AR8, AW320017, DHTR, HUMARA, HYSP1, KD, NR3C4, SBMA, SMAX1, Testosterone receptor, TFM	androgen receptor	ENSMUSG00000046532	0.0159639	0.940982	Nucleus	ligand-dependent nuclear receptor	estradiol valerate/testosterone enanthate, estradiol cypionate/testosterone cypionate, BMS-641988, cyproterone acetate/ethinyl estradiol, enzalutamide, galeterone, ostarine, 1-testosterone, flutamide/goserelin, nandrolone phenpropionate, androgen receptor antagonist, apalutamide, darolutamide, AZD3514, APC-100, EPI-506, bicalutamide/leuprolide, bicalutamide/goserelin, dexamethasone/enzalutamide, …	367	11835	24208
MED1	AI480703, ARC205, CRSP1, CRSP200, CRSP205, CRSP210, DRIP205, DRIP230, l11Jus15, Med220, mediator complex subunit 1, PBP, PPARBP, PPARGBP, RB18A, RGD1559552, TRAP220, TRIP-2	mediator complex subunit 1	ENSMUSG00000018160	0.0163261	0.939645	Nucleus	transcription regulator		5469	19014	497991
ACVR2B	4930516B21Rik, activin A receptor type 2B, activin receptor IIB, ACTRIIB, AI850658, HTX4	activin A receptor type 2B	ENSMUSG00000061393	0.0271384	0.89983	Plasma Membrane	kinase		93	11481	25366
BSG	5A11, 5F7, AI115436, AI325119, BASIGIN, basigin (Ok blood group), basignin, BASIN, CD147, CE9, EMMPRIN, EMPRIN, HAb18G/CD147, HT-7, OK, Ox47R, TCSF	basigin (Ok blood group)	ENSMUSG00000023175	0.0301997	0.888596	Plasma Membrane	transporter	metuximab	682	12215	25246
JUNB	AP-1, jun B proto-oncogene, Jun-B oncogene, JunB proto-oncogene, AP-1 transcription factor subunit	JunB proto-oncogene, AP-1 transcription factor subunit	ENSMUSG00000052837	0.0313435	0.884404	Nucleus	transcription regulator		3726	16477	24517
EP300	A430090G16, A730011L11, E1A binding protein p300, KAT3B, P300, p300 HAT, RSTS2	E1A binding protein p300	ENSMUSG00000055024	0.0343038	0.873567	Nucleus	transcription regulator		2033	328572	170915
TTPA	alpha tocopherol transfer protein, alpha-TTP, ATTP, AVED, tocopherol (alpha) transfer protein, tocopherol (伪) transfer protein, TTP, TTP1, 伪 tocopherol transfer protein, 伪-TTP	alpha tocopherol transfer protein	ENSMUSG00000073988	0.0781108	0.716761	Cytoplasm	transporter		7274	50500	25571
UGP2	LOC105374766, pHC379, UDP-glucose pyrophosphorylase 2, UDPG, UDPGP, UDPGP 1, UDPGP2, UGP1, UGPase, UGPP1, UGPP2	UDP-glucose pyrophosphorylase 2	ENSMUSG00000001891	0.0802724	0.709251	Cytoplasm	enzyme		7360	216558	289827
ASS1	AA408052, ARGININOSUCCINATE SYNTHASE, argininosuccinate synthase 1, argininosuccinate synthetase 1, ASS, ASSA, CN, CTLN1, fold	argininosuccinate synthase 1	ENSMUSG00000076441	0.0846362	0.694169	Cytoplasm	enzyme		445	11898	25698
GFPT1	2810423A18RIK, AI324119, AI449986, CMS12, CMSTA1, GFA, GFAT, GFAT 1, GFAT1m, GFPT, GFPT1L, glutamine--fructose-6-phosphate transaminase 1, MSLG	glutamine--fructose-6-phosphate transaminase 1	ENSMUSG00000029992	0.0849259	0.693172	Cytoplasm	enzyme		2673	14583	297417
NCF1	LOC652699, NCF-47K, NCF1A, neutrophil cytosolic factor 1, NOXO2, p47, P47 NADPH subunit, p47-phox, SH3PXD1A	neutrophil cytosolic factor 1	ENSMUSG00000015950	0.0983484	0.647529	Cytoplasm	enzyme		653361	17969	114553
RPS6KA1	HU-1, MAPKAP kinase 1, MAPKAP Kinase 1 Alpha, MAPKAP Kinase 1 伪, MAPKAPK1A, p90-RSK 1, p90Rsk, p90S6K, RIBOSOMAL protein S6 KINASE A, ribosomal protein S6 kinase A1, ribosomal protein S6 kinase polypeptide 1, RSK, RSK1, S6K-alpha-1, S6K-伪-1	ribosomal protein S6 kinase A1	ENSMUSG00000003644	0.103492	0.63035	Cytoplasm	kinase		6195	20111	81771
PRDX1	ENHANCER, Enhancer protein, Hbp23, MSP23, NKEF-A, OSF-3, PAG, PAGA, PAGB, PEROXIREDOXIN 1, peroxiredoxin 1-like 1, PEROXYREDOXIN 1, Prdx1l1, PrdxI, PRX1, PRXI, TDPX2, TDX2, TPxA	peroxiredoxin 1	ENSMUSG00000028691	0.106691	0.619757	Cytoplasm	enzyme		5052	18477	117254|100363379
LRP1	A2MR, AI316852, alpha-2-macroglobulin receptor, APOER, APR, b2b1554Clo, CD91, IGFBP-3R, IGFBP3R1, KPA, LDL receptor related protein 1, LDL-RELATED 1, low density lipoprotein receptor-related protein 1, LRP, Lrp1 beta, Lrp1 尾, LRP1A, TGFBR5, 伪-2-macroglobulin receptor	LDL receptor related protein 1	ENSMUSG00000040249	0.111205	0.604934	Plasma Membrane	transmembrane receptor	paclitaxel-angiopep-2 conjugate, serpin peptide 16	4035	16971	299858
TMED9	2400003B06Rik, GMP25, GP25L2, HSGP25L2G, p24 alpha2, p24a2, p25, RGD1307627, transmembrane p24 trafficking protein 9	transmembrane p24 trafficking protein 9	ENSMUSG00000058569	0.123458	0.565469	Cytoplasm	transporter		54732	67511	361207
NPY1R	neuropeptide Y receptor Y1, NPY receptor Y1, NPY-1, NPYIR, NPYR, Y1 receptor, Y1-R	neuropeptide Y receptor Y1	ENSMUSG00000036437	0.126319	0.556424	Plasma Membrane	G-protein coupled receptor		4886	18166	29358
PIK3CG	5830428L06Rik, IP3-gamma, IP3-纬, P110-纬, p110gamma, p120-PI3K, phosphatidylinositol-4,5-bisphosphate 3-kinase catalytic subunit gamma, phosphatidylinositol-4,5-bisphosphate 3-kinase catalytic subunit 纬, phosphatidylinositol-4,5-bisphosphate 3-kinase, catalytic subunit gamma, phosphatidylinositol-4,5-bisphosphate 3-kinase, catalytic subunit 纬, PI3CG, PI3K, PI3K CS, PI3K p110gamma, PI3K p110纬, PI3K…	phosphatidylinositol-4,5-bisphosphate 3-kinase catalytic subunit gamma	ENSMUSG00000020573	0.140067	0.513894	Cytoplasm	kinase	SF 1126, PX-866, PI3Kg inhibitor, dactolisib, pictilisib, buparlisib, XL147, PQR309, tenalisib	5294	30955	298947
RAC1	AL023026, D5Ertd559e, MIG5, MRD48, p21-RAC, p21-Rac1, Rac, Rac family small GTPase 1, TC-25	Rac family small GTPase 1	ENSMUSG00000001847	0.160639	0.453346	Plasma Membrane	enzyme		5879	19353	363875
HGD	AKU, Alcaptonuria, HGO, homogentisate 1, 2-dioxygenase, LOC727722	homogentisate 1,2-dioxygenase	ENSMUSG00000022821	0.175165	0.412971	Cytoplasm	enzyme		3081	15233	360719
TNFSF10	A330042I21RIK, AI448571, Apo-2 ligand, APO-2L, CD253, Ly81, TL2, TNF superfamily member 10, TNLG6A, TRAIL, tumor necrosis factor (ligand) superfamily, member 10, tumour necrosis factor (ligand) superfamily, member 10, tumour necrosis factor related apoptosis inducing ligand	TNF superfamily member 10	ENSMUSG00000039304	0.175876	0.411047	Extracellular Space	cytokine	ABBV-621	8743	22035	246775
STAR	AV363654, D8Ertd419e, STARD1, steroidogenic acute regulatory protein	steroidogenic acute regulatory protein	ENSMUSG00000031574	0.181271	0.396609	Cytoplasm	transporter		6770	20845	25557
IDH1	AI314845, AI788952, E030024J03Rik, HEL-216, HEL-S-26, Id-1, IDCD, IDH, IDP, IDPC, ISOCITRATE DEHYDROGENASE, isocitrate dehydrogenase (NADP(+)) 1, cytosolic, isocitrate dehydrogenase 1 (NADP+), soluble, PICD	isocitrate dehydrogenase (NADP(+)) 1, cytosolic	ENSMUSG00000025950	0.186979	0.381651	Cytoplasm	enzyme	ivosidenib, IDH305, olutasidenib, BAY1436032, IDH1 inhibitor, DS-1001	3417	15926	24479
SERPINE1	beta MIGRATING PLAS ACTIVATOR, beta-MIGRATING PLASMINOGEN ACTIVATOR INHIBITOR I, PAI, PAI-1, PAI1A, Pai1aa, Planh, PLANH1, Plasminogen activator inhibitor 1, RATPAI1A, serine (or cysteine) peptidase inhibitor, clade E, member 1, serpin family E member 1, SERPINE, 尾 MIGRATING PLAS ACTIVATOR, 尾-MIGRATING PLASMINOGEN ACTIVATOR INHIBITOR I	serpin family E member 1	ENSMUSG00000037411	0.193059	0.366077	Extracellular Space	other	drotrecogin alfa	5054	18787	24617
NOS2	CALCIUM-INDEPENDENT NOS, HEP-NOS, Hepatocyte NOS, Inducible NOS, INOS, LOC497963, MAC-NOS, nitric oxide synthase 2, nitric oxide synthase 2, inducible, NOS, NOS-II, NOS2A, similar to Nitric oxide synthase, inducible (NOS type II) (Inducible NO synthase) (Inducible NOS) (iNOS)	nitric oxide synthase 2	ENSMUSG00000020826	0.200441	0.347672	Cytoplasm	enzyme	pimagedine, triflusal, N(G)-monomethyl-D-arginine, GW 273629	4843	18126	24599|497963
PTGDS	Beta-trace, L-PGDS, LIPOCALIN-type PROSTAGLANDIN D SYNTHASE, PDS, PGD2, PGD2 synthase, PGDS, PGDS2, PH2DISO, Prostaglandin D Synthase, Prostaglandin D synthetase, prostaglandin D2 synthase, Prostaglandin d2 synthase (brain), PROSTAGLANDIN-H2 D-ISOMERASE, Ptgs3, 尾 tp, 尾-trace	prostaglandin D2 synthase	ENSMUSG00000015090	0.207844	0.329777	Cytoplasm	enzyme		5730	19215	25526
PIAS2	6330408K17Rik, AI462206, ARIP3, AU018068, Dib, DIP, MIZ1, PIASX, PIASxb, protein inhibitor of activated STAT 2, protein inhibitor of activated STAT, 2, SIZ2, ZMIZ4	protein inhibitor of activated STAT 2	ENSMUSG00000025423	0.21002	0.324623	Nucleus	transcription regulator		9063	17344	83422
BDNF	ANON2, Brain derived neurotrophic factor, BULN2, OCD1	brain derived neurotrophic factor	ENSMUSG00000048482	0.212235	0.319428	Extracellular Space	growth factor		627	12064	24225
SORD	HEL-S-95n, Sdh, SDH1, Sodh-1, Sorbitol dehydrogenase, SORD1	sorbitol dehydrogenase	ENSMUSG00000027227	0.212356	0.319147	Cytoplasm	enzyme		6652	20322	24788
NPY	0710005A05Rik, LOC100912228, neuropeptide Y, NF-Y, NPY02, Preproneuropeptide y, pro-neuropeptide Y-like, PYY4, RATNPY, RATNPY02	neuropeptide Y	ENSMUSG00000029819	0.214369	0.314472	Extracellular Space	other		4852	109648	24604|100912228
PRKAA2	2310008I11Rik, A830082D05, AMPK, AMPK alpha2, Ampk catalytic subunit alpha2, AMPK2, AMPKa2, Hmg CoA Rk, PRKAA, protein kinase AMP-activated catalytic subunit alpha 2, protein kinase AMP-activated catalytic subunit 伪 2, protein kinase, AMP-activated, alpha 2 catalytic subunit, protein kinase, AMP-activated, 伪 2 catalytic subunit	protein kinase AMP-activated catalytic subunit alpha 2	ENSMUSG00000028518	0.215517	0.311826	Cytoplasm	kinase		5563	108079	78975
CYP17A1	17 alpha-hydroxylase, 17 伪-hydroxylase, C17,20 Lyase, CPT7, CYP17, CYP17A, CYPXVII, cytochrome P450 family 17 subfamily A member 1, cytochrome P450, family 17, subfamily a, polypeptide 1, p450 17alpha, p450 17alpha hydroxylase, P450C17, P450c17alpha, S17AH	cytochrome P450 family 17 subfamily A member 1	ENSMUSG00000003555	0.223396	0.294029	Cytoplasm	enzyme	abiraterone acetate, orteronel, abiraterone, CFG-920, seviteronel, abiraterone/prednisolone, ketoconazole, CYP17A1 inhibitor	1586	13074	25146
GOT2	AL022787, ASPATA, CAT, FABPPM, glutamatic-oxaloacetic transaminase 2, mitochondrial, glutamic-oxaloacetic transaminase 2, KAT4, KATIV, KYAT4, mAAT, mAspAT, mitAAT	glutamic-oxaloacetic transaminase 2	ENSMUSG00000031672	0.223902	0.292909	Cytoplasm	enzyme		2806	14719	25721
CDH1	AA960649, ARC-1, BCDS1, cadherin 1, Cadherin E, CD324, CDHE, CSEIL, E-cadherin, ECAD, L-CAM, Um, UVO, uvomorulin	cadherin 1	ENSMUSG00000000303	0.246061	0.246446	Plasma Membrane	other		999	12550	83502
PRKAB2	5730553K21Rik, AMPK beta2, AW049591, BB124140, protein kinase AMP-activated non-catalytic subunit beta 2, protein kinase AMP-activated non-catalytic subunit 尾 2, protein kinase, AMP-activated, beta 2 non-catalytic subunit, protein kinase, AMP-activated, 尾 2 non-catalytic subunit	protein kinase AMP-activated non-catalytic subunit beta 2	ENSMUSG00000038205	0.246563	0.245452	Cytoplasm	kinase		5565	108097	64562
COL4A1	BRU, BSVD, Col IV, collagen type IV alpha 1 chain, Collagen type iv alpha1, collagen type IV 伪 1 chain, collagen, type IV, alpha 1, collagen, type IV, 伪 1, procollagen type 4 alpha 1, procollagen type 4 伪 1, RATOR, RAW, SVC, Type iv collagen alpha1 subunit	collagen type IV alpha 1 chain	ENSMUSG00000031502	0.248285	0.242066	Extracellular Space	other	collagenase clostridium histolyticum	1282	12826	290905
MT-ND1	AK018753, MT-ND1-201, mt-Nd1-NP 904328, NADH dehydrogenase subunit 1, NADH dehydrogenase, subunit 1 (complex I), NADH-I, NADH1, ND1	NADH dehydrogenase, subunit 1 (complex I)	ENSMUSG00000064341	0.255333	0.228519	Cytoplasm	enzyme		4535	17716	26193
LIFR	A230075M04RIK, AW061234, CD118, Gp190, leukaemia inhibitory factor receptor, leukemia inhibitory factor receptor, LIF, LIF receptor, LIF receptor alpha, LIF receptor 伪, LIFR beta, Lifr 伪, LIFR 尾, LOC105374734, SJS2, STWS, SWS	LIF receptor alpha	ENSMUSG00000054263	0.266904	0.207389	Plasma Membrane	transmembrane receptor		3977	16880	81680
DUSP6	1300019I03Rik, DSP6, dual specificity phosphatase 6, HH19, MKP-3, PYST1	dual specificity phosphatase 6	ENSMUSG00000019960	0.275905	0.191892	Cytoplasm	phosphatase		1848	67603	116663
SLC2A2	AI266973, GLUT2, GTT2, Liver/beta cell glucose transporter, Liver/尾 cell glucose transporter, solute carrier family 2 (facilitated glucose transporter), member 2, solute carrier family 2 member 2	solute carrier family 2 member 2	ENSMUSG00000027690	0.277186	0.189754	Plasma Membrane	transporter		6514	20526	25351
EGR1	A530045N19Rik, AT225, Early Growth Response 1, egr, ETR103, G0S30, Krox-1, KROX-24, Ngf1, NGF1-A, Ngfi, NGFI-A, TIS8, V5, Zenk, Zfp-6, ZIF-268, ZIF/268, ZNF225	early growth response 1	ENSMUSG00000038418	0.281153	0.183233	Nucleus	transcription regulator		1958	13653	24330
NTF4	2900040K06Rik, AI462899, GLC10, GLC1O, neurotrophin 4, Neurotrophin 5, NT-4, NT-4/5, NT-5, NT4P, NTF5	neurotrophin 4	ENSMUSG00000074121	0.28207	0.181748	Extracellular Space	growth factor		4909	78405	25730
BACE1	ASP2, BACE, Beta-secretase, beta-secretase 1, beta-site APP cleaving enzyme 1, C76936, HSPC104, MEMAPSIN 2, 尾-secretase, 尾-secretase 1, 尾-site APP cleaving enzyme 1	beta-secretase 1	ENSMUSG00000032086	0.284587	0.177715	Cytoplasm	peptidase	MK-8931, elenbecestat, JNJ-54861911, lanabecestat	23621	23821	29392
HMGCR	3-hydroxy-3-methylglutaryl-CoA reductase, 3-hydroxy-3-methylglutaryl-Coenzyme A reductase, 3-Methylglutaryl Coenzyme A Reductase, 3H3M, Hmg, HMG-CoA reductase, HMG-CoAR, HMGR, HYDROXYMETHYLGLUTARYL-COENZYME A REDUCTASE, LDLCQ3, Red	3-hydroxy-3-methylglutaryl-CoA reductase	ENSMUSG00000021670	0.285319	0.176553	Cytoplasm	enzyme	aspirin/pravastatin, beta-hydroxy simvastatin acid, ezetimibe/fluvastatin, atorvastatin/niacin, fenofibric acid/rosuvastatin, atorvastatin/ezetimibe, ezetimibe/rosuvastatin, simvastatin/sitagliptin, atorvastatin/choline fenofibrate, choline fenofibrate/simvastatin, fenofibrate/simvastatin, pitavastatin, lovastatin/niacin, ezetimibe/simvastatin, amlodipine/atorvastatin, fluvastatin, cerivastatin, …	3156	15357	25675
FADS2	2900042M13Rik, D6D, DES6, Fadsd2, FADSD6, fatty acid desaturase 2, LLCDL2, SLL0262, TU13, 未 6 desaturase	fatty acid desaturase 2	ENSMUSG00000024665	0.286716	0.174352	Plasma Membrane	enzyme		9415	56473	83512
SC5DL	A830037K02, A830073K23Rik, ERG3, Lathosterol oxidase, S5DES, SC5DL, STEROL C5 DESATURASE	sterol-C5-desaturase	ENSMUSG00000032018	0.291036	0.167663	Cytoplasm	enzyme		6309	235293	114100
NCF2	NADPH OXIDASE, neutrophil cytosolic factor 2, NOXA2, NSF2, p67, P67-PHOX	neutrophil cytosolic factor 2	ENSMUSG00000026480	0.295497	0.160948	Cytoplasm	enzyme		4688	17970	364018
CASP9	AI115399, APAF-3, AW493809, Casp9 v1, Caspase-9, ICE-LAP6, MCH6, PPP1R56	caspase 9	ENSMUSG00000028914	0.296216	0.159883	Cytoplasm	peptidase	caspase-9 inhibitor	842	12371	58918
CRHR2	corticotropin releasing hormone receptor 2, CRF-R 2, CRF-RB, CRF2, CRF2R, CRFR2alpha, HM-CRF, LOC100506602	corticotropin releasing hormone receptor 2	ENSMUSG00000003476	0.305878	0.146057	Plasma Membrane	G-protein coupled receptor		1395	12922	64680
APOM	1190010O19Rik, apolipoprotein M, G3a, HSPC336, NG20	apolipoprotein M	ENSMUSG00000024391	0.312672	0.136857	Plasma Membrane	transporter		55937	55938	55939
NOS1	2310005C01RIK, bNOS, IHPS1, iNOS, N-NOS, NADPH-d/NOS1, NC-NOS, Neuronal no synthase, nitric oxide synthase 1, nitric oxide synthase 1, neuronal, Nitric oxide synthetase, nNOS-2, NO, NOS, NOS-I	nitric oxide synthase 1	ENSMUSG00000029361	0.319427	0.128132	Cytoplasm	enzyme	N(G)-monomethyl-D-arginine, GW 273629	4842	18125	24598
FBP2	Fbp-1, FBPase, Fructose 1,6 bisphosphatase 2, fructose-bisphosphatase 2, Rae-30	fructose-bisphosphatase 2	ENSMUSG00000021456	0.324808	0.121475	Cytoplasm	phosphatase		8789	14120	114508
CD63	C75951, CD63 antigen, CD63 molecule, LAMP-3, LIMP, ME491, MLA1, OMA81H, TSPAN30	CD63 molecule	ENSMUSG00000025351	0.33952	0.104559	Plasma Membrane	other		967	12512	29186
SLC16A1	AL022710, HHF7, MCT, MCT1, MCT1D, RATMCT1, RNMCT1, solute carrier family 16 (monocarboxylic acid transporters), member 1, solute carrier family 16 member 1	solute carrier family 16 member 1	ENSMUSG00000032902	0.34312	0.100699	Plasma Membrane	transporter	AZD-3965	6566	20501	25027
COL3A1	Alpha coliii, AW550625, CN3, COL III, COL3 alpha, COL3 伪, Col3a, Collagen 3, collagen alpha 1 (III), Collagen III, collagen III alpha 1, collagen III 伪 1, Collagen Type 3, COLLAGEN type 3, alpha 1 CHAIN, COLLAGEN type 3, 伪 1 CHAIN, Collagen type III, collagen type III alpha 1, collagen type III alpha 1 chain, Collagen type III pro 伪 1, collagen type III 伪 1, collagen type III 伪 1 chain, collagen …	collagen type III alpha 1 chain	ENSMUSG00000026043	0.347369	0.09628	Extracellular Space	other	collagenase clostridium histolyticum	1281	12825	84032
PLIN2	AA407157, ADFP, Adipophilin, Adipose differentiation-related, ADPH, ADRP, perilipin 2	perilipin 2	ENSMUSG00000028494	0.358076	0.0857851	Plasma Membrane	other		123	11520	298199
MMP2	CLG4, CLG4A, GelA, GELATINASE, Gelatinase A, matrix metallopeptidase 2, METALLOPROTEINASE 2, MMP-II, MONA, TBE-1	matrix metallopeptidase 2	ENSMUSG00000031740	0.362296	0.0818948	Extracellular Space	peptidase	MMP2 MMP9 inhibitor, rebimastat, marimastat, prinomastat	4313	17390	81686
EDN1	ARCND3, endothelin 1, ET-1, HDLCQ7, PPET1, preproET, QME	endothelin 1	ENSMUSG00000021367	0.370517	0.074698	Extracellular Space	other		1906	13614	24323
UCP2	BMIQ4, SLC25A8, UCPH, uncoupling protein 2, uncoupling protein 2 (mitochondrial, proton carrier), Uncoupling protein 2, mitochondrial	uncoupling protein 2	ENSMUSG00000033685	0.374443	0.0714359	Cytoplasm	transporter		7351	22228	54315
TNFRSF11B	OCIF, OPG, osteoprotegerin, PDB5, TNF receptor superfamily member 11B, TNFR11, TR1, tumor necrosis factor receptor superfamily, member 11b (osteoprotegerin), tumour necrosis factor receptor superfamily, member 11b (osteoprotegerin)	TNF receptor superfamily member 11b	ENSMUSG00000063727	0.381105	0.0661499	Plasma Membrane	transmembrane receptor		4982	18383	25341
LEPROT	LEPR, leptin receptor overlapping transcript, OB-RGRP, VPS55	leptin receptor overlapping transcript	ENSMUSG00000035212	0.386299	0.062241	Plasma Membrane	other		54741	230514	56766
GCK	FGQTL3, GK, GLK, Gls006, glucokinase, GLUKA, HHF3, HK4, HKIV, Hlb62, HXKP, Lgk, LGLK, MODY2, Pgk, RNGK2	glucokinase	ENSMUSG00000041798	0.394982	0.0561056	Cytoplasm	kinase		2645	103988	24385
HK3	hexokinase 3, HK-III, HXK3, RNU73859	hexokinase 3	ENSMUSG00000025877	0.402566	0.0511393	Cytoplasm	kinase		3101	212032	25060
ITGAM	C3R, CD11B, CD11B/CD18, Complement Receptor 5, COMPLEMENT receptor type 3, CR3, CR3A, F730045J24Rik, integrin alpha M, integrin subunit alpha M, integrin subunit 伪 M, Integrin 伪 m, ITGAN, Ly-40, MAC-1, MAC1A, MO1A, SLEB6	integrin subunit alpha M	ENSMUSG00000030786	0.403951	0.0502709	Plasma Membrane	other		3684	16409	25021
ANGPT2	AGPT2, ANG II, ANG2, angiopoietin 2, Angiotensin 2, Angiotensin II, Angrp	angiopoietin 2	ENSMUSG00000031465	0.421609	0.0401717	Extracellular Space	growth factor	trebananib, CVX-060, vanucizumab, BI 836880, nesvacumab	285	11601	89805
TIMP1	CLGI, EPA, EPO, HCI, Metalloproteinase inhibitor, TIMP, TIMP metallopeptidase inhibitor 1, Tissue Inhibitor of Metalloproteinase 1, TPA-S1	TIMP metallopeptidase inhibitor 1	ENSMUSG00000001131	0.428104	0.0368883	Extracellular Space	other		7076	21857	116510
LIPA	AA960673, Aceh, CEH, CESD, Chole, Chole2, Cholesteryl ester hydrolase, LAL, LIP1, Lipase A, lipase A, lysosomal acid type, lysosomal acid lipase A	lipase A, lysosomal acid type	ENSMUSG00000024781	0.428421	0.0367336	Cytoplasm	enzyme		3988	16889	25055
HIF1A	AA959795, bHLHe78, HIF-1, HIF-1-伪, HIF-1alpha (hydroxylated), HIF-1伪 (hydroxylated), HIF1-ALPHA, Hypoxia inducible factor 1 alpha subunit, hypoxia inducible factor 1 subunit alpha, hypoxia inducible factor 1 subunit 伪, Hypoxia inducible factor 1 伪 subunit, hypoxia inducible factor 1, alpha subunit, hypoxia inducible factor 1, 伪 subunit, MOP1, PASD8	hypoxia inducible factor 1 subunit alpha	ENSMUSG00000021109	0.432395	0.0348382	Nucleus	transcription regulator	PX 478, EZN 2968	3091	15251	29560
GSK3B	7330414F15Rik, 8430431H08Rik, C86142, glycogen synthase kinase 3 beta, glycogen synthase kinase 3 尾, GSK-3, GSK-3beta, GSK-3尾, GSKbeta, GSK尾, Tpk1	glycogen synthase kinase 3 beta	ENSMUSG00000022812	0.437988	0.0323031	Nucleus	kinase	enzastaurin, glycogen synthase kinase-3beta inhibitor	2932	56637	84027
IL1RN	DIRA, F630041P17Rik, IL-1 receptor ANTAGONIST, IL-1RA, IL1F3, interleukin 1 receptor antagonist, IRA, IRAP, MVCD4	interleukin 1 receptor antagonist	ENSMUSG00000026981	0.439167	0.0317879	Extracellular Space	cytokine		3557	16181	60582
CPT1A	C730027G07, Carnithine palmitoyltransferase I, carnitine palmitoyltransferase 1A, carnitine palmitoyltransferase 1a, liver, Carnitine palmitoyltransferase i, CPT-Ia, CPT1, Cpt1 伪, CPT1-L, CPTI, L-CPT1, Mitochondrial Carnitine O-palmitoyltransferase1	carnitine palmitoyltransferase 1A	ENSMUSG00000024900	0.442969	0.0301708	Cytoplasm	enzyme	perhexiline	1374	12894	25757
SCARB1	AI120173, CD36, CD36L1, Chohd1, CLA-1, D5Ertd460e, HDL Receptor, Hdlq1, HDLQTL6, Hlb398, mSR-BI, SCAVENGER receptor B1, scavenger receptor class B member 1, scavenger receptor class B, member 1, Scavenger receptor class b1, SR-B, SR-B1, SR-BI	scavenger receptor class B member 1	ENSMUSG00000037936	0.446889	0.028573	Plasma Membrane	transporter		949	20778	25073
GRN	acrogranin, CLN11, epithelin, GEP, GP88, Granulin, granulin precursor, PCDGF, PEPI, PGRN, Proepithelin, Progranulin	granulin precursor	ENSMUSG00000034708	0.447368	0.0283826	Extracellular Space	growth factor		2896	14824	29143
SEPP1	AU018766, D15Ucla1, Se-P, Selenoprotein-P, SELP, SEPP, SEPP1	selenoprotein P	ENSMUSG00000064373	0.451505	0.0267796	Extracellular Space	other		6414	20363	29360
CXCL3	C-X-C motif chemokine ligand 2, C-X-C motif chemokine ligand 3, chemokine (C-X-C motif) ligand 2, Cinc-2, CINC-2a, CINC-2b, Cinc3, Cxcl2, Dcip1, Gm1960, Gro beta, Gro 尾, Gro 纬, Gro-alpha, Gro-伪, GRO1, Gro2, GRO3, GROA, GROb, GROg, Mgsa-b, MIP-2, MIP-2a, MIP-2b, Mip2 alpha, Mip2 伪, Scyb, Scyb2, SCYB3	C-X-C motif chemokine ligand 3	ENSMUSG00000058427	0.463329	0.0225941	Extracellular Space	cytokine		2921	20310	114105
ALOX5	5-LIPOXYGENASE, 5-LO, 5-LOX, 5LPG, 5LX, AI850497, Arachidonate-5-lipoxygenase, F730011J02, LOG5, LOX5A	arachidonate 5-lipoxygenase	ENSMUSG00000025701	0.465576	0.0218621	Cytoplasm	enzyme	TA 270, benoxaprofen, diclofenac/omeprazole, diclofenac/misoprostol, diclofenac, diethylcarbamazine, meclofenamic acid, ebselen, zileuton, sulfasalazine, balsalazide, mesalamine, nordihydroguaiaretic acid, masoprocol	240	11689	25290
ABCC3	1700019L09Rik, ABC31, ATP binding cassette subfamily C member 3, ATP-binding cassette C3, ATP-binding cassette, sub-family C (CFTR/MRP), member 3, cMOAT2, EST90757, MLP2, MOAT-D, MRP3, Multidrug Resistant Protein 3	ATP binding cassette subfamily C member 3	ENSMUSG00000020865	0.480221	0.017547	Plasma Membrane	transporter		8714	76408	140668
Cyp2c29 (includes others)	Ah-2, Ahh-1, AHOH, AHOHase, AI159681, AI196010, CPC8, Cyp2c, Cyp2c29, Cyp2c38, Cyp2c39, Cyp2c7, CYP2C8DM, Cyp2c9, CYPIIC39, CYPIIC8, Cytochrome p450, cytochrome P450 family 2 subfamily C member 8, cytochrome P450, family 2, subfamily c, polypeptide 29, cytochrome P450, family 2, subfamily c, polypeptide 38, cytochrome P450, family 2, subfamily c, polypeptide 39, cytochrome P450, family 2, subfami…	cytochrome P450 family 2 subfamily C member 8	ENSMUSG00000003053	0.483394	0.0167103	Cytoplasm	enzyme		1558	13095|13097|13098	29298
LEP	LEPD, Leptin, OB, obese, Obgrp, OBS	leptin	ENSMUSG00000059201	0.484231	0.0164951	Extracellular Space	growth factor		3952	16846	25608
CPS1	4732433M03, 4732433M03Rik, Carbamoyl Phosphate Synthase, carbamoyl-phosphate synthase 1, carbamoyl-phosphate synthetase 1, Carbamyl Phosphate Synthetase 1, Carbamyl phosphate synthetase i, CPS, CPSASE1, D1Ucla3, Hep Par-1, PHN	carbamoyl-phosphate synthase 1	ENSMUSG00000025991	0.499601	0.0129287	Cytoplasm	enzyme	N-carbamyl-L-glutamate	1373	227231	497840
SC4MOL	1500001G16Rik, C-4 Sterol Methyl Oxidase, C78600, CHOLESTEROL C4 METHYL OXIDASE, DESP4, ERG25, MCCPD, methylsterol monooxygenase 1, methylsterol monoxygenase 1, Ranp1, SC4MOL	methylsterol monooxygenase 1	ENSMUSG00000031604	0.501432	0.0125498	Cytoplasm	enzyme		6307	66234	140910
APOA4	APOA-IV, APOLIPOPROTEIN A-IV, apolipoprotein A4	apolipoprotein A4	ENSMUSG00000032080	0.507804	0.0113017	Extracellular Space	transporter		337	11808	25080
SELP	CD62, CD62P, CD62P antigen, GMP-140, GMRP, GRMP, LECAM3, P-selectin, PADGEM, PSEL, PSELECT, selectin P, selectin, platelet	selectin P	ENSMUSG00000026580	0.507972	0.0112702	Plasma Membrane	other	crizanlizumab	6403	20344	25651
SLC27A5	ACSB, ACSVL6, BACS, BAL, Bile Acid-Coa Synthetase, FACVL3, FATP-5, Fatty Acid-Coa Ligase, LOC79111, Rbal, rBAL-1, solute carrier family 27 (fatty acid transporter), member 5, solute carrier family 27 member 5, VLACSR, VLCS-H2	solute carrier family 27 member 5	ENSMUSG00000030382	0.529054	0.00785531	Cytoplasm	transporter		10998	26459	79111
CCNA2	AA408589, CCN1, CCNA, Cyca, CycA2, Cyclin a2, p60	cyclin A2	ENSMUSG00000027715	0.534626	0.00711323	Nucleus	other		890	12428	114494
CRP	Aa1249, Ab1-341, Ab2-196, Ac1-114, Ac1262, Ac2-069, AI255847, Ba2-693, C REACTIVE, C-reactive protein, C-reactive protein, pentraxin-related, PTX1	C-reactive protein	ENSMUSG00000037942	0.541892	0.00623432	Extracellular Space	other		1401	12944	25419
APOA2	A2, Alp-2, APOAII, apolipoprotein A-II, APOLIPOPROTEIN A2, Hdl-1	apolipoprotein A2	ENSMUSG00000005681	0.580977	0.00291034	Extracellular Space	transporter		336	11807	25649
HPX	haemopexin, hemopexin, HPXN, HX	hemopexin	ENSMUSG00000030895	0.594039	0.00220835	Extracellular Space	transporter		3263	15458	58917
LIPC	AI256194, HDLCQ12, Hepatic Lipase, Hepatic Triglyceride Lipase, Hepatolipase, HL, Hpl, HTGL, lipase C, hepatic type, lipase, hepatic, LIPH, Triacylglycerol Lipase	lipase C, hepatic type	ENSMUSG00000032207	0.595784	0.00212649	Extracellular Space	enzyme		3990	15450	24538
APOH	Apolipoprotein H, B2G1, B2GP1, B2GPI, beta 2 GLYCOPROTEIN I, Beta 2-GPI, BG, 尾 2 glycoprotein 1, 尾 2 GLYCOPROTEIN I, 尾-2-GPI	apolipoprotein H	ENSMUSG00000000049	0.596604	0.00208896	Extracellular Space	transporter		350	11818	287774
Cyp2c70	Cyp2c22, Cytochrome p450 p-450Md, cytochrome P450, family 2, subfamily c, polypeptide 22, cytochrome P450, family 2, subfamily c, polypeptide 70, p49	cytochrome P450, family 2, subfamily c, polypeptide 70	ENSMUSG00000060613	0.645916	0.000651198	Cytoplasm	enzyme			226105	171518
P2RY1	P2y, P2Y1, P2Y1 receptor, purinergic receptor P2Y, G-protein coupled 1, purinergic receptor P2Y1, SARCC	purinergic receptor P2Y1	ENSMUSG00000027765	0.667561	0.000365365	Plasma Membrane	G-protein coupled receptor	clopidogrel/telmisartan, clopidogrel	5028	18441	25265
CCK	CCK8, CHOLECYSTOKININ, Cholecystokinin 8	cholecystokinin	ENSMUSG00000032532	0.685082	0.000221028	Extracellular Space	other		885	12424	25298
1-alpha, 25-dihydroxy vitamin D3	(1R,3S,5Z)-5-[(2E)-2-[(1R,3aS,7aR)-1-[(2R)-6-hydroxy-6-methylheptan-2-yl]-7a-methyl-2,3,3a,5,6,7-hexahydro-1H-inden-4-ylidene]ethylidene]-4-methylidenecyclohexane-1,3-diol, 1, 25-DHCC, 1, 25-diOHC, 1,25(OH)2D3, 1,25-D3, 1,25-dihydroxyvitamin D3, 1-alpha, 25-dihydroxy vitamin D3, 1-伪, 25-dihydroxy vitamin D3, 1a, 25-dihydroxycholecalciferol, 1alpha,25(OH)2-vitamin D3, 1alpha,25-dihydroxyvitamin D(…					Other	chemical drug					5280453	HMDB0001903	32222-06-3
1-palmitoyl-2-linoleoyl-sn-glycero-3-phosphocholine	(16:0/18:2)-GPC, 1-palmitoyl-2-linoleoylphosphatidylcholine, 16:0-18:2 phosphatidylcholine, 16:0/18:2(9Z,12Z) phosphatidylcholine, 3,5,8-trioxa-4-phosphahexacosa-17,20-dien-1-aminium, 4-hydroxy-N,N,N-trimethyl-9-oxo-7-(((1-oxohexadecyl)oxy)methyl)-, hydroxide, inner salt, 4-oxide, (Z,Z)-, 6931-84-6, C42H80NO8P, PLPC, [3-hexadecanoyloxy-2-[(9Z,12Z)-octadeca-9,12-dienoyl]oxypropyl] 2-(trimethylazan…					Other	chemical - endogenous mammalian					6438359	HMDB0007973	6931-84-6
17-hydroxyprogesterone	(8R,9S,10R,13S,14S,17R)-17-acetyl-17-hydroxy-10,13-dimethyl-2,6,7,8,9,11,12,14,15,16-decahydro-1H-cyclopenta[a]phenanthren-3-one, 17-OH-progesterone, 17-伪-hydroxyprogesterone, 17alpha-hydroxyprogesterone, 68-96-2, C21H30O3, pregn-4-ene-3,20-dione, 17-hydroxy-					Other	chemical - endogenous mammalian					6238	HMDB0000374	68-96-2
2-arachidonoylglycerol	1,3-dihydroxypropan-2-yl (5Z,8Z,11Z,14Z)-icosa-5,8,11,14-tetraenoate, 2-AG, 2-Ara-Gl, 2-arachidonylglycerol, 2-arachydonoylglycerol, 20:4-MG, 5,8,11,14-eicosatetraenoic acid, 2-hydroxy-1-(hydroxymethyl)ethyl ester, (5Z,8Z,11Z,14Z)-, 5,8,11,14-eicosatetraenoic acid, 2-hydroxy-1-(hydroxymethyl)ethyl ester, (all-Z)-, 53847-30-6, C23H38O4					Other	chemical - endogenous mammalian					5282280	HMDB0004666	53847-30-6
2-deoxyglucose	(2S,4R,5S,6R)-6-(hydroxymethyl)oxane-2,4,5-triol, 154-17-6, 2-deoxy-D-glucose, 2-deoxy-d-[14C]glucose, 2-DG, 2-DOG, 61-58-5, C6H12O5, D-arabino-hexose, 2-deoxy-, deoxyglucose					Other	chemical drug					9062	HMDB0062477	154-17-6
20-alpha-hydroxyprogesterone	(10R,13S)-17-[(1S)-1-hydroxyethyl]-10,13-dimethyl-1,2,6,7,8,9,11,12,14,15,16,17-dodecahydrocyclopenta[a]phenanthren-3-one, (20S)-20-hydroxypregn-4-en-3-one, 145-14-2, 20-伪-hydroxyprogesterone, 20alpha-dihydroprogesterone, 20alpha-hydroxy-4-pregnen-3-one, 20alphaDHP, C21H32O2, pregn-4-en-3-one, 20-hydroxy-, (20S)-, pregn-4-en-3-one, 20-hydroxy-, (20S)- (9CI), pregn-4-en-3-one, 20alpha-hydroxy-, pr…					Other	chemical - endogenous mammalian					440204	HMDB0003069	145-14-2
3-aminoisobutanoate	144-90-1, 2-(aminomethyl)propionic acid, 3-amino-2-methylpropanoic acid, 3-aminoisobutyric acid, beta-aminoisobutyric acid, C4H9NO2, 尾-aminoisobutyric acid					Other	chemical - endogenous mammalian					64956	HMDB0003911	144-90-1
4-androstene-3,17-dione	(8R,9S,10R,13S,14S)-10,13-dimethyl-2,6,7,8,9,11,12,14,15,16-decahydro-1H-cyclopenta[a]phenanthrene-3,17-dione, 4-androstene-3,17-dione, 4-androstenedione, 63-05-8, androst-4-en-3,17-dione, androst-4-ene-3,17-dione, C19H26O2, delta4-androstene-3,17-dione, delta4-androstenedione, 螖4-androstenedione					Other	chemical - endogenous mammalian					6128	HMDB0000053	1963-05-08
4-phenylbutyric acid	1716-12-7, 1821-12-1, 4-PB, 4-phenylbutanoic acid, 4-phenylbutyrate, 4-phenylbutyric acid, 4-phenylbutyric acid, calcium salt, 4-phenylbutyric acid, sodium salt, 4-sodium phenylbutyrate, 92410-95-2, Ammonaps, benzenebutyric acid, Buphenyl, C10H12O2, gamma-phenylbutyric acid, PB, PBA, phenylbutyrate, sodium 4-phenylbutanoate, sodium 4-phenylbutyrate, sodium phenylbutyrate, tributyrate, 纬-phenylbut…					Other	chemical - endogenous mammalian					4775	HMDB0000543	1716-12-7
5-hydroxyindol-3-acetic acid	1321-73-9, 1H-indole-3-acetic acid, 5-hydroxy-, 2-(5-hydroxy-1H-indol-3-yl)acetic acid, 5-HIA, 5-HIAA, 5-hydroxy-3-indoleacetate, 5-hydroxyindol-3-ylacetic acid, 5-hydroxyindole-3-acetic acid, 5-hydroxyindoleacetate, 5-hydroxyindoleacetic acid, 54-16-0, C10H9NO3, indole-3-acetic acid, 5-hydroxy-					Other	chemical - endogenous mammalian					1826	HMDB0000763	1321-73-9
5-hydroxytryptamine	3-(2-aminoethyl)-1H-indol-5-ol, 3-(2-aminoethyl)indol-5-ol, 5-HT, 50-67-9, C10H12N2O, indol-5-ol, 3-(2-aminoethyl)-, serotonin					Other	chemical - endogenous mammalian					5202	HMDB0000259	50-67-9
5-oxo-D-proline	(2R)-5-oxopyrrolidine-2-carboxylic acid, 4042-36-8, 5-oxo-D-proline, C5H7NO3, D-5-pyrrolidone-2-carboxylic acid, D-pyroglutamic acid					Other	chemical - endogenous mammalian					439685	HMDB0000805	4042-36-8
8-bromo-cAMP	(4aR,6R,7R,7aS)-6-(6-amino-8-bromopurin-9-yl)-2-hydroxy-2-oxo-4a,6,7,7a-tetrahydro-4H-furo[3,2-d][1,3,2]dioxaphosphinin-7-ol, 23583-48-4, 8-br-cAMP, 8-bromo-cyclic AMP, 8-bromoadenosine 3',5'-cyclic monophosphate, 8-bromoadenosine cyclic 3',5'-(hydrogen phosphate), adenosine, 8-bromo-, cyclic 3',5'-(hydrogen phosphate), Br-cAMP, C10H11BrN5O6P					Other	chemical reagent					32014	--	23583-48-4
8-cyclopentyl-1,3-dipropylxanthine	1,3-dipropyl-8-cyclopentylxanthine, 1,3-DPCPX, 102146-07-6, 1H-purine-2,6-dione, 8-cyclopentyl-3,7-dihydro-1,3-dipropyl-, 8-cyclopentyl-1,3-dipropyl-7H-purine-2,6-dione, C16H24N4O2, DPCPX, PD 116948					Other	chemical reagent					1329	--	102146-07-6
A2M	A2m1, A2maa, A2MAC1, A2mb, A2MD, A2mp, Alpha 2 Macroglobulin, alpha-2-macroglobulin-like, Alpha-2-microglobulin, Alpha2 M, Alpha2 macrofetoprotein, alpha2 MACROGLOBIN, CPAMD5, FWP007, H-2 Class I Histocompatibility Antigen Alpha-Chain, H-2 Class I Histocompatibility Antigen 伪-Chain, LOC100911545, Mam, S863-7, 伪 Macroglobulin, 伪-2-macroglobin, 伪-2-macroglobulin, 伪-2-macroglobulin-like, 伪-2-microgl…	alpha-2-macroglobulin				Extracellular Space	transporter		2	232345	100911545|24153
ABCB11		ABCB11				Extracellular Space	transporter
ABCG5	ATP binding cassette subfamily G member 5, cmp, sterolin-1, STSL, trac	ATP binding cassette subfamily G member 5				Plasma Membrane	transporter		64240	27409	114628
ABCG8	1300003C16Rik, AI114946, ATP binding cassette subfamily G member 8, GBD4, sterolin-2, STSL	ATP binding cassette subfamily G member 8				Plasma Membrane	transporter		64241	67470	155192
acetic acid	64-19-7, AA, Acetasol, acetic acid, ammonium acetate, C2 short-chain fatty acid, C2H4O2, ethanoic acid, glacial acetic acid, Vasotate, Vosol					Other	chemical - endogenous mammalian					176	HMDB0000042	64-19-7
ACP5		ACP5				Cytoplasm	phosphatase
actinomycin D	2-amino-4,6-dimethyl-3-oxo-1-N,9-N-bis[7,11,14-trimethyl-2,5,9,12,15-pentaoxo-3,10-di(propan-2-yl)-8-oxa-1,4,11,14-tetrazabicyclo[14.3.0]nonadecan-6-yl]phenoxazine-1,9-dicarboxamide, 2-amino-4,6-dimethyl-3-oxo-N,N'-bis(7,11,14-trimethyl-2,5,9,12,15-pentaoxo-3,10-dipropan-2-yl-8-oxa-1,4,11,14-tetrazabicyclo[14.3.0]nonadec-6-yl)phenoxazine-1,9-dicarboxamide, 50-76-0, ACT D, Actactinomycin a Iv, Act…					Other	chemical drug					2019	HMDB0015105	50-76-0
ADCY	3',5'-cyclic AMP synthetase, 4.6.1.1, AC, Adenyl Cyclase, Adenylate Cyclase, Adenylyl cyclase, ATP diphosphate-lyase (cyclizing), mAC, sAC					Cytoplasm	group
Adrenoceptor	ADR alpha/beta, ADR 伪/尾, Adrenergic receptor, Adrenergic Receptors, Adrenoreceptor, EPINEPHRINE receptor					Plasma Membrane	group
AGRP	agouti related neuropeptide, AGRT, ANTI-SATIETY PEPTIDE, ART, ASIP2, Marp	agouti related neuropeptide				Extracellular Space	other		181	11604	25582
AKR1C1/AKR1C2	2-ALPHA-HSD, 2-伪-HSD, 20-ALPHA-HSD, 20-伪-HSD, 3-alpha HSD3, 3-伪 HSD3, 9430025F20Rik, AI315367, AKR1C-pseudo, AKR1C1, AKR1C2, Akr1c21, Aldo-keto reductase, aldo-keto reductase family 1 member C1, aldo-keto reductase family 1 member C2, aldo-keto reductase family 1, member C2, aldo-keto reductase family 1, member C21, BABP, C9, DD, DD-2, DD/BABP, DD1, DD1/DD2, DDH, DDH1, DDH2, H-37, HAKRC, HAKRD, H…	aldo-keto reductase family 1 member C2				Cytoplasm	enzyme		1645|1646	77337	291283
aldosterone	(11beta)-11,21-dihydroxy-3,20-dioxopregn-4-en-18-al, (8S,9S,10R,11S,13R,14S,17S)-11-hydroxy-17-(2-hydroxyacetyl)-10-methyl-3-oxo-1,2,6,7,8,9,11,12,14,15,16,17-dodecahydrocyclopenta[a]phenanthrene-13-carbaldehyde, 11beta,21-dihydroxypregn-4-ene-3,18,20-trione, 52-39-1, C21H28O5, pregn-4-en-18-al, 11,21-dihydroxy-3,20-dioxo-, (11beta)-					Other	chemical - endogenous mammalian					5839	HMDB0000037	52-39-1
Alp	3.1.3.1, alkaline phenyl phosphatase, Alkaline Phosphatase, alkaline phosphohydrolase, alkaline phosphomonoesterase, Ap, glycerophosphatase, orthophosphoric-monoester phosphohydrolase (alkaline optimum), phosphomonoesterase					Other	group
ALT	2.6.1.2, alanine aminotransferase, alanine transaminase, alanine-alpha-ketoglutarate aminotransferase, alanine-pyruvate aminotransferase, alanine-伪-ketoglutarate aminotransferase, beta-alanine aminotransferase, glutamic acid-pyruvic acid transaminase, glutamic-alanine transaminase, glutamic-pyruvic aminotransferase, glutamic-pyruvic transaminase, GPT, L-alanine aminotransferase, L-alanine transam…					Other	group
AMPK	AMP KINASE, AMP-activated kinase, Amp-pk					Cytoplasm	complex
amprenavir	(3S)-tetrahydro-3-furyl N-[(1S,2R)-3-(4-amino-N-isobutylbenzenesulfonamido)-1-benzyl-2-hydroxypropyl]carbamate, 141W94, 161814-49-9, Agenerase, Amprenavir, C25H35N3O6S, DRG-0258, Prozei, Vertex, VX 478, [(3S)-oxolan-3-yl] N-[(2S,3S)-4-[(4-aminophenyl)sulfonyl-(2-methylpropyl)amino]-3-hydroxy-1-phenylbutan-2-yl]carbamate, [(3S)-oxolan-3-yl] N-[(2S,3S)-4-[(4-aminophenyl)sulphonyl-(2-methylpropyl)am…					Other	chemical drug					441385	HMDB0014839	161814-49-9
Ap1	activator protein-1, c-Jun					Nucleus	complex
APOA1		APOA1				Extracellular Space	transporter
Arginase	3.5.3.1, arginine amidinase, arginine transamidinase, canavanase, L-arginase, L-arginine amidinohydrolase					Other	group	CB-1158
aristolochic acid I	313-67-7, 52232-70-9, 61117-05-3, 67123-64-2, 8-methoxy-3,4-methylenedioxy-10-nitrophenanthrene-1-carboxylic acid, AAI, aristolochic acid, C17H11NO7, phenanthro(3,4-d)-1,3-dioxole-5-carboxylic acid, 8-methoxy-6-nitro-					Other	chemical toxicant					2236	--	52232-70-9
ascorbic acid	(2R)-2-[(1S)-1,2-dihydroxyethyl]-3,4-dihydroxy-2H-furan-5-one, 129940-97-2, 134-03-2, 14536-17-5, 154170-90-8, 259133-78-3, 30208-61-8, 50-81-7, 50976-75-5, 53262-66-1, 56172-55-5, 56533-05-2, 57304-74-2, 57606-40-3, 623158-95-2, 882690-91-7, 884381-69-5, 885512-24-3, 88845-26-5, 89924-69-6, AA, Ascor, Ascor L 500, ascorbate, ascorbic acid, monosodium salt, C6H8O6, Cee-500, Cenolate, hybrin, L-as…					Other	chemical - endogenous mammalian					54670067	HMDB0000044	57606-40-3
aurothioglucose	(alpha-D-glucopyranosylthio)gold, (伪-D-glucopyranosylthio)gold, 1-thio-D-glucopyranose, monogold(1+) salt, 12192-57-3, C6H11AuO5S, gold thioglucose, gold(1+);(2R,3R,4S,5S,6R)-3,4,5-trihydroxy-6-(hydroxymethyl)oxane-2-thiolate, gold, (1-thio-D-glucopyranosato-O2,S1)-, Solganal					Other	chemical drug					6104	--	12192-57-3
Bay 11-7082	(E)-3-(4-methylphenyl)sulfonylprop-2-enenitrile, (E)-3-(4-methylphenyl)sulphonylprop-2-enenitrile, (E)-3-[4-methylphenylsulfonyl]-2-propenenitrile, 19542-67-7, 2-Propenenitrile, 3-((4-methylphenyl)sulfonyl)-, 2-Propenenitrile, 3-((4-methylphenyl)sulphonyl)-, BAY11-7802, C10H9NO2S					Other	chemical - kinase inhibitor					5353431	--	19542-67-7
beta-carotene	1,3,3-trimethyl-2-[3,7,12,16-tetramethyl-18-(2,6,6-trimethylcyclohexen-1-yl)octadeca-1,3,5,7,9,11,13,15,17-nonaenyl]cyclohexene, 7235-40-7, beta,beta-carotene, C40H56, provitamin A, 尾,尾-carotene, 尾-carotene					Other	chemical - endogenous mammalian					573	HMDB0000561	7235-40-7
bezafibrate	2-(p-(2-(p-chlorobenzamido)ethyl)phenoxy)-2-methylpropionic acid, 2-[4-[2-[(4-chlorobenzoyl)amino]ethyl]phenoxy]-2-methylpropanoic acid, 41859-67-0, Befizal, Bezalip, Bezalip retard, Bezatol, Bezatol SR, C19H20ClNO4, Cedur, propanoic acid, 2-(4-(2-((4-chlorobenzoyl)amino)ethyl)phenoxy)-2-methyl-					Other	chemical drug					39042	HMDB0015465	41859-67-0
BGLAP		BGLAP				Extracellular Space	other
bile salt	BS					Other	chemical - endogenous non-mammalian					--	--
bilirubin	21H-biline-8,12-dipropanoic acid, 2,17-diethenyl-1,10,19,22,23,24-hexahydro-3,7,13,18-tetramethyl-1,19-dioxo-, 3-[2-[[3-(2-carboxyethyl)-5-[(Z)-(3-ethenyl-4-methyl-5-oxopyrrol-2-ylidene)methyl]-4-methyl-1H-pyrrol-2-yl]methyl]-5-[(Z)-(4-ethenyl-3-methyl-5-oxopyrrol-2-ylidene)methyl]-4-methyl-1H-pyrrol-3-yl]propanoic acid, 635-65-4, biline-8,12-dipropionic acid, 1,10,19,22,23,24-hexahydro-2,7,13,17…					Other	chemical - endogenous mammalian					5280352	HMDB0000054	635-65-4
brefeldin A	20350-15-6, 4H-Cyclopent(f)oxacyclotridecin-4-one,1,6,7,8,9,11a-beta,12,13,14,14a-alpha-decahydro-1-beta-13-alpha-dihydroxy-6-beta-methyl-, 4H-Cyclopent(f)oxacyclotridecin-4-one,1,6,7,8,9,11a-尾,12,13,14,14a-伪-decahydro-1-尾-13-伪-dihydroxy-6-尾-methyl-					Other	chemical - endogenous non-mammalian					--	--	20350-15-6
bromocriptine	2 bromo alpha ergokryptine, 2 bromo 伪 ergokryptine, 2 bromoergocryptine, 2 bromoergocryptine mesylate, 2 bromoergokryptine, 2-bromo-alpha-ergocryptine, 2-bromo-伪-ergocryptine, 2-bromoergocryptine methanesulfonate, 22260-51-1, 25614-03-3, Alti-Bromocriptine, Apo-Bromocriptine, Bagren, bromocriptin, bromocriptine mesylate, bromocryptin, bromocryptine, C32H40BrN5O5, CB-154, Cycloset, ergocryptine, 2…					Other	chemical drug					31101	HMDB0015331	22260-51-1
bucladesine	(Bu)2cAMP, 16980-89-5, 19436-29-4, 362-74-3, 8-db-cAMP, adenosine, N-(1-oxobutyl)-, cyclic 3',5'-(hydrogen phosphate) 2'-butanoate, adenosine, N-(1-oxobutyl)-, cyclic 3',5'-(hydrogen phosphate) 2'-butanoate (9CI), Bt2cAMP, BtcAMP, bucladesine sodium salt, C18H24N5O8P, dBcAMP, dibutryl cAMP, dibutyryl cyclic AMP, dibutyryl-cAMP, N6,2'-O-dibutyryladenosine 3',5'-cyclic monophosphate, [(4aR,6R,7R,7a…					Other	chemical toxicant					9687	--	362-74-3
butyric acid	107-92-6, 156-54-7, 461-55-2, butanoic acid, butyrate, C4 SCFA, C4H8O2, n-butyrate, sodium butyrate					Other	chemical - endogenous mammalian					264	HMDB0000039	461-55-2
C/ebp	C/ebpt, CEBP					Cytoplasm	group
candesartan	139481-59-7, 1H-benzimidazole-7-carboxylic acid, 2-ethoxy-1-((2'-(1H-tetrazol-5-yl)(1,1'-biphenyl)-4-yl)methyl)-, 2-ethoxy-3-[[4-[2-(2H-tetrazol-5-yl)phenyl]phenyl]methyl]benzimidazole-4-carboxylic acid, 2-ethoxy-7-carboxy-1-(2'-(1H-tetrazol-5-yl)biphenyl-4-yl)methylbenzimidazole, C24H20N6O3, CV-11974					Other	chemical drug					2541	HMDB0014934	139481-59-7
captopril	(2S)-1-[(2S)-2-methyl-3-sulfanylpropanoyl]pyrrolidine-2-carboxylic acid, (2S)-1-[(2S)-2-methyl-3-sulphanylpropanoyl]pyrrolidine-2-carboxylic acid, (S)-1-(3-mercapto-2-methyl-1-oxopropyl)-L-proline, 1-[(2S)-3-mercapto-2-methylpropionyl]-L-proline, 62571-86-2, Acediur, Aceplus, Acepress, Acepril, Alopresin, Apopril, C9H15NO3S, Capoten, Captolane, Captoril, Cesplon, Dilabar, Garranil, Hipertil, Hype…					Other	chemical drug					44093	HMDB0015328	62571-86-2
carbohydrate	sugars					Other	chemical - endogenous mammalian					--	--
carbon monoxide	630-08-0, carbon monoxide, CO					Other	chemical - endogenous mammalian					281	HMDB0001361	630-08-0
CARTPT	CART, CART prepropeptide	CART prepropeptide				Extracellular Space	other	amphetamine	9607	27220	29131
CASP10	ALPS2, caspase 10, FLICE2, MCH4	caspase 10				Cytoplasm	peptidase	caspase 10 inhibitor	843
CCL13	C-C motif chemokine ligand 13, CKb10, MCP-4, NCC-1, SCYA13, SCYL1	C-C motif chemokine ligand 13				Extracellular Space	cytokine		6357
CCL3L1/CCL3L3		CCL3L1/CCL3L3				Extracellular Space	cytokine
CD36		CD36				Plasma Membrane	transmembrane receptor
CEL	1810036E18RIK, BAL, Bile Salt-Stimulated Lipase, BSDL, BSSL, carboxyl ester lipase, CEase, CELL, FAP, FAPP, LIPA, LOC100508206, MODY8	carboxyl ester lipase				Extracellular Space	enzyme		1056	12613	24254
cephalexin	(6R,7R)-7-[[(2R)-2-amino-2-phenylacetyl]amino]-3-methyl-8-oxo-5-thia-1-azabicyclo[4.2.0]oct-2-ene-2-carboxylic acid, 105879-42-3, 14101-75-8, 15686-71-2, 17692-47-6, 23325-78-2, 38932-40-0, 5-thia-1-azabicyclo(4.2.0)oct-2-ene-2-carboxylic acid, 7-((aminophenylacetyl)amino)-3-methyl-8-oxo-, (6R-(6alpha,7beta(R*)))-, 59695-59-9, 66905-57-5, 7-(D-a-amino-a-phenylacetamido)-3-methyl-3-cephem-4-carbox…					Other	chemical drug					27447	HMDB0014707	86589-33-5
cholesterol	(3S,8S,9S,10R,13R,14S,17R)-10,13-dimethyl-17-[(2R)-6-methylheptan-2-yl]-2,3,4,7,8,9,11,12,14,15,16,17-dodecahydro-1H-cyclopenta[a]phenanthren-3-ol, 57-88-5, C27H46O, cholest-5-en-3-ol (3beta)-, cholesterol crystal, cholesterol monohydrate crystals, free cholesterol					Other	chemical - endogenous mammalian					5997	HMDB0000067	57-88-5
cholesterol ester	C28H45O2R, CE, cholesterol esters, cholesteryl ester, cholesteryl-ester fraction					Other	chemical - endogenous mammalian					--	--
cigarette smoke	cigarette smoke extract, cigarette smoke extracts, cigarette tar, CSE, environmental cigarette smoke, environmental tobacco smoke, mainstream cigarette smoke, tobacco smoke					Other	chemical toxicant					--	--
ciprofibrate	2-(4-(2,2-dichlorocyclopropyl)phenoxy)2-methylpropanoic acid, 2-(p-[2,2-dichlorocyclopropyl]phenoxy)-2-methylpropanoic acid, 2-[4-(2,2-dichlorocyclopropyl)phenoxy]-2-methylpropanoic acid, 52214-84-3, C13H14Cl2O3, propanoic acid, 2-(4-(2,2-dichlorocyclopropyl)phenoxy)-2-methyl-, propionic acid, 2-(4-(2,2-dichlorocyclopropyl)phenoxy)-2-methyl-					Other	chemical drug					2763	--	52214-84-3
clasto-lactacystin beta-lactone	(1R,2S)-5-(1-hydroxy-2-methylpropyl)-2-methyl-7-oxa-4-azabicyclo[3.2.0]heptane-3,6-dione, 155975-72-7, 6-oxa-2-azabicyclo(320)heptane-3,7-dione, 1-(1-hydroxy-2-methylpropyl)-4-methyl-, (1S-(1alpha(S*),4beta,5alpha))-, beta-lactacystin, C10H15NO4, clasto-lactacystin, clasto-lactacystin 尾-lactone, 尾-lactacystin					Other	chemical - protease inhibitor					188934	--	155975-72-7
CLU		CLU				Extracellular Space	other
CNTF	AI429687, CILIARY NEUROTROPHIC FACTOR, HCNTF	ciliary neurotrophic factor				Extracellular Space	cytokine		1270	12803	25707
COL2A1	ANFH, AOM, CG2A1A, COL11A3, COL2, Col2a, Collagen type II, collagen type II alpha 1 chain, Collagen type ii 伪, collagen type II 伪 1 chain, Collagen type iia, Collagen type2 伪, collagen, type II, alpha 1, collagen, type II, 伪 1, COLLII, Del1, Dmm, Lpk, M100413, Rgsc413, Rgsc856, SEDC, STL1, type II COLLAGEN	collagen type II alpha 1 chain				Extracellular Space	other	collagenase clostridium histolyticum	1280	12824	25412
colchicine	(S)N-(5,6,7,9-tetrahydro-1,2,3,10-tetramethoxy-9-oxobenzo [alpha] heptalen-7-yl) acetamide, (S)N-(5,6,7,9-tetrahydro-1,2,3,10-tetramethoxy-9-oxobenzo [伪] heptalen-7-yl) acetamide, 30512-31-3, 5843-86-7, 64-86-8, acetamide, N-((7S)-5,6,7,9-tetrahydro-1,2,3,10-tetramethoxy-9-oxobenzo(a)heptalen-7-yl)-, acetamide, N-(5,6,7,9-tetrahydro-1,2,3,10-tetramethoxy-9-oxobenzo(a)heptalen-7-yl)-, (S)-, C22H25…					Other	chemical drug					6167	HMDB0015466	5843-86-7
Collagen Alpha1	Alpha1 collagen, COL1, Col1 alpha, Col1 伪, Collage I, Collage Type I, Collagen I, COLLAGEN type I, PROCOLLAGEN (I), PROCOLLAGEN alpha I, Procollagen alpha type i, Procollagen Type 1, PROCOLLAGEN 伪 I, Procollagen 伪 type i, Type 1 collagen, type I PROCOLLAGEN					Other	group
Collagen type I	Cn1, COL1, Collagen I, Collagen Type1, Collagen1, type 1 COLLAGEN, type I COLLAGEN					Other	complex
corticosterone	(8S,9S,10R,11S,13S,14S,17S)-11-hydroxy-17-(2-hydroxyacetyl)-10,13-dimethyl-1,2,6,7,8,9,11,12,14,15,16,17-dodecahydrocyclopenta[a]phenanthren-3-one, 11,12-dihydroxyprogesterone, 11beta,21-dihydroxy-4-pregnene-3,20-dione, 50-22-6, C21H30O4, CORT, kendall compound b, kendall's compound b, kendalls compound b, pregn-4-ene-3,20-dione, 11,21-dihydroxy-, (11-beta)-, pregn-4-ene-3,20-dione, 11,21-dihydro…					Other	chemical - endogenous mammalian					5753	HMDB0001547	50-22-6
CPT1	Cpt-i					Cytoplasm	group
creatinine	1-methylglycocyamidine, 2-amino-3-methyl-4H-imidazol-5-one, 2-imino-1-methylimidazolidin-4-one, 4H-imidazol-4-one, 2-amino-1,5-dihydro-1-methyl-, 60-27-5, C4H7N3O					Other	chemical - endogenous mammalian					588	HMDB0000562	60-27-5
Creb	Cbp, Cyclic AMP response element binding					Nucleus	group
CRH	CORTICOTROPIN-RELEASING HORMONE, CRF, Crf2, Crf4, Crh-41, CRH1, Gm1347	corticotropin releasing hormone				Extracellular Space	other		1392	12918	81648
CSF2	colony stimulating factor 2, colony stimulating factor 2 (granulocyte-macrophage), CSF, Csfgm, GMCSF, MGI-IGM, NIF	colony stimulating factor 2				Extracellular Space	cytokine		1437	12981	116630
CSF3	C17ORF33, colony stimulating factor 3, colony stimulating factor 3 (granulocyte), CSF3OS, Csfg, G-CSF, MGI-IG	colony stimulating factor 3				Extracellular Space	cytokine		1440	12985	25610
CSN2	Beta casein, CASB, Casein, casein beta, Casein 尾, CSNB, 尾-Casein	casein beta				Extracellular Space	kinase		1447	12991	29173
curcumin	1,6-heptadiene-3,5-dione, 1,7-bis(4-hydroxy-3-methoxyphenyl)-, (E,E)-, 458-37-7, 5-hydroxy-1,7-bis(4-hydroxy-3-methoxyphenyl)hepta-1,4,6-trien-3-one, C21H20O6, diferuloylmethane, natural yellow 3, turmeric yellow					Other	chemical drug					442783	HMDB0002269	458-37-7
CXCL1		CXCL1				Extracellular Space	cytokine
cycloheximide	2,6-Piperidinedione, 4-(2-(3,5-dimethyl-2-oxocyclohexyl)-2-hydroxyethyl)-, (1S-(1alpha(S*),3alpha,5beta))-, 4-[(2R)-2-[(1S,3S,5S)-3,5-dimethyl-2-oxocyclohexyl]-2-hydroxyethyl]piperidine-2,6-dione, 66-81-9, C15H23NO4, cicloheximide, cyclohexamide, glutarimide, 3-(2-(3,5-dimethyl-2-oxocyclohexyl)-2-hydroxyethyl)-					Other	chemical reagent					6197	--	66-81-9
CYCS		CYCS				Cytoplasm	enzyme
CYP19A1	Ar, ArKO, ARO, ARO1, Aromatase, CPV1, CYAR, CYP19, Cyp19a, CYP19P1, CYPXIX, cytochrome P450 family 19 subfamily A member 1, cytochrome P450, family 19, subfamily a, polypeptide 1, Int-5, LOC100359906, P-450AROM, p450 aromatase	cytochrome P450 family 19 subfamily A member 1				Cytoplasm	enzyme	atamestane, everolimus/exemestane, lapatinib/letrozole, steroidal aromatase inhibitor, anastrozole/goserelin, letrozole/palbociclib, anastrozole/tamoxifen, fulvestrant/letrozole/tamoxifen, anastrozole/exemestane/fulvestrant, anastrozole/goserelin/tamoxifen, anastrozole/fulvestrant/tamoxifen, exemestane/fulvestrant, fulvestrant/letrozole, letrozole/tamoxifen, exemestane/tamoxifen, exemestane/fulve…	1588	13075	25147
CYP24A1	1,25-dihydroxyvitamin d3 24-hydroxylase, 24-Hydroxylase, 24-OHase, 24R-Ohase, Calcidiol 24-Hydroxylase, CP24, CYP24, cytochrome P450 family 24 subfamily A member 1, cytochrome P450, family 24, subfamily a, polypeptide 1, HCAI, HCINF1, P450-CC24, P450c24, Vitamin d-24-hydroxylase, VITD12	cytochrome P450 family 24 subfamily A member 1				Cytoplasm	enzyme		1591	13081	25279
CYP27B1		CYP27B1				Cytoplasm	enzyme
Cyp2a12/Cyp2a22		Cyp2a12/Cyp2a22				Cytoplasm	enzyme
CYP2C18		CYP2C18				Cytoplasm	enzyme
CYP2C19		CYP2C19				Cytoplasm	enzyme
Cyp2d9 (includes others)		Cyp2d9 (includes others)				Cytoplasm	enzyme
CYP3A4	CP33, CP34, CYP3A, Cyp3a11, Cyp3a2, CYP3A23, CYP3A3, CYPIIIA3, CYPIIIA4, CYTOCHROME P450 3A3, cytochrome P450 family 3 subfamily A member 4, cytochrome P450, family 3, subfamily a, polypeptide 2, HLP, NF-25, P-450ut-a, P450C3, P450PCN1	cytochrome P450 family 3 subfamily A member 4				Cytoplasm	enzyme	cobicistat, cobicistat/elvitegravir/emtricitabine/tenofovir disoproxil, atazanavir/cobicistat, cobicistat/darunavir, ketoconazole	1576		266682
CYP4A11		CYP4A11				Cytoplasm	enzyme
Cyp4a14		Cyp4a14				Cytoplasm	enzyme
CYP7A1	7-伪 Hydroxylase, C7 伪 h, CHAP, cholesterol 7alpha-hydroxylase, Cholesterol hydroxylase 7 伪, Cholesterol7 伪 Hydroxylase, CP7A, CYP7, CYP7A, CYP7S1, CYPVII, CYPVIIc, cytochrome P450 family 7 subfamily A member 1, cytochrome P450, family 7, subfamily a, polypeptide 1	cytochrome P450 family 7 subfamily A member 1				Cytoplasm	enzyme		1581	13122	25428
cytochalasin B	14930-96-2, 24-Oxa(14)cytochalasa-6(12),13,21-triene-1,23-dione, 7,20-dihydroxy-16-methyl-10-phenyl-, (7S,13E,16R,20R,21E)-, C29H37NO5, CytB, cyto B					Other	chemical toxicant					6433621	--	14930-96-2
Cytochrome c	Apocytochrome C, Cyt C					Cytoplasm	group
D-fructose	(3S,4R,5R)-1,3,4,5,6-pentahydroxyhexan-2-one, 57-48-7, C6H12O6, D-arabino-hexulose, D-fructose, D-levulose, fructose, fruit sugar					Other	chemical - endogenous mammalian					5984	HMDB0062538	57-48-7
deferoxamine	138-14-7, 1950-39-6, 70-51-9, butanediamide, N'-(5-((4-((5-(acetylhydroxyamino)pentyl)amino)-1,4-dioxobutyl)hydroxyamino)pentyl)-N-(5-aminopentyl)-N-hydroxy-, C25H48N6O8, deferoxamine HCl, deferoxamine hydrochloride, deferoxamine mesilate, deferoxamine mesylate, deferroxamine, Desferal, Desferan, Desferex, Desferin, Desferral, Desferrin, desferrioxamine, desferrioxamine mesylate, desferroxamine, …					Other	chemical drug					2973	HMDB0014884	70-51-9
dehydroisoandrosterone	(3S,8R,9S,10R,13S,14S)-3-hydroxy-10,13-dimethyl-1,2,3,4,7,8,9,11,12,14,15,16-dodecahydrocyclopenta[a]phenanthren-17-one, 105597-37-3, 108673-53-6, 3beta-hydroxyandrost-5-en-17-one, 53-43-0, 9013-35-8, androst-5-en-17-one, 3-hydroxy-, (3-beta)-, androst-5-en-17-one, 3-hydroxy-, (3-beta)- (9CI), androst-5-en-17-one, 3-hydroxy-, (3-尾)-, androst-5-en-17-one, 3-hydroxy-, (3-尾)- (9CI), androst-5-en-17-…					Other	chemical - endogenous mammalian					5881	HMDB0000077	108673-53-6
DIABLO		DIABLO				Cytoplasm	other
diazoxide	2H-1,2,4-benzothiadiazine, 7-chloro-3-methyl-, 1,1-dioxide, 364-98-7, 7-chloro-3-methyl-4H-1lambda<sup>6</sup>,2,4-benzothiadiazine 1,1-dioxide, 7-chloro-3-methyl-4H-1位<sup>6</sup>,2,4-benzothiadiazine 1,1-dioxide, C8H7ClN2O2S, Dizoxide, Eudemine, Hyperstat, Hypertonalum, Mutabase, Proglicem, Proglycem					Other	chemical drug					3019	HMDB0015251	364-98-7
dihydrotestosterone	(5S,8R,9S,10S,13S,14S,17S)-17-hydroxy-10,13-dimethyl-1,2,4,5,6,7,8,9,11,12,14,15,16,17-tetradecahydrocyclopenta[a]phenanthren-3-one, 17beta-hydroxy-5alpha-androstan-3-one, 5-伪-dihydrotestosterone, 521-18-6, 5alpha-androstan-3-one, 17beta-hydroxy-, 5alpha-androstan-3-one, 17beta-hydroxy- (8CI), 5alpha-DHT, 5alpha-dihydrotestosterone, Anabolex, Anaprotin, Andractim, androstan-3-one, 17-hydroxy-, (5…					Other	chemical - endogenous mammalian					10635	HMDB0002961	521-18-6
DLK1	AC165954.1, AW742678, delta, delta like non-canonical Notch ligand 1, Delta-like 1 homolog, Delta1, DLK, DlkI, FA1, foetal antigen 1, Ly107, Peg9, pG2, PREF1, SCP1, ZOG, 未, 未 like non-canonical Notch ligand 1, 未-like 1 homolog, 未-like dlk homeotic	delta like non-canonical Notch ligand 1				Extracellular Space	other		8788	13386	114587
dobutamine	(卤)-4-(2-((3-(p-hydroxyphenyl)-1-methylpropyl)amino)ethyl)pyrocatechol, 1,2-benzenediol, 4-(2-((3-(4-hydroxyphenyl)-1-methylpropyl)amino)ethyl)-, (卤)-, 34368-04-2, 4-[2-[4-(4-hydroxyphenyl)butan-2-ylamino]ethyl]benzene-1,2-diol, 49745-95-1, 74753-15-4, C18H23NO3, Dextrose-Dobutamine, DL-dobutamine HCl, DL-dobutamine hydrochloride, Dobutamina [INN-Spanish], Dobutamine HCl, Dobutamine HCl in Dextro…					Other	chemical drug					36811	HMDB0014979	49745-95-1
docosahexaenoic acid	(4Z,7Z,10Z,13Z,16Z,19Z)-docosa-4,7,10,13,16,19-hexaenoic acid, 4,7,10,13,16,19-docosahexaenoic acid, 6217-54-5, all-cis-delta-4,7,10,13,16,19-docosahexaenoic acid, all-cis-未-4,7,10,13,16,19-docosahexaenoic acid, C22H32O2, cis-4,7,10,13,16,19-DHA, cis-4,7,10,13,16,19-docosahexaenoic acid, DHA, DHA-21,21,22,22,22-d5, doconexent, docosahexaenoate, docosahexaenoic acid					Other	chemical drug					445580	HMDB0002183	6217-54-5
dopamine	1,2-benzenediol, 4-(2-aminoethyl)-, 1,2-benzenediol, 4-(2-aminoethyl)- (9CI), 4-(2-aminoethyl)benzene-1,2-diol, 50444-17-2, 51-61-6, 62-31-7, C8H11NO2, DA, dopamine HCl, dopamine hydrochloride, hydroxytyramine, Intropin, Revimine					Other	chemical - endogenous mammalian					681	HMDB0000073	51-61-6
dorzolamide	(4R,6R)-4-(ethylamino)-6-methyl-7,7-dioxo-5,6-dihydro-4H-thieno[2,3-b]thiopyran-2-sulfonamide, (4R,6R)-4-(ethylamino)-6-methyl-7,7-dioxo-5,6-dihydro-4H-thieno[2,3-b]thiopyran-2-sulphonamide, 120279-96-1, 122028-16-4, 130693-82-2, 4H-thieno(2,3-b)thiopyran-2-sulfonamide, 4-(ethylamino)-5,6-dihydro-6-methyl-, 7,7-dioxide, (4S,6S)-, 4H-thieno(2,3-b)thiopyran-2-sulphonamide, 4-(ethylamino)-5,6-dihydr…					Other	chemical drug					92087	HMDB0015007	122028-16-4
DRD2	D2 DOPAMINE receptor, D2 dopaminergic receptor, D2-like receptors, D2a dopamine receptor, D2DR, D2R, D2S, dopamine D2, dopamine D2 receptor, Dopamine D2L receptor, dopamine receptor D2	dopamine receptor D2				Plasma Membrane	G-protein coupled receptor	paliperidone, risperidone, buspirone, carbidopa/entacapone/levodopa, bifeprunox, iloperidone, blonanserin, asenapine, pardoprunox, ocaperidone, abaperidone, methotrimeprazine, cis-thiothixene, fluspirilene, SLV-314, cariprazine, rotigotine, acetophenazine, BIM 23A760, sultopride, zuclopenthixol, thioproperazine, lurasidone, opipramol, paliperidone palmitate, brexpiprazole, pipothiazine, benperido…	1813	13489	24318
eicosapentenoic acid	1553-41-9, 20:5(n-3) fatty acid, 25378-27-2, 5,8,11,14,17-eicosapentaenoic acid, C20:5, C20H30O2, eicosapentaenoic acid, EPA, icosa-5,8,11,14,17-pentaenoic acid					Other	chemical drug					3209	--	1553-41-9
emodin	1,3,8-trihydroxy-6-methyl-9,10-anthracenedione, 1,3,8-trihydroxy-6-methylanthracene-9,10-dione, 1,3,8-trihydroxy-6-methylanthraquinone, 3-methyl-1,6,8-trihydroxyanthraquinone, 4,5,7-trihydroxy-2-methylanthraquinone, 518-82-1, 9,10-anthracenedione, 1,3,8-trihydroxy-6-methyl-, 9,10-anthracenedione, 1,3,8-trihydroxy-6-methyl- (9CI), anthraquinone, 1,3,8-trihydroxy-6-methyl-, anthraquinone, 1,3,8-tri…					Other	chemical drug					3220	HMDB0035214	518-82-1
epicatechin gallate	863-03-6, C22H18O10, EGCG, epicatechin-3 gallate, epicatechin-3-galloyl ester, [(2S,3S)-2-(3,4-dihydroxyphenyl)-5,7-dihydroxy-3,4-dihydro-2H-chromen-3-yl] 3,4,5-trihydroxybenzoate					Other	chemical - endogenous non-mammalian					65056	--	863-03-6
epinephrine	(-)-(R)-epinephrine, (R)-adrenaline, (R)-epinephrine, 1,2-benzenediol, 4-((1R)-1-hydroxy-2-(methylamino)ethyl)-, 1-adrenalin, 1-epinephrine, 4-[(1R)-1-hydroxy-2-(methylamino)ethyl]benzene-1,2-diol, 51-42-3, 51-43-4, 55-31-2, Adnephrine, ADR, Adrenaclick, Adrenal, adrenalin, Adrenalin, Topical, Adrenalin-Medihaler, adrenaline, Adrenamine, Adrenan, Adrenapax, Adrenasol, Adrenatrate, Adrenine, Adren…					Other	chemical - endogenous mammalian					5816	HMDB0000068	51-42-3
EPO	DBAL, ECYT5, EP, epoetin, epoetin alfa, epoetin alfa-epbx, epoetin alpha, epoetin 伪, Epogen, ERYPO, erythropoietin, erythropoietin alfa, heberitro, HX575, MVCD2, r-huEPO, recombinant 1-165 erythropoietin, glycoform alpha, recombinant 1-165 erythropoietin, glycoform 伪	erythropoietin				Extracellular Space	cytokine		2056	13856	24335
ESR2	beta ESTROGEN receptor, ER-beta, ER-尾, Erb, ERB2, ER[b], ESR-BETA, ESR-尾, ESRB, ESTRB, estrogen receptor 2, estrogen receptor 2 (beta), estrogen receptor 2 (尾), estrogen receptor beta, Estrogen receptor 尾, NR3A2, 尾 ESTROGEN receptor	estrogen receptor 2				Nucleus	ligand-dependent nuclear receptor	17-alpha-ethinylestradiol, fulvestrant, beta-estradiol, estradiol 17beta-cypionate, estrone, estradiol valerate, CHF-4227, bazedoxifene, estradiol valerate/testosterone enanthate, TAS-108, ethinyl estradiol/ethynodiol diacetate, estradiol acetate, esterified estrogens, estradiol cypionate/medroxyprogesterone acetate, estradiol/norethindrone acetate, estradiol cypionate/testosterone cypionate, syn…	2100	13983	25149
FASN		FASN				Cytoplasm	enzyme
fatty acid	aliphatic monocarboxylic acid, CHO2R, fatty acid derivatives, fatty acids, FFA, free fatty acid, free fatty acids					Other	chemical - endogenous mammalian					--	--
FFAR3	Ffa3, FFA3R, free fatty acid receptor 3, Gm478, GPR41, GPR42	free fatty acid receptor 3				Plasma Membrane	G-protein coupled receptor		2865	233080	365228
FGF19	Fgf15, fibroblast growth factor 15, fibroblast growth factor 19	fibroblast growth factor 19				Extracellular Space	growth factor		9965	14170	170582
FGF23	ADHR, FGFN, fibroblast growth factor 23, HFTC2, HPDR2, HYPF, PHPTC	fibroblast growth factor 23				Extracellular Space	growth factor	burosumab	8074	64654	170583
FLT1		FLT1				Plasma Membrane	kinase
FSH	anthrogon, follicle-stimulating hormone, Follitropin, follitropin 尾, fostimon, FSH (follicle stimulating hormone), hFSH, org-32489, urofollitropin					Plasma Membrane	complex
FSHB	follicle stimulating hormone beta, follicle stimulating hormone subunit beta, follicle stimulating hormone subunit 尾, follicle stimulating hormone 尾, FSH, FSH-beta, FSH-尾, HH24	follicle stimulating hormone subunit beta				Extracellular Space	other		2488	14308	25447
G protein alphai	G protein ai, G protein alpha I SUBUNITS, G protein 伪 I, G protein 伪 I SUBUNITS, Galphai, Gi, GI alpha, GI 伪, Gn alpha, Gn 伪, GNAI, G伪i					Cytoplasm	group
GAL	ETL8, GAL-GMAP, galanin, galanin and GMAP prepropeptide, GALN, GLNN, GMAP	galanin and GMAP prepropeptide				Extracellular Space	other		51083	14419	29141
GALP	AF188491, galanin-like peptide	galanin like peptide				Extracellular Space	other		85569	232836	64568
GAP43	B-50, Basp2, growth associated protein 43, Neuromodulin, PP46	growth associated protein 43				Plasma Membrane	other		2596	14432	29423
Gapdh (includes others)		Gapdh (includes others)				Plasma Membrane	enzyme
GCG		GCG				Extracellular Space	other
GGT1		GGT1				Cytoplasm	enzyme
GH1		GH1				Extracellular Space	cytokine
GHRH	GHRF, GRF, Grh, Growth hormone releasing hormone, INN	growth hormone releasing hormone				Extracellular Space	other		2691	14601	29446
GHRL	2210006E23Rik, des-octanoyl ghrelin, Ghr, GHRELIN, ghrelin and obestatin prepropeptide, m46, MTLRP, MTLRPAP, OBESTATIN	ghrelin and obestatin prepropeptide				Extracellular Space	growth factor		51738	58991	59301
GHSR	C530020I22Rik, GH SECRETAGOGUE receptor, GHDP, GHRELIN receptor, GHRP, Ghrp receptor, Ghsr1a, growth hormone secretagogue receptor	growth hormone secretagogue receptor				Plasma Membrane	G-protein coupled receptor	macimorelin, anamorelin	2693	208188	84022
glimepiride	1-((p-(2-(3-ethyl-4-methyl-2-oxo-3-pyrroline-1-carboxamido)ethyl)phenyl)sulfonyl)-3-(trans-4-methylcyclohexyl)urea, 1-((p-(2-(3-ethyl-4-methyl-2-oxo-3-pyrroline-1-carboxamido)ethyl)phenyl)sulphonyl)-3-(trans-4-methylcyclohexyl)urea, 1-(4-(2-(3-ethyl-4-methyl-2-oxo-3-pyrrolinecarboxamido)ethyl)phenylsulfonyl)-3-(4-methylcyclohexyl)urea, 1H-pyrrole-1-carboxamide, 2,5-dihydro-3-ethyl-4-methyl-N-(2-(…					Other	chemical drug					3476	HMDB0014367	93479-97-1
glucocorticoid	glucocorticoid hormone, glucocorticosteroid, glucocorticosteroids					Other	chemical drug					--	--
glucosamine	(3R,4R,5S,6R)-3-amino-6-(hydroxymethyl)oxane-2,4,5-triol, 2-amino-2-deoxy-beta-D-glucopyranose, 2-amino-2-deoxy-尾-D-glucopyranose, 2-amino-2-deoxyglucose, 3416-24-8, 66-84-2, C6H13NO5, chitosamine, D-glucose, 2-amino-2-deoxy-, glucosamine HCl, glucosamine hydrochloride, glucosamine sulfate, glucosamine sulphate					Other	chemical - endogenous mammalian					439213	HMDB0001514	66-84-2
glycerol	1,2,3-propanetriol, 1,2,3-trihydroxypropane, 56-81-5, C3H8O3, glycerin, glycerine, propane-1,2,3-triol					Other	chemical - endogenous mammalian					753	HMDB0000131	56-81-5
glycogen	(2S,3R,4S,5S,6R)-2-[[(2R,3S,4R,5R,6R)-4,5-dihydroxy-3-[(2R,3R,4S,5S,6R)-3,4,5-trihydroxy-6-(hydroxymethyl)oxan-2-yl]oxy-6-[(2R,3S,4R,5R,6S)-4,5,6-trihydroxy-2-(hydroxymethyl)oxan-3-yl]oxyoxan-2-yl]methoxy]-6-(hydroxymethyl)oxane-3,4,5-triol, 9005-79-2, C24H42O21, glycogen					Other	chemical - endogenous mammalian					439177	HMDB0000757	9005-79-2
Glycogen synthase	2.4.1.11, glycogen (starch) synthetase, glycogen(starch) synthase, Gys, UDP-glucose-glycogen glucosyltransferase, UDP-glycogen synthase, UDPG-glycogen synthetase, UDPG-glycogen transglucosylase, UDPglucose:glycogen 4-alpha-D-glucosyltransferase, UDPglucose:glycogen 4-伪-D-glucosyltransferase, uridine diphosphoglucose-glycogen glucosyltransferase					Cytoplasm	group
Gnas (rat)		Gnas (rat)				Plasma Membrane	other
GNRH						Cytoplasm	group	bicalutamide/leuprolide, histrelin, leuprolide
GRIA1	2900051M01Rik, Ampa1, GLR1, GluA1, GLUH1, gluR-K1, GLUR1, GluR1alpha, GLURA, glutamate ionotropic receptor AMPA type subunit 1, glutamate receptor, ionotropic, AMPA1 (alpha 1), glutamate receptor, ionotropic, AMPA1 (伪 1), HBGR1, HIPA1, LOC691178	glutamate ionotropic receptor AMPA type subunit 1				Plasma Membrane	ion channel	talampanel, farampator, LY451395, tezampanel, perampanel, sevoflurane, isoflurane, desflurane, methoxyflurane, enflurane	2890	14799	50592
Gsk3	Glycogen synthase kinase, Gsk, GSK3 alpha/beta, GSK3 伪/尾					Cytoplasm	group	glycogen synthase kinase-3 inhibitor, LY2090314
Gstm3	Fsc2, glutathione S-transferase mu 3-like, glutathione S-transferase, mu 3, Glutathione S-Transferase5, Gst Gt9.3, Gstm3l, Gstm4, GstYb4, Gt9.3, mGSTM5	glutathione S-transferase, mu 3				Cytoplasm	enzyme			14864	57298
HCRT	hypocretin, hypocretin neuropeptide precursor, Hypocretin-1, Hypocretin-2, NRCLP1, Orexin, OX, PPORX, PPOX, Prepro-orexin	hypocretin neuropeptide precursor				Extracellular Space	other	lemborexant	3060	15171	25723
HDL	HDL particle, HDL Particles, high-density lipoprotein					Plasma Membrane	complex
histamine	1H-imidazole-4-ethanamine, 2-(1H-imidazol-5-yl)ethanamine, 2-imidazol-4-ylethylamine, 51-45-6, 56-92-8, beta-aminoethylimidazole, beta-imidazolyl-4-ethylamine, C5H9N3, Ceplene, histamine dihydrochloride, theramine, 尾-aminoethylimidazole, 尾-imidazolyl-4-ethylamine					Other	chemical - endogenous mammalian					774	HMDB0000870	56-92-8
Histone h3	H3, H3.3, Hist H3, Histone H3B					Nucleus	group
Histone h4	H4, Hist H4, HIST4					Other	group
HMG CoA synthase	(S)-3-hydroxy-3-methylglutaryl-CoA acetoacetyl-CoA-lyase (CoA-acetylating), 2.3.3.10, 3-hydroxy-3-methylglutaryl CoA synthetase, 3-Hydroxy-3-methylglutaryl coenzyme A synthase, 3-hydroxy-3-methylglutaryl coenzyme A synthetase, 3-hydroxy-3-methylglutaryl-CoA synthase, acetoacetyl coenzyme A transacetase, acetyl-CoA:acetoacetyl-CoA C-acetyltransferase (thioester-hydrolysing, carboxymethyl-forming),…					Nucleus	group
homocysteine	2-amino-4-sulfanylbutanoic acid, 2-amino-4-sulphanylbutanoic acid, 454-29-5, butyric acid, 2-amino-4-mercapto-, DL-, butyric acid, 2-amino-4-mercapto-, DL- (9CI), C4H9NO2S, DL-Homocysteine					Other	chemical - endogenous non-mammalian					778	--	454-29-5
HSD3B2		HSD3B2				Cytoplasm	enzyme
Hsp70	heat shock protein 70, Hsp/Hsc70, Hsp70gene					Cytoplasm	group	minnelide
hydrocortisone	(11beta)-11,17,21-trihydroxypregn-4-ene-3,20-dione, (8S,9S,10R,11S,13S,14S,17R)-11,17-dihydroxy-17-(2-hydroxyacetyl)-10,13-dimethyl-2,6,7,8,9,11,12,14,15,16-decahydro-1H-cyclopenta[a]phenanthren-3-one, 50-23-7, Acticort, Acticort 100, Aeroseb-HC, Ala-Cort, Ala-Scalp, Ala-Scalp HP, Algicirtis, Alkindi, Alphaderm, Amberin, Anflam, Anucort-HC, Anumed-HC, Anusol HC, Anutone-HC, Aquacort, Aquanil HC, …					Other	chemical - endogenous mammalian					5754	HMDB0060080	50-23-7
hydroxychloroquine	118-42-3, 2-((4-((7-chloro-4-quinolyl)amino)pentyl)ethylamino)ethanol, 2-[4-[(7-chloroquinolin-4-yl)amino]pentyl-ethylamino]ethanol, 7-chloro-4-(4-(N-ethyl-N-beta-hydroxyethylamino)-1-methylbutylamino)quinoline, 7-chloro-4-(4-(N-ethyl-N-尾-hydroxyethylamino)-1-methylbutylamino)quinoline, 747-36-4, C18H26ClN3O, Ercoquin, ethanol, 2-((4-((7-chloro-4-quinolinyl)amino)pentyl)ethylamino)-, ethanol, 2-(…					Other	chemical drug					3652	HMDB0015549	747-36-4
IAPP	Amylin, DAP, IAP, islet amyloid polypeptide	islet amyloid polypeptide				Extracellular Space	other		3375	15874	24476
IL1						Extracellular Space	group	rilonacept
IL12 (complex)	Il12 p70, IL12 p75					Extracellular Space	complex	ustekinumab, methotrexate/ustekinumab
IL13	interleukin 13, P600	interleukin 13				Extracellular Space	cytokine	tralokinumab	3596	16163	116553
IL1A	IL-1 伪, IL-1F1, IL1, IL1-ALPHA, interleukin 1 alpha, interleukin-1 伪, Interleukin-A	interleukin 1 alpha				Extracellular Space	cytokine	MABp1	3552	16175	24493
infliximab	170277-31-3, avakine, Flixabi, immunoglobulin G, anti-(human tumor necrosis factor) (human-mouse monoclonal cA2 heavy chain), disulfide with human-mouse monoclonal cA2 light chain, dimer, immunoglobulin G, anti-(human tumour necrosis factor) (human-mouse monoclonal cA2 heavy chain), disulfide with human-mouse monoclonal cA2 light chain, dimer, INF, Inflectra, infliximab SB2, infliximab-abda, infl…					Other	biologic drug					--	--	170277-31-3
INS	AA986540, CP-II, EINECS 234-279-7, humuline, IDDM, IDDM1, IDDM2, iletin, ILPR, Ins2, InsII, Insulin, insulin A chain, insulin B chain, insulin II, Insulin2, IRDN, Mody, MODY10, Mody4, novolin, oral insulin, ORMD-0801, Preproinsulin, Proinsulin2, regular insulin, soluble insulin, technosphere insulin, ultraphane	insulin				Extracellular Space	other		3630	16334	24506
iodoacetic acid	2-iodoacetic acid, 64-69-7, acetic acid, iodo-, C2H3IO2, iodoacetate, monoiodine acetate, monoiodoacetate, monoiodoacetic acid, sodium iodoacetate					Other	chemical toxicant					5240	--	64-69-7
irbesartan	1,3-diazaspiro(4.4)non-1-en-4-one, 2-butyl-3-((2'-(1H-tetrazol-5-yl)(1,1'-biphenyl)-4-yl)methyl)-, 138402-11-6, 2-butyl-3-((2'-(1H-tetrazol-5-yl)(1,1'-biphenyl)-4-yl)methyl)-1,3-diazaspiro(4.4)non-1-en-4-one, 2-butyl-3-[[4-[2-(2H-tetrazol-5-yl)phenyl]phenyl]methyl]-1,3-diazaspiro[4.4]non-1-en-4-one, 2-n-butyl-3-((2'-(1H-tetrazol-5-yl)biphenyl-4-yl)methyl)-1,3-diazaspiro(4,4)non-1-en-4-one, Aprove…					Other	chemical drug					3749	HMDB0015163	138402-11-6
IRGM		IRGM				Cytoplasm	other
ISL1	ISL LIM homeobox 1, ISL1 transcription factor, LIM/homeodomain, ISLET1	ISL LIM homeobox 1				Nucleus	transcription regulator		3670	16392	64444
isoproterenol	(卤)-isoprenaline, (卤)-isoproterenol, 1,2-benzenediol, 4-(1-hydroxy-2-((1-methylethyl)amino)ethyl)-, 1,2-benzenediol, 4-(1-hydroxy-2-((1-methylethyl)amino)ethyl)- (9CI), 4-[1-hydroxy-2-(propan-2-ylamino)ethyl]benzene-1,2-diol, 51-30-9, 7683-59-2, Aerolone, Aleudrin, Aleudrine, Aludrin, Aludrine, Asiprenol, Asmalar, Assiprenol, Bellasthman, Bronkephrine, C11H17NO3, DL(卤)-isoproterenol, Euspiran, Is…					Other	chemical drug					3779	HMDB0015197	7683-59-2
ketamine	100477-72-3, 1867-66-9, 2-(2-chlorophenyl)-2-(methylamino)cyclohexan-1-one, 2-(2-chlorophenyl)-2-(methylamino)cyclohexanone, 33643-45-7, 6740-88-1, 79499-51-7, C13H16ClNO, calipsol, calypsol, CI-581, CI-581a, CI-581b, CLSTA 20, cyclohexanone, 2-(2-chlorophenyl)-2-(methylamino)-, (卤)-, cyclohexanone, 2-(2-chlorophenyl)-2-(methylamino)-, (卤)- (9CI), dl-ketamine, kalipsol, Ketaject, Ketalar, Ketalar…					Other	chemical drug					3821	HMDB0015352	79499-51-7
KISS1	Eseptin, Gm28040, HH13, KiSS-1 metastasis-suppressor, Kisspeptin, Kisspeptin-1, metastatin	KiSS-1 metastasis suppressor				Cytoplasm	other		3814	280287	289023
Kng1	kininogen, kininogen 1, kininogen 2, KINKG, KINKH, KINT1G, Kng, Kng v1, Kng1, Kng1 v1, Kng1l1, Kng2, Kngk, Kngt, Kngt1, Major Acute Phase Alpha-1, Major Acute Phase 伪-1, Map1, Tkg, TKG6	kininogen 2				Extracellular Space	other				288001|24903
L-triiodothyronine	(2S)-2-amino-3-[4-(4-hydroxy-3-iodophenoxy)-3,5-diiodophenyl]propanoic acid, 3,3',5-triiodo-L-thyronine, 3,3',5-triiodo-L-thyronine sodium salt, 3,5,3'-triiodo-L-thyronine, 55-06-1, 6893-02-3, C15H12I3NO4, Cytomel, L-T3, L-tyrosine, O-(4-hydroxy-3-iodophenyl)-3,5-diiodo-, L-tyrosine, O-(4-hydroxy-3-iodophenyl)-3,5-diiodo- (9CI), liothyronine, liothyronine sodium, T3, Tertroxin, Tresitope, triiodo…					Other	chemical - endogenous mammalian					5920	HMDB0000265	1955-06-01
lactic acid	(卤)-2-hydroxypropanoic acid, 113-21-3, 2-hydroxypropanoic acid, 50-21-5, 515-98-0, Amlactin, ammonium lactate, C3H6O3, DL-lactic acid, Lac-Hydrin, Laclotion, lactate, sodium lactate, sodium zirconium lactate					Other	chemical - endogenous mammalian					612	HMDB0015671	50-21-5
Ldh	Lactate Dehydrogenase, Lactic Dehydrogenase					Cytoplasm	complex
leukotriene B4	(5S,6Z,8E,10E,12R,14Z)-5,12-dihydroxyicosa-6,8,10,14-tetraenoic acid, 5,12 diHETE, 6,8,10,14-eicosatetraenoic acid, 5,12-dihydroxy-, (S-(R*,S*-(E,E,Z,Z)))-, 71160-24-2, C20H32O4, LTB4					Other	chemical - endogenous mammalian					5280492	HMDB0001085	71160-24-2
Lh	LUTEINIZING HORMONE					Plasma Membrane	complex
LHB	CGB4, Gm29035, Gm683, HH23, LH, LH beta, LH 尾, LOC100040019, LOC100045896, LSH-B, LSH-beta, LSH-尾, luteinizing hormone beta, luteinizing hormone beta polypeptide, luteinizing hormone 尾, luteinizing hormone 尾 polypeptide, LUTROPIN	luteinizing hormone beta polypeptide				Extracellular Space	other		3972	16866	25329
lipid	lipids					Other	chemical - endogenous mammalian					--	--
lipid peroxide	fatty acid hydroperoxides, lipid hydroperoxide, lipid peroxidation product, lipoperoxides					Other	chemical - endogenous non-mammalian					--	--
LY294002	154447-36-6, 2-(4-morpholinyl)-8-phenyl-4H-1-benzopyran-4-one, 2-morpholin-4-yl-8-phenylchromen-4-one, 4H-1-benzopyran-4-one, 2-(4-morpholinyl)-8-phenyl-, C19H17NO3, LY29004					Other	chemical - kinase inhibitor					3973	--	154447-36-6
malonyl-coenzyme A	3-[2-[3-[[4-[[[(2R,3S,4R,5R)-5-(6-aminopurin-9-yl)-4-hydroxy-3-phosphonooxyoxolan-2-yl]methoxy-hydroxyphosphoryl]oxy-hydroxyphosphoryl]oxy-2-hydroxy-3,3-dimethylbutanoyl]amino]propanoylamino]ethylsulfanyl]-3-oxopropanoic acid, 524-14-1, C24H38N7O19P3S, coenzyme A, S-(hydrogen propanedioate), malonyl CoA					Other	chemical - endogenous mammalian					10663	HMDB0001175	524-14-1
MAPT		MAPT				Cytoplasm	other
MC3R	BMIQ9, MC3, melanocortin 3 receptor, OB20, OQTL	melanocortin 3 receptor				Plasma Membrane	G-protein coupled receptor		4159	17201	29310
MC4R	melanocortin 4 receptor, Pkcp	melanocortin 4 receptor				Plasma Membrane	G-protein coupled receptor		4160	17202	25635
MCHR1	AW049955, GPR24, MCH-1R, Mch1, Mchr, melanin-concentrating hormone receptor 1, SLC-1	melanin concentrating hormone receptor 1				Plasma Membrane	G-protein coupled receptor	SB 568849	2847	207911	83567
melatonin	5-methoxy-N-acetyltryptamine, 73-31-4, acetamide, N-(2-(5-methoxy-1H-indol-3-yl)ethyl)-, acetamide, N-(2-(5-methoxy-1H-indol-3-yl)ethyl)- (9CI), acetamide, N-(2-(5-methoxyindol-3-yl)ethyl)-, C13H16N2O2, Circadin, Mela-T, Melatol, Melatonex, Melatonine, Melovine, MT6, N-(2-(5-methoxy-1H-indol-3-yl)ethyl)acetamide, N-acetyl-5-methoxytryptamine, N-[2-(5-methoxy-1H-indol-3-yl)ethyl]acetamide, Night R…					Other	chemical - endogenous mammalian					896	HMDB0001389	73-31-4
metformin	1,1-dimethylbiguanide, 1115-70-4, 3-(diaminomethylidene)-1,1-dimethylguanidine, 657-24-9, Apo-Metformin, C4H11N5, diabetosan, diabex, dimethylbiguanidine, dimethyldiguanide, dimethylguanylguanidine, DMGG, DMMET-01, EINECS 211-517-8, extended release metformin, fluamine, flumamine, Fortamet, Gen-Metformin, glifage, gliguanid, Glucophage, Glucophage XR, Glumetza, Glycon, haurymelin, imidodicarbonim…					Other	chemical drug					4091	HMDB0001921	657-24-9
methylnitrosourea	1-methyl-1-nitrosourea, 684-93-5, C2H5N3O2, MNU, N-methyl-N-nitrosourea, N-nitroso-N-methyl urea, urea, N-methyl-N-nitroso-					Other	chemical toxicant					12699	--	684-93-5
mir-208		mir-208				Other	microRNA
mir-328		mir-328				Other	microRNA
mir-483		mir-483				Other	microRNA
mir-619		mir-619				Other	microRNA
mir-874		mir-874				Other	microRNA
mir-877		mir-877				Other	microRNA
MIR1178		MIR1178				Other	microRNA
MIR1182		MIR1182				Other	microRNA
MIR1202		MIR1202				Other	microRNA
MIR1262		MIR1262				Other	microRNA
MIR1304		MIR1304				Other	microRNA
MIR720		MIR720				Other	microRNA
MLXIPL		MLXIPL				Nucleus	transcription regulator
MMP1	CLG, CLGN, Collagenase, Collagenase-1, INTERSTITIAL COLLAGENASE, matrix metallopeptidase 1, matrix metallopeptidase 1a (interstitial collagenase), Mcol-A, Mmp1a	matrix metallopeptidase 1				Extracellular Space	peptidase	rebimastat, marimastat	4312	83995	300339
MOG	B230317G11RIK, BTN6, BTNL11, MOG IG-2', MOGIG2, MYELIN OLIGODENDROCYTE GLYCOPROTEIN, NRCLP7, OLIGODENDROCYTE MYELIN GLYCOPROTEIN	myelin oligodendrocyte glycoprotein				Plasma Membrane	other		4340	17441	24558
monensin	(2S,3R,4S)-4-[(2S,5R,7S,8R,9S)-2-[(2R,5S)-5-ethyl-5-[(2R,3S,5R)-5-[(2S,3S,5R,6R)-6-hydroxy-6-(hydroxymethyl)-3,5-dimethyloxan-2-yl]-3-methyloxolan-2-yl]oxolan-2-yl]-7-hydroxy-2,8-dimethyl-1,10-dioxaspiro[4.5]decan-9-yl]-3-methoxy-2-methylpentanoic acid, 1,6-Dioxaspiro(4.5)decane-7-butyric acid, 2-(5-ethyltetrahydro-5-(tetrahydro-3-methyl-5-(tetrahydro-6-hydroxy-6-(hydroxymethyl)-3,5-dimethyl-2H-p…					Other	chemical - endogenous non-mammalian					441145	--	17090-79-8
MS-275	209783-80-2, 3-pyridinylmethyl ((4-(((2-aminophenyl)amino)carbonyl)phenyl)methyl)carbamate, C21H20N4O3, carbamic acid, ((4-(((2-aminophenyl)amino)carbonyl)phenyl)methyl)-, 3-pyridinylmethyl, KHK2375, MS-27-275, MS-275, pyridin-3-ylmethyl N-[[4-[(2-aminophenyl)carbamoyl]phenyl]methyl]carbamate, SNDX-275					Other	chemical drug					4261	--	209783-80-2
MT-CO3	COIII, COX III, COX3, CY3, cytochrome c oxidase III, Cytochrome C Oxidase Subunit 3, cytochrome c oxidase subunit III, CytOX III, Mitochondrial cytochrome oxidase III, MT-CO3-201, mt-Co3-NP 904334, Similar to bcdo	cytochrome c oxidase III				Cytoplasm	enzyme		4514	17710	26204
MUC5AC/MUC5B		MUC5AC/MUC5B				Extracellular Space	peptidase
NADPH oxidase	NOX					Plasma Membrane	complex	NADPH oxidase inhibitor, ebselen
nebivolol	1-(6-fluoro-3,4-dihydro-2H-chromen-2-yl)-2-[[2-(6-fluoro-3,4-dihydro-2H-chromen-2-yl)-2-hydroxyethyl]amino]ethanol, 2H-1-benzopyran-2-methanol, alpha,alpha'-(iminobis(methylene))bis(6-fluoro-3,4-dihydro-, 2H-1-benzopyran-2-methanol, 伪,伪'-(iminobis(methylene))bis(6-fluoro-3,4-dihydro-, 99200-09-6, alpha,alpha'-(iminobis(methylene))bis(6-fluoro-3,4-dihydro-2H-1-benzopyran-2-methanol), Bystolic, C22…					Other	chemical drug					71301	HMDB0015594	99200-09-6
NMU	neuromedin U, NMU-23, Nmu-r1, NMU25	neuromedin U				Extracellular Space	other		10874	56183	63887
norepinephrine	(-)-noradrenaline, (-)-norepinephrine, (R)-(-)-norepinephrine, (R)-noradrenaline, (R)-norepinephrine, 1,2-benzenediol, 4-((R)-2-amino-1-hydroxyethyl)-, 1,2-benzenediol, 4-(2-amino-1-hydroxyethyl)-, (R)- (9CI), 108341-18-0, 4-[(1R)-2-amino-1-hydroxyethyl]benzene-1,2-diol, 51-41-2, benzyl alcohol, alpha-(aminomethyl)-3,4-dihydroxy-, (-)-, benzyl alcohol, 伪-(aminomethyl)-3,4-dihydroxy-, (-)-, C8H11N…					Other	chemical - endogenous mammalian					439260	HMDB0000216	51-41-2
Nos	1.14.13.39, endothelium-derived relaxation factor-forming enzyme, endothelium-derived relaxing factor synthase, L-arginine,NADPH2:oxygen oxidoreductase (nitric-oxide-forming), NADPH-diaphorase, neuronal nitric oxide synthase, Nitric oxide synthetase, nitric-oxide synthase, NO synthase					Cytoplasm	group	nitric oxide synthase inhibitor, subetta, ronopterin, ebselen, N(G)-aminoarginine
Notch	Notch Receptor					Plasma Membrane	group	notch inhibitor
NS-398	123653-11-2, C13H18N2O5S, methanesulfonamide, N-(2-(cyclohexyloxy)-4-nitrophenyl)-, N-(2-cyclohexyloxy-4-nitrophenyl)methanesulfonamide, N-[2-(cyclohexyloxy)-4-nitrophenyl]-methanesulfonamide					Other	chemical reagent					4553	--	123653-11-2
NTS	5033428E16RIK, Neuromedin N, neurotensin, NmN, NMN-125, NN, NT, NT/N, NTS1	neurotensin				Extracellular Space	other		4922	67405	299757
octanoic acid	1-heptanecarboxylic acid, 124-07-2, C8 fatty acid, C8:0 fatty acid, C8H16O2, caprylate (8:0), caprylic acid, n-octanoic acid, octanoate, octanoic acid, sodium octanoate					Other	chemical - endogenous mammalian					379	HMDB0000482	124-07-2
olanzapine	132539-06-1, 2-methyl-4-(4-methyl-1-piperazinyl)-10H-thieno(2,3-b)(1,5)benzodiazepine, 2-methyl-4-(4-methylpiperazin-1-yl)-5H-thieno[3,2-c][1,5]benzodiazepine, C17H20N4S, LY 170053, LY-170052, Olansek, olanzapine pamoate, Zydis, Zyprexa, Zyprexa Intramuscular, Zyprexa Relprevv, Zyprexa Zydis					Other	chemical drug					4585	HMDB0005012	132539-06-1
oleoyl-estrone	C36H54O3, merlin-2, MP-101, [(8R,9S,13S,14S)-13-methyl-17-oxo-7,8,9,11,12,14,15,16-octahydro-6H-cyclopenta[a]phenanthren-3-yl] (Z)-octadec-9-enoate					Other	chemical drug					6918373	--
ORM1/ORM2		ORM1/ORM2				Extracellular Space	other
palmitic acid	143-20-4, 16:0 fatty acid, 57-10-3, c16 fatty acid, C16:0, C16:0 fatty acid, C16:0 free fatty acid, C16H32O2, cetylic acid, hexadecanoate, hexadecanoic acid, hexadecylic acid, n-hexadecanoic acid, n-palmitic acid, palmitate, palmitate acid, sodium palmitate					Other	chemical - endogenous mammalian					985	HMDB0000220	1957-10-03
PCSK1		PCSK1				Extracellular Space	peptidase
PCSK2	6330411F23Rik, AI839700, NEC-2, PC2, Phpp-2, proprotein convertase subtilisin/kexin type 2, SPC2	proprotein convertase subtilisin/kexin type 2				Extracellular Space	peptidase		5126	18549	25121
PD98059	167869-21-8, 2'-amino-3'-methoxyflavone, 2-(2-amino-3-methoxyphenyl)-4H-1-benzopyran-4-one, 2-(2-amino-3-methoxyphenyl)chromen-4-one, C16H13NO3, PD089059, PD098059, PD09859, PD89059, PD98058, PD9859					Other	chemical - kinase inhibitor					4713	--	167869-21-8
PEMT		PEMT				Cytoplasm	enzyme
pentanoic acid	109-52-4, C5 SCFA, C5H10O2, n-valeric acid, pentanoate, pentanoic acid, valerate, valeric acid					Other	chemical - endogenous mammalian					7991	HMDB0000892	109-52-4
PGR	9930019P03Rik, BB114106, ENSMUSG00000074510, LOC360433, NR3C3, Pgrb, PR, PR beta, PR 尾, progesterone receptor, Progesterone receptor A	progesterone receptor				Nucleus	ligand-dependent nuclear receptor	misoprostol, dienogest, ulipristal acetate, asoprisnil, ethynodiol diacetate, norethindrone acetate, ethinyl estradiol/ethynodiol diacetate, estradiol cypionate/medroxyprogesterone acetate, tosagestin, estradiol/norethindrone acetate, ZK 230211, etonogestrel, nestorone, telapristone acetate, ethinyl estradiol/etonogestrel, 17alpha-hydroxyprogesterone caproate, leuprolide acetate/norethindrone ace…	5241	18667	25154
phentolamine	3-[N-(4,5-dihydro-1H-imidazol-2-ylmethyl)-4-methylanilino]phenol, 50-60-2, 65-28-1, 73-05-2, C17H19N3O, fentolamin, m-(N-(2-imidazolin-2-ylmethyl)-p-toluidino)phenol monomethanesulfonate (salt), oraverse, phenol, 3-(((4,5-dihydro-1H-imidazol-2-yl)methyl)(4-methylphenyl)amino)-, phenol, 3-(((4,5-dihydro-1H-imidazol-2-yl)methyl)(4-methylphenyl)amino)-, monomethanesulfonate (salt), phenol, m-(N-(2-i…					Other	chemical drug					5775	HMDB0014830	65-28-1
phloretin	3-(4-hydroxyphenyl)-1-(2,4,6-trihydroxyphenyl)propan-1-one, 60-82-2, C15H14O5, dihydronaringenin, propiophenone, 2',4',6'-trihydroxy-3-(p-hydroxyphenyl)- (8CI)					Other	chemical - endogenous non-mammalian					4788	HMDB0003306	60-82-2
pioglitazone	(卤)-5-(p-(2-(5-ethyl-2-pyridyl)ethoxy)benzyl)-2,4-thiazolidinedione monohydrochloride, 105355-27-9, 111025-46-8, 112529-15-4, 198077-89-3, 2,4-thiazolidinedione, 5-((4-(2-(5-ethyl-2-pyridinyl)ethoxy)phenyl)methyl)-, (卤)-, 5-(4-(2-(5-ethyl-2-pyridyl)ethoxy)benzyl)-2,4-thiazolidinedione, 5-[[4-[2-(5-ethylpyridin-2-yl)ethoxy]phenyl]methyl]-1,3-thiazolidine-2,4-dione, Actos, Actost, AD4833, C19H20N2O…					Other	chemical drug					4829	HMDB0015264	105355-27-9
pirinixic acid	((4-chloro-6-((2,3-dimethylphenyl)amino)-2-pyrimidinyl)thio)acetic acid, 2-[4-chloro-6-(2,3-dimethylanilino)pyrimidin-2-yl]sulfanylacetic acid, 2-[4-chloro-6-(2,3-dimethylanilino)pyrimidin-2-yl]sulphanylacetic acid, 50892-23-4, C14H14ClN3O2S, Wy-14,643, WY14643, WY14643 acid					Other	chemical toxicant					5694	--	50892-23-4
Pka	A-Kinase, cAMP-dependent protein kinase, protein KINASE A					Cytoplasm	complex	protein kinase A inhibitor
PMCH	A230109K23RIK, Melanin Concentrating Hormone, ppMCH, pro-melanin-concentrating hormone	pro-melanin concentrating hormone				Extracellular Space	other		5367	110312	24659
polyunsaturated fatty acids		polyunsaturated fatty acids				Other	chemical drug
Potassium Channel	KCn					Plasma Membrane	group
PP1 protein complex group	any Pp1 (protein phosphatase 1 complex), Atp-Mg2+-Dependent Protein Phosphatase, PP1, Pp1 (protein phosphatase 1 complex), PPA1, Protein Phosphatase 1					Cytoplasm	complex
PPP1CA	dism2, PP-1A, Pp-1c, PP1 伪, PP1 伪 C, PP1alpha, PP1C alpha, PP1C 伪, PPP1A, Ppp1c, Protein Phosphatase 1, protein phosphatase 1 catalytic subunit alpha, protein phosphatase 1 catalytic subunit 伪, Ser/Thr Phosphatase Type1 alpha, Ser/Thr Phosphatase Type1 伪	protein phosphatase 1 catalytic subunit alpha				Cytoplasm	phosphatase		5499	19045	24668
pregnenolone	1-[(3S,8S,9S,10R,13R,14S,17S)-3-hydroxy-10,13-dimethyl-2,3,4,7,8,9,11,12,14,15,16,17-dodecahydro-1H-cyclopenta[a]phenanthren-17-yl]ethanone, 1-[(3S,8S,9S,10R,13S,17S)-3-hydroxy-10,13-dimethyl-2,3,4,7,8,9,11,12,14,15,16,17-dodecahydro-1H-cyclopenta[a]phenanthren-17-yl]ethanone, 145-13-1, 3beta-hydroxypregn-5-en-20-one, 5-pregnen-3beta-ol-20-one, arthenolone, bina-skin, C21H32O2, EINECS 205-647-4, …					Other	chemical - endogenous mammalian					439611	HMDB0000253	145-13-1
PRKAA	AMPK, AMPK A, AMPK-alpha, AMPK-伪, AMPKa1/AMPKa2					Cytoplasm	group
PRL	AV290867, Dlt, GHA1, Prl1a1, PRLB, PRLSD1, Prol, Prolactin, RATPRLSD1, RNPROL	prolactin				Extracellular Space	cytokine		5617	19109	24683
Proinsulin	Insulin					Other	group
propionic acid	72-03-7, 79-09-4, C3 SCFA, C3H6O2, K+ propionate, Na+ propionate, potassium propionate, propanoic acid, propanoic acid, ion(1-), propionate, proprionate					Other	chemical - endogenous mammalian					1032	HMDB0000237	1972-03-07
propranolol	(卤)-propranolol, 1-naphthalen-1-yloxy-3-(propan-2-ylamino)propan-2-ol, 1-propranolol, 13013-17-7, 2-propanol, 1-((1-methylethyl)amino)-3-(1-naphthalenyloxy)-, 2-propanol, 1-((1-methylethyl)amino)-3-(1-naphthalenyloxy)- (9CI), 2-propanol, 1-(isopropylamino)-3-(1-naphthyloxy)-, 2-propanol, 1-(isopropylamino)-3-(1-naphthyloxy)-, (卤)-, 318-98-9, 4199-10-4, 5051-22-9, 525-66-6, anaprilin, anapriline, …					Other	chemical drug					4946	HMDB0001849	318-98-9
prostaglandin E2	(5Z, 11a, 13E, 15S)-11, 15-Dihydroxy-9-oxo-prosta-5, 13-dien-1-oic acid, (Z)-7-[(1R,2R,3R)-3-hydroxy-2-[(E,3S)-3-hydroxyoct-1-enyl]-5-oxocyclopentyl]hept-5-enoic acid, 363-24-6, C20H32O5, Cervidil, dinoprostone, PGE2, Prepidil, Propess, Prostarmon E, Prostin E, Prostin E2, Prostin E2 Vaginal Suppository					Other	chemical - endogenous mammalian					5280360	HMDB0001220	363-24-6
prostaglandin F2alpha	(5Z)-7-[(1R,2R,3R,5S)-3,5-dihydroxy-2-[(1E,3S)-3-hydroxyoct-1-en-1-yl]cyclopentyl]hept-5-enoic acid, (Z)-7-[(1R,2R,3R,5S)-3,5-dihydroxy-2-[(E,3S)-3-hydroxyoct-1-enyl]cyclopentyl]hept-5-enoic acid, 38562-01-5, 551-11-1, 9alpha,11beta-PGF2, C20H34O5, dinoprost tromethamine, lutalyse, minprostin F2 alpha, minprostin F2 伪, PGF2a, PGF2alpha, PGF2alpha tromethamine, prosta-5,13-dien-1-oic acid, 9,11,15…					Other	chemical - endogenous mammalian					5280363	HMDB0001139	551-11-1
pyruvic acid	127-17-3, 1892-67-7, 2-oxopropanoate, 2-oxopropanoic acid, 57-60-3, C3H4O3, propanoic acid, 2-oxo-, propanoic acid, 2-oxo-, ion(1-), propanoic acid, 2-oxo-, sodium salt, pyruvate, pyruvic acid, sodium salt, sodium pyruvate					Other	chemical - endogenous mammalian					1060	HMDB0000243	127-17-3
Ras						Cytoplasm	group	diazepinomicin, ras inhibitor, donafenib
ritonavir	1,3-thiazol-5-ylmethyl N-[(2S,3S,5S)-3-hydroxy-5-[[(2S)-3-methyl-2-[[methyl-[(2-propan-2-yl-1,3-thiazol-4-yl)methyl]carbamoyl]amino]butanoyl]amino]-1,6-diphenylhexan-2-yl]carbamate, 155213-67-5, 2,4,7,12-tetraazatridecan-13-oic acid, 10-hydroxy-2-methyl-5-(1-methylethyl)-1-(2-(1-methylethyl)-4-thiazolyl)-3,6-dioxo-8,11-bis(phenylmethyl)-, 5-thiazolylmethyl ester, (5S-(5R*,8R*,10R*,11R*))-, ABT-53…					Other	chemical drug					392622	HMDB0014646	155213-67-5
rosiglitazone	(卤)-5-[[4-[2-(methyl-2-pyridinylamino)ethoxy]-phenyl]methyl]-2, 4-thiazolidinedione, (Z)-2-butenedioate(1:1), 122320-73-4, 155141-29-0, 2,4-thiazolidinedione, 5-((4-(2-(methyl-2-pyridinylamino)ethoxy)phenyl)methyl)-, 2,4-thiazolidinedione, 5-004-02-((((methyl-2-pyridinylamino)ethoxy)phenyl)methyl)-, 5-((4-(2-methyl-2-(pyridinylamino)ethoxy)phenyl)methyl)-2,4-thiazolidine dione-2-butenedioate, 5-[…					Other	chemical drug					77999	HMDB0005031	122320-73-4
RPS6		RPS6				Cytoplasm	other
Rxr	Retinoid receptor					Nucleus	group	retinol, retinol acetate, retinyl palmitate, AGN194204
Scd4	ACOD4, RGD1563648, stearoyl-coenzyme A desaturase 4	stearoyl-coenzyme A desaturase 4				Cytoplasm	enzyme			329065	499358
SELE	CD62E, E-selectin, ELAM, ELAM-1, ESEL, LECAM2, selectin E, SELECTIN E precursor, selectin, endothelial cell	selectin E				Plasma Membrane	other		6401	20339	25544
SERPINA12	4632419J12Rik, OL-64, serine (or cysteine) peptidase inhibitor, clade A (alpha-1 antiproteinase, antitrypsin), member 12, serine (or cysteine) peptidase inhibitor, clade A (伪-1 antiproteinase, antitrypsin), member 12, serpin family A member 12, VASPIN	serpin family A member 12				Cytoplasm	other		145264	68054	191570
SLC15A1	D630032F02, H+ peptide transporter, HPECT1, HPEPT1, PECT1, PEPT1, pH-Sensing Regulatory Factor of Peptide Transporter, solute carrier family 15 (oligopeptide transporter), member 1, solute carrier family 15 member 1	solute carrier family 15 member 1				Plasma Membrane	transporter		6564	56643	117261
SLC25A6	AAC3, ADP/ATP TRANSLOCASE, ANC3, ANT, ANT 2, ANT 3, ANT3Y, RGD1560896, solute carrier family 25 member 6	solute carrier family 25 member 6				Cytoplasm	transporter	clodronic acid	293		498885
SNAP25	bA416N4.2, BDR, CMS18, dJ1068F16.2, GENA70, RIC-4, SEC9, SNAP, Snap25a, sp, SUP, synaptosomal-associated protein 25, synaptosome associated protein 25	synaptosome associated protein 25				Plasma Membrane	transporter	botulinum toxin type A	6616	20614	25012
SOD1		SOD1				Cytoplasm	enzyme
sodium fluoride	12314-64-6, 39287-69-9, 59217-75-3, 67112-29-2, 7681-49-4, durafluor, duraphat, FNa, sodium fluoride (NaF), sodium fluoride topical preparation, sodium;fluoride, thera-flur					Other	chemical toxicant					5235	--	67112-29-2
sphingosine-1-phosphate	26993-30-6, 4-octadecene-1,3-diol, 2-amino-, 1-(dihydrogen phosphate), (2S,3R,4E)-, 4-octadecene-1,3-diol, 2-amino-, 1-(dihydrogen phosphate), (R-(R*,S*-(E)))-, C18-sphingosine-1-phosphate, C18H38NO5P, S1P, [(E,2S,3R)-2-amino-3-hydroxyoctadec-4-enyl] dihydrogen phosphate					Other	chemical - endogenous mammalian					5283560	HMDB0000277	26993-30-6
spironolactone	17-alpha-pregn-4-ene-21-carboxylic acid, 17-hydroxy-7-alpha-mercapto-3-oxo-, gamma-lactone acetate, 17-hydroxy-7alpha-mercapto-3-oxo-17alpha-pregn-4-ene -21-carboxylic acid gamma-lactone acetate, 17-hydroxy-7alpha-mercapto-3-oxo-17alpha-pregn-4-ene -21-carboxylic acid 纬-lactone acetate, 17-伪-pregn-4-ene-21-carboxylic acid, 17-hydroxy-7-伪-mercapto-3-oxo-, 纬-lactone acetate, 496916-40-6, 52-01-7, A…					Other	chemical drug					5833	HMDB0014565	496916-40-6
SST	Preprosomatostatin, prosomatostatin, SMST, SOM, somatostatin, SRIF, Srih, SS	somatostatin				Extracellular Space	other		6750	20604	24797
STAT						Nucleus	group	OPB-111077
STAT5a/b	Mgf, STAT5					Cytoplasm	group
steroid	steroids					Other	chemical - endogenous mammalian					--	--
streptozocin	1-methyl-1-nitroso-3-[(2S,3R,4R,5S,6R)-2,4,5-trihydroxy-6-(hydroxymethyl)oxan-3-yl]urea, 18883-66-4, C8H15N3O7, D-Glucopyranose, 2-deoxy-2-(((methylnitrosoamino)carbonyl)amino)-, glucopyranose, 2-deoxy-2-(3-methyl-3-nitrosoureido)-, D-, Streptozocin [Usan:Inn], Streptozocine [INN-French], Streptozocinium [Latin], Streptozocinum [INN-Latin], Streptozoticin, STREPTOZOTOCIN, streptozotocine, STRZ, S…					Other	chemical drug					29327	HMDB0014572	18883-66-4
sulfasalazine	(3E)-6-oxo-3-[[4-(pyridin-2-ylsulfamoyl)phenyl]hydrazinylidene]cyclohexa-1,4-diene-1-carboxylic acid, 599-79-1, Accucol, Alti-Sulfasalazine, Asulfidine, Azlufidine EN-Tabs, Azopyrin, Azopyrine, Azulfadine, Azulfidine, Azulfidine EN, Azulfidine EN-tabs, benzoic acid, 2-hydroxy-5-((4-((2-pyridinylamino)sulfonyl)phenyl)azo)-, benzoic acid, 2-hydroxy-5-((4-((2-pyridinylamino)sulphonyl)phenyl)azo)-, B…					Other	chemical drug					5353980	HMDB0014933	599-79-1
telmisartan	(1,1'-biphenyl)-2-carboxylic acid, 4'-((1,4'-dimethyl-2'-propyl(2,6'-bi-1H-benzimidazol)-1'-yl)methyl)-, 144701-48-4, 2-[4-[[4-methyl-6-(1-methylbenzimidazol-2-yl)-2-propylbenzimidazol-1-yl]methyl]phenyl]benzoic acid, 4'-((1,4'-dimethyl-2'-propyl(2,6'-bi-1H-benzimidazol)-1'-yl)methyl)-(1,1'-biphenyl)-2-carboxylic acid, 4'-[(1, 4'-dimethyl-2'-propyl[2, 6'-bi-1H-benzimidazol]-1'-yl)methyl]-[1, 1'-b…					Other	chemical drug					65999	HMDB0015101	144701-48-4
terbutaline	(5-[2-[(1, 1-dimethylethyl)amino]-1-hydroxyethyl]-1, 3-benzenediol sulfate), (5-[2-[(1, 1-dimethylethyl)amino]-1-hydroxyethyl]-1, 3-benzenediol sulphate), 23031-25-6, 23031-32-5, 5-[2-(tert-butylamino)-1-hydroxyethyl]benzene-1,3-diol, Brethaire, Brethancer, Brethine, Brican, Bricanyl, Bricar, Bricaril, Bricyn, C12H19NO3, Monovent, Syntovent, terbutaline sulfate, terbutaline sulphate					Other	chemical drug					5403	HMDB0015009	23031-32-5
TERC	DKCA1, hTR, LOC100133738, mTER, mTR, PFBMFT2, SCARNA19, telomerase RNA component, TELOMERASE VERT, Ter, TR, TRC3	telomerase RNA component				Other	other		7012	21748
testosterone	(8R,9S,10R,13S,14S,17S)-17-hydroxy-10,13-dimethyl-1,2,6,7,8,9,11,12,14,15,16,17-dodecahydrocyclopenta[a]phenanthren-3-one, 17-beta-hydroxy-8 alpha-4-androsten-3-one, 17-hydroxy-(17-beta)-androst-4-en-3-one, 17-hydroxy-(17-尾)-androst-4-en-3-one, 17-尾-hydroxy-8 伪-4-androsten-3-one, 17beta-hydroxyandrost-4-en-3-one, 4-androsten-17beta-ol-3-one, 58-22-0, 8 isotestosterone, Andriol, Andro, Andro 100, …					Other	chemical - endogenous mammalian					6013	HMDB0000234	58-22-0
testosterone propionate	17beta-(propionyloxy)androst-4-en-3-one, 17beta-hydroxy-4-androsten-3-one 17-propionate, 17beta-hydroxyandrost-4-en-3-one propionate, 57-85-2, Agovirin, androst-4-en-3-one, 17-(1-oxopropoxy)-, (17beta)-, C22H32O3, delta 4-androstene-17beta-ol-3-one, Testex, Testosterone Propionate, [(8R,9S,10R,13S,14S,17S)-10,13-dimethyl-3-oxo-1,2,6,7,8,9,11,12,14,15,16,17-dodecahydrocyclopenta[a]phenanthren-17-y…					Other	chemical drug					5995	HMDB0015489	57-85-2
TFF1		TFF1				Extracellular Space	other
TG	AITD3, cog, T4, TGN, Thyroglobulin, THYROID HORMONE	thyroglobulin				Extracellular Space	other		7038	21819	24826
Tgf beta	TGF 尾, TGF-beta 1, 2, and 3, TGF-尾 1, 2, and 3, Tgfb, transforming growth factor-尾					Extracellular Space	group	luspatercept
Tgtp1		Tgtp1				Other	enzyme
TH	DYT14, DYT5b, The, TYH, TYROSINE 3-MONOOXYGENASE, tyrosine hydroxylase	tyrosine hydroxylase				Cytoplasm	enzyme	tyrosine hydroxylase inhibitor, 5,6,7,8-tetrahydrobiopterin, metyrosine, alpha-methylparatyrosine	7054	21823	25085
thioctic acid	1,2-dithiolane-3-pentanoic acid, 1077-27-6, 5-(dithiolan-3-yl)pentanoic acid, 62-46-4, ALA, alpha-lipoic acid, C8H14O2S2, LA, lipoate, lipoic acid, thioetic acid, 伪-lipoic acid					Other	chemical drug					864	HMDB0014312	62-46-4
thyroid hormone						Other	chemical - endogenous mammalian					--	--
thyroxine	(2S)-2-amino-3-[4-(4-hydroxy-3,5-diiodophenoxy)-3,5-diiodophenyl]propanoic acid, 24486-40-6, 25416-65-3, 3,5,3',5'-tetraiodo-L-thyronine, 3,5,3',5'-tetraiodothyronine, 3-(4-(4-hydroxy-3,5-diiodophenoxy)-3,5-diiodophenyl)alanine, 51-48-9, 55-03-8, 587-29-1, 587-30-4, 6106-07-6, 7200-84-2, 74-16-8, 7488-70-2, C15H11I4NO4, Deladande, Levothyroxin, Delalande, Levothyroxin, Eltroxin, eltroxine, Euthyr…					Other	chemical - endogenous mammalian					5819	HMDB0000248	7488-70-2
Timp						Extracellular Space	group
TRH	Pro-TRH, THR, thyrotropin releasing hormone, TRF, TRH01	thyrotropin releasing hormone				Extracellular Space	other		7200	22044	25569
triacylglycerol	C6H5O6R3, TG, triacylglyceride, triacylglycerols, triglyacylglycerol, triglyceride, triglycerides, triglycerol					Other	chemical - endogenous non-mammalian					--	--
trichostatin A	(2E,4E,6R)-7-[4-(dimethylamino)phenyl]-N-hydroxy-4,6-dimethyl-7-oxohepta-2,4-dienamide, 2,4-heptadienamide, 7-(4-(dimethylamino)phenyl)-N-hydroxy-4,6-dimethyl-7-oxo-, (2E,4E,6R)-, 2,4-heptadienamide, 7-[4-(dimethylamino)phenyl]-N-hydroxy-4,6-dimethyl-7-oxo-, (2E,4E,6R)- (9CI), 58880-19-6, C17H22N2O3, trichstatin A, TSA					Other	chemical drug					444732	--	58880-19-6
troglitazone	2,4-thiazolidinedione, 5-((4-((3,4-dihydro-6-hydroxy-2,5,7,8-tetramethyl-2H-1-benzopyran-2-yl)methoxy)phenyl)methyl)-, 5-(4-((6-hydroxy-2,5,7,8-tetramethylchroman-2-yl-methoxy)benzyl)-2,4-thiazolidinedione), 5-[[4-[(6-hydroxy-2,5,7,8-tetramethyl-3,4-dihydrochromen-2-yl)methoxy]phenyl]methyl]-1,3-thiazolidine-2,4-dione, 97322-87-7, C24H27NO5S, CS-045, Noscal, Prelay, Resulin, Rezulin, Romglizone, …					Other	chemical drug					5591	--	97322-87-7
TSH	thyroid stimulating hormone, Thyrotropin					Plasma Membrane	complex
U0126	(2Z,3Z)-2,3-bis[amino-(2-aminophenyl)sulfanylmethylidene]butanedinitrile, (2Z,3Z)-2,3-bis[amino-(2-aminophenyl)sulphanylmethylidene]butanedinitrile, 1,4-diamino-2,3-dicyano-1,4-bis(2-aminophenylthio)butadiene, 1,4-diamino-2,3-dicyano-1,4-bis(o-aminophenylmercapto)butadiene, 109511-58-2, butanedinitrile, bis(amino((2-aminophenyl)thio)methylene)-, C18H16N6S2, succinonitrile, bis(amino(o-aminophenyl…					Other	chemical - kinase inhibitor					3006531	--	109511-58-2
UCN	Mpv17, Ucn1, UI, UROC, urocortin, UROCORTIN I, UROTENSIN I	urocortin				Extracellular Space	other		7349	22226	29151
UDP-N-acetylglucosamine	528-04-1, C17H27N3O17P2, UDP acetylglucosamine, UDP-alpha-N-acetyl-D-glucosamine, UDP-GlcNAc, UDP-N-acetyl-D-glucosamine, UDP-伪-N-acetyl-D-glucosamine, UDPGNAc, uridine 5'-(trihydrogen diphosphate), P'-(2-(acetylamino)-2-deoxy-alpha-D-glucopyranosyl) ester, uridine 5'-(trihydrogen diphosphate), P'-(2-(acetylamino)-2-deoxy-伪-D-glucopyranosyl) ester, uridine diphosphate-N-acetylglucosamine, uridine…					Other	chemical - endogenous mammalian					439157	HMDB0000290	528-04-1
ursolic acid	(1S,2R,4aS,6aR,6aS,6bR,8aR,10S,12aR,14bS)-10-hydroxy-1,2,6a,6b,9,9,12a-heptamethyl-2,3,4,5,6,6a,7,8,8a,10,11,12,13,14b-tetradecahydro-1H-picene-4a-carboxylic acid, 77-52-1, C30H48O3					Other	chemical - endogenous non-mammalian					64945	HMDB0002395	77-52-1
UTP	63-39-8, C9H15N2O15P3, INS316, uridine 5'-(tetrahydrogen triphosphate), uridine triphosphate, [[(2R,3S,4R,5R)-5-(2,4-dioxopyrimidin-1-yl)-3,4-dihydroxyoxolan-2-yl]methoxy-hydroxyphosphoryl] phosphono hydrogen phosphate					Other	chemical - endogenous mammalian					6133	HMDB0000285	63-39-8
valproic acid	1069-66-5, 2-propylpentanoic acid, 2-propylvaleric acid, 4-heptanecarboxylic acid, 76584-70-8, 99-66-1, AI3-10500, Alti-Valproic, Avugane, Baceca, BRN 1750447, C8H16O2, calcium valproate, Convulex, convulsofin, Delepsine, Depacon, Depakene, Depakine, Depakote, Depakote CP, Depakote ER, Depakote Sprinkle, Deproic, di-n-propylacetic acid, diprophylacetic acid, dipropylacetate, dipropylacetic acid, …					Other	chemical drug					3121	HMDB0001877	76584-70-8
valsartan	(2S)-3-methyl-2-[pentanoyl-[[4-[2-(2H-tetrazol-5-yl)phenyl]phenyl]methyl]amino]butanoic acid, 137862-53-4, C24H29N5O3, CGP-48933, Diovan, Kalpress, L-valine, N-(1-oxopentyl)-N-((2'-(1H-tetrazol-5-yl)(1,1'-biphenyl)-4-yl)methyl)-, Miten, N-(1-oxopentyl)-N-[[2'-(1H-tetrazol-5-yl)[1, 1'-biphenyl]-4-yl]methyl]-L-valine, N-(p-(o-1H-tetrazol-5-ylphenyl)benzyl)-N-valeryl-L-valine, N-valeryl-N-((2'-(1H-t…					Other	chemical drug					60846	HMDB0014323	137862-53-4
vitamin A	(2E,4E,6E,8E)-3,7-dimethyl-9-(2,6,6-trimethylcyclohexen-1-yl)nona-2,4,6,8-tetraen-1-ol, 11103-57-4, 3,7-dimethyl-9-(2,6,6-trimethyl-1-cyclohexen-1-yl)-2,4,6,8-nonate-traen-1-ol, 68-26-8, all-trans retinol, C20H30O, vitamin A, vitamin-A (all-trans-retinol)					Other	chemical - endogenous mammalian					445354	HMDB0000305	68-26-8
vitamin E	(2R)-2,5,7,8-tetramethyl-2-[(4R,8R)-4,8,12-trimethyltridecyl]-3,4-dihydrochromen-6-ol, 2H-1-benzopyran-6-ol, 3,4-dihydro-2,5,7,8-tetramethyl-2-((4R,8R)-4,8,12-trimethyltridecyl)-, (2R)-, 59-02-9, C29H50O2, D-alpha-tocopherol, D-伪-tocopherol, 伪-tocopherol					Other	chemical drug					14985	HMDB0001893	1959-02-09
Voltage Gated Calcium Channel	Ca2+ Channel, CaCN, Calcium Channel, HVA Calcium Channel, LTCC, VDCC, VGCC, VOCC, Voltage-Dependent Ca+ Channel, Voltage-Dependent Calcium Channel, Voltage-Gated Ca2+ Channel, VOLTAGE-OPERATED CALCIUM CHANNEL, voltage-sensitive calcium channels					Plasma Membrane	complex	amlodipine/olmesartan medoxomil, amlodipine/hydrochlorothiazide/valsartan, amlodipine/telmisartan, aliskiren/amlodipine, amlodipine/hydrochlorothiazide/olmesartan medoxomil, aliskiren/amlodipine/hydrochlorothiazide, amlodipine/valsartan, amlodipine/benazepril, amlodipine/atorvastatin, nisoldipine, amlodipine, tetrandrine, pregabalin

## Sheet: Browning
漏 2000-2019 QIAGEN. All rights reserved.
Symbol	Synonym(s)	Entrez Gene Name	Ensembl	Expr Log Ratio	Expr p-value	Location	Family	Drugs	Entrez Gene ID for Human	Entrez Gene ID for Mouse	Entrez Gene ID for Rat
ADRB3	Adrab3, ADRB, adrenergic receptor, beta 3, adrenergic receptor, 尾 3, adrenoceptor beta 3, adrenoceptor 尾 3, Beta3 adrenoceptor, BETA3AR, 尾 3-AR, 尾(3)AR	adrenoceptor beta 3	ENSMUSG00000031489	-0.678178	0.000270504	Plasma Membrane	G-protein coupled receptor	articaine/epinephrine, carteolol, dipivefrin, SR 58611, epinephrine/prilocaine, epinephrine/lidocaine, KUL 7211, myogane, mirabegron, latanoprost/timolol, epinephrine/methotrexate, carvedilol, ephedrine, guanethidine, levalbuterol, propranolol, dexamethasone/olanzapine, pindolol, esmolol, dorzolamide/timolol, fluoxetine/olanzapine, guanadrel, isoxsuprine, hydrochlorothiazide/propranolol, hydrochl…	155	11556	25645
ADRB1	ADR-beta1, ADR-尾1, ADRB1R, Adrenergic Receptor Beta 1, Adrenergic Receptor 尾 1, adrenergic receptor, beta 1, adrenergic receptor, 尾 1, adrenoceptor beta 1, adrenoceptor 尾 1, B1AR, beta-AR, beta1-adrenergic receptor, beta1-ADRENORECEPTOR, BETA1AR, beta2-AR, RATB1AR, RHR, 尾 1-adrenergic receptor, 尾-AR, 尾1-AR, 尾2-AR	adrenoceptor beta 1	ENSMUSG00000035283	-0.628085	0.00101521	Plasma Membrane	G-protein coupled receptor	articaine/epinephrine, bupivacaine/epinephrine, carteolol, dipivefrin, epinephrine/prilocaine, epinephrine/lidocaine, KUL 7211, celiprolol, myogane, practolol, nebivolol, bopindolol, latanoprost/timolol, epinephrine/methotrexate, nebivolol/valsartan, bisoprolol/hydrochlorothiazide, amiodarone, carvedilol, ephedrine, guanethidine, levalbuterol, propranolol, dexamethasone/olanzapine, betaxolol, pin…	153	11554	24925
PNPLA2	0610039C21Rik, 1110001C14Rik, Adipose triglyceride lipase, ATGL, DESNUTRIN, FP17548, Gs2, iPLA2zeta, LOC100507839, LOC100911615, patatin-like phospholipase domain containing 2, patatin-like phospholipase domain-containing protein 2-like, PEDF-R, RGD1309044, TRIACYLGLYCEROL HYDROLASE, TTS-2.2, TTS2	patatin like phospholipase domain containing 2	ENSMUSG00000025509	-0.577097	0.00315217	Cytoplasm	enzyme		57104	66853	100911615|361676
ADRB2	ADR-beta2, ADR-尾2, ADRB2R, ADRBR, Adrenergic Receptor Beta 2, Adrenergic Receptor 尾 2, adrenergic receptor, beta 2, adrenergic receptor, 尾 2, adrenoceptor beta 2, adrenoceptor 尾 2, B2AR, Badm, BAR, Beta-2 adrenoceptor, Beta-2 receptor, Beta-adrenergic receptor 2a, Beta2 Adrenergic Receptor, BETA2AR, Gpcr7, 尾 2-adrenergic receptor, 尾(2)AR, 尾-2 adrenoceptor, 尾-2 receptor, 尾-adrenergic receptor 2a, …	adrenoceptor beta 2	ENSMUSG00000045730	-0.569814	0.00365213	Plasma Membrane	G-protein coupled receptor	articaine/epinephrine, bupivacaine/epinephrine, carteolol, dipivefrin, meluadrine, epinephrine/prilocaine, epinephrine/lidocaine, bedoradrine, KUL 7211, celiprolol, arformoterol, indacaterol, myogane, budesonide/formoterol, nebivolol, vilanterol, olodaterol, formoterol/mometasone furoate, glycopyrrolate/indacaterol, fluticasone furoate/vilanterol, latanoprost/timolol, umeclidinium/vilanterol, epi…	154	11555	24176
TNS2	C1-TEN, KIAA1075, nep, nph, TENC1, tensin 2	tensin 2	ENSMUSG00000037003	-0.565545	0.00397516	Plasma Membrane	other		23371	209039	315326
ACACB	ACC-beta, ACC-尾, ACC2, ACCB, acetyl-CoA carboxylase beta, acetyl-CoA carboxylase 尾, acetyl-Coenzyme A carboxylase beta, acetyl-Coenzyme A carboxylase 尾, AI597064, AW743042, C87246, HACC275, LOC283445	acetyl-CoA carboxylase beta	ENSMUSG00000042010	-0.537291	0.00677963	Cytoplasm	enzyme		32	100705	116719
FGFRL1	FGFR5, FGFR5beta, FGFR5gamma, FHFR, fibroblast growth factor receptor-like 1	fibroblast growth factor receptor like 1	ENSMUSG00000008090	-0.536614	0.00686306	Plasma Membrane	transmembrane receptor		53834	116701	360903
ACACA	A530025K05RIK, ACAC, ACACAD, ACC, Acc alpha, Acc 伪, ACC1, ACCA, Acetyl-CoA carboxylase, ACETYL-COA CARBOXYLASE 1, acetyl-CoA carboxylase alpha, acetyl-CoA carboxylase 伪, acetyl-Coenzyme A carboxylase alpha, acetyl-Coenzyme A carboxylase 伪, Gm738	acetyl-CoA carboxylase alpha	ENSMUSG00000020532	-0.505011	0.0118356	Cytoplasm	enzyme		31	107476	60581
PPARG	CIMT1, GLM1, NR1C3, peroxisome proliferator activator receptor 纬, peroxisome proliferator-activated receptor gamma, peroxisome proliferator-activated receptor 纬, PPAR gamma 3, PPAR 纬 3, PPAR-gamma, PPAR-纬, Pparg1, PPFP, receptor 纬	peroxisome proliferator activated receptor gamma	ENSMUSG00000000440	-0.496009	0.0136994	Nucleus	ligand-dependent nuclear receptor	icosapent, amlodipine/telmisartan, inolitazone, aleglitazar, aspirin/dipyridamole/telmisartan, clopidogrel/telmisartan, glimepiride/rosiglitazone, nicotinic acid/pioglitazone, alogliptin/pioglitazone, glimepiride/pioglitazone, GED-0507-34-levo, INS/pioglitazone, rosiglitazone, farglitazar, sulfasalazine, pioglitazone, telmisartan, tesaglitazar, troglitazone, hydrochlorothiazide/telmisartan, balsa…	5468	19016	25664
SLC27A1	ACSVL5, FATP, FATP-1, solute carrier family 27 (fatty acid transporter), member 1, solute carrier family 27 member 1	solute carrier family 27 member 1	ENSMUSG00000031808	-0.4594	0.0239217	Plasma Membrane	transporter		376497	26457	94172
KCNK3	cTBAK-1, K2p3.1, OAT1, potassium channel, subfamily K, member 3, potassium two pore domain channel subfamily K member 3, PPH4, rTASK, TASK, TASK-1, TBAK1	potassium two pore domain channel subfamily K member 3	ENSMUSG00000049265	-0.43601	0.0331822	Plasma Membrane	ion channel	doxapram, nicorandil, amiodarone, halothane	3777	16527	29553
CYP26B1	CP26, CYP26A2, cytochrome P450 family 26 subfamily B member 1, cytochrome P450, family 26, subfamily b, polypeptide 1, P450 26A2, P450RAI-2, RHFCA	cytochrome P450 family 26 subfamily B member 1	ENSMUSG00000063415	-0.388755	0.0604558	Cytoplasm	enzyme		56603	232174	312495
EBF2	COE2, D14Ggc1e, early B-cell factor 2, Mmot1, O/E-3, OE-3	early B cell factor 2	ENSMUSG00000022053	-0.38581	0.0626015	Nucleus	transcription regulator		64641	13592	361060
CIDEA	AW212747, cell death-inducing DFFA-like effector a, cell death-inducing DNA fragmentation factor, alpha subunit-like effector A, cell death-inducing DNA fragmentation factor, 伪 subunit-like effector A, Dff, LOC683592	cell death-inducing DFFA-like effector a	ENSMUSG00000024526	-0.37411	0.0717088	Cytoplasm	other		1149	12683	291541
PRDM16	5730557K01RIK, CMD1LL, csp1, KMT8F, LOC100290519, LOC647868, LVNC8, MEL1, PFM13, PR domain containing 16, PR/SET domain 16	PR/SET domain 16	ENSMUSG00000039410	-0.372989	0.0726312	Nucleus	transcription regulator		63976	70673	100366024
FABP4	422/aP2, A-fab, A-FABP, Adipocyte fatty acid binding, ALBP, ALBP/Ap2, AP2, Ap2 lipid-binding protein, fatty acid binding protein 4, fatty acid binding protein 4, adipocyte, HEL-S-104, Lbpl, P15	fatty acid binding protein 4	ENSMUSG00000062515	-0.346319	0.0973583	Cytoplasm	transporter		2167	11770	79451
MTUS1	AI481402, ATBP, ATBP135, ATIP, ATIP1, Atip3b, ATIP4, B430010I23RIK, B430305I03Rik, C85752, Cctsg1-440, ICIS, LOC100911065, MD44, microtubule associated scaffold protein 1, microtubule-associated tumor suppressor 1 homolog, microtubule-associated tumour suppressor 1 homolog, mitochondrial tumor suppressor 1, mitochondrial tumour suppressor 1, mKIAA1288, MP44, MTSG1	microtubule associated scaffold protein 1	ENSMUSG00000045636	-0.342038	0.101848	Extracellular Space	other		57509	102103	100911065
FGFR1	AW208770, bFGF-R-1, BFGFR, c-fgr, CD331, CEK, Eask, ECCL, FGF receptor 1, FGFBR, FGFR-I, Fibroblast growth factor receptor 1, FLG, FLT-2, HBGFR, HH2, HRTFDS, Hspy, KAL2, MFR, N-SAM, OGD	fibroblast growth factor receptor 1	ENSMUSG00000031565	-0.325839	0.120227	Plasma Membrane	kinase	pazopanib, lenvatinib, nintedanib, regorafenib, bortezomib/sorafenib, dexamethasone/lenalidomide/sorafenib, GSK3052230, lucitanib, cytarabine/idarubicin/sorafenib, 5-azacytidine/sorafenib, decitabine/sorafenib, debio 1347, ARQ 087, SAR103168, sulfatinib, everolimus/sorafenib, pemigatinib, PRN1371, docetaxel/nintedanib, everolimus/lenvatinib, sorafenib, sorafenib/sulindac/sunitinib, crizotinib/paz…	2260	14182	79114
HOXC9	homeobox C9, Hox-3.2, HOX3, HOX3B, HOXC8, LOC100912116	homeobox C9	ENSMUSG00000036139	-0.317293	0.130844	Nucleus	transcription regulator		3225	15427	368178
TNFRSF9	4-1BB, A930040I11RIK, AA408498, AI325004, CD137, CDw137, ILA, Ly63, TNF receptor superfamily member 9, tumor necrosis factor receptor superfamily, member 9, tumour necrosis factor receptor superfamily, member 9	TNF receptor superfamily member 9	ENSMUSG00000028965	-0.310117	0.140267	Plasma Membrane	transmembrane receptor	urelumab, PF-05082566, PRS-343, anti-CD137 antibody	3604	21942	500590
UCP1	AI385626, SLC25A7, Thermogenin, UCP, Ucpa, Uncoupling protein 1, uncoupling protein 1 (mitochondrial, proton carrier), Uncp	uncoupling protein 1	ENSMUSG00000031710	-0.307171	0.144272	Cytoplasm	transporter		7350	22227	24860
ACSL1	ACAS, Acas1, ACS, ACS1, ACYL-COA SYNTHETASE, Acyl-coa synthetase 5, acyl-CoA synthetase long-chain family member 1, COAA, FACL1, FACL2, FACS, Facs1, Fatty acid coa ligase 2, Fatty Acid Coenzyme A Ligase, Long Chain 2, LACS, LACS 1, LACS2, Long Chain Acyl-CoA Synthetase 2, Long chain fatty acid CoA synthase	acyl-CoA synthetase long chain family member 1	ENSMUSG00000018796	-0.293415	0.164058	Cytoplasm	enzyme		2180	14081	25288
PPARGC1A	A830037N07RIK, Gm11133, LEM6, peroxisome proliferative activated receptor, gamma, coactivator 1 alpha, peroxisome proliferative activated receptor, 纬, coactivator 1 伪, Peroxisome Proliferator-Activating Receptor Gamma Coactivator 1 Alpha, Peroxisome Proliferator-Activating Receptor 纬 Coactivator 1 伪, Peroxisome Proliferator-Activating Receptor 纬 Coactivator 1alpha, PGC-1, PGC-1(alpha), PGC-1(伪), …	PPARG coactivator 1 alpha	ENSMUSG00000029167	-0.272373	0.197876	Nucleus	transcription regulator		10891	19017	83516
FGF21	fibroblast growth factor 21	fibroblast growth factor 21	ENSMUSG00000030827	-0.256177	0.226932	Extracellular Space	growth factor		26291	56636	170580
FGF10	AEY17, BB213776, fibroblast growth factor 10, Gsfaey17	fibroblast growth factor 10	ENSMUSG00000021732	-0.229194	0.281348	Extracellular Space	growth factor		2255	14165	25443
CPT1B	carnitine palmitoyl transferase I, carnitine palmitoyltransferase 1B, carnitine palmitoyltransferase 1b, muscle, Cpt i 尾, CPT-IB, Cpt1, Cpt1 尾, CPT1-M, CPTI, CPTI-M, M-CPT1, M-CPTI, MCCPT1	carnitine palmitoyltransferase 1B	ENSMUSG00000078937	-0.207159	0.331409	Cytoplasm	enzyme		1375	12895	25756
MTOR	2610315D21Rik, AI327068, Flat, FRAP, FRAP1, FRAP2, FRB, mechanistic target of rapamycin kinase, RAFT1, RAPT1, RRAFT1, SKS	mechanistic target of rapamycin kinase	ENSMUSG00000028991	-0.182182	0.3942	Nucleus	kinase	ridaforolimus, OSI-027, methotrexate/sirolimus/tacrolimus, dactolisib, AZD8055, vistusertib, PF-4691502, apitolisib, PKI-179, everolimus/exemestane, lenalidomide/temsirolimus, CC-223, gedatolisib, imatinib/sirolimus, DS-7423, P7170, cyclosporine A/sirolimus/tacrolimus, LY3023414, mTOR inhibitor, PWT33597, PQR309, ME-344, VS-5584, everolimus/prednisone, everolimus/sorafenib, everolimus/gefitinib, …	2475	56717	56718
TMEM26	3230401A06, AI195372, transmembrane protein 26	transmembrane protein 26	ENSMUSG00000060044	-0.176072	0.410517	Other	other		219623	327766	309724
FGFR2	AU043015, AW556123, BBDS, BEK, BFR-1, CD332, CEK3, CFD1, ECT1, Fgfr-7, Fgfr2 3c, Fgfr2b, Fgfr2b isoform, Fgfr2c isoform, fibroblast growth factor receptor 2, JWS, K-SAM, KGFR, KGFRTr, svs, TK14, TK25	fibroblast growth factor receptor 2	ENSMUSG00000030849	-0.073231	0.73381	Plasma Membrane	kinase	pazopanib, lenvatinib, nintedanib, regorafenib, dexamethasone/thalidomide, bortezomib/dexamethasone/thalidomide, rituximab/thalidomide, bortezomib/thalidomide, prednisone/thalidomide, BAY1179470, lucitanib, debio 1347, ARQ 087, FPA144, BAY1187982, pemigatinib, PRN1371, docetaxel/nintedanib, everolimus/lenvatinib, thalidomide, palifermin	2263	14183	25022
HSPB7	cvHSP, heat shock protein family B (small) member 7, heat shock protein family, member 7 (cardiovascular), Hsp25-2	heat shock protein family B (small) member 7	ENSMUSG00000006221	-0.0652278	0.762032	Cytoplasm	other		27129	29818	50565
BMP7	bone morphogenetic protein 7, OP-1, osteogenic protein 1	bone morphogenetic protein 7	ENSMUSG00000008999	-0.0254727	0.905951	Extracellular Space	growth factor		655	12162	85272
EGLN3	2610021G09Rik, AI505553, AI648162, egl-9 family hypoxia-inducible factor 3, HIFP4H3, HIFPH3, PHD-3, SM-20	egl-9 family hypoxia inducible factor 3	ENSMUSG00000035105	-0.0251701	0.907063	Cytoplasm	enzyme	molidustat	112399	112407	54702
FGFR3	ACH, CD333, CEK2, Fgfr3 iiib, fibroblast growth factor receptor 3, Flg-2, FR3, HBGFR, HSFGFR3EX, JTK4, Mfr3, sam3	fibroblast growth factor receptor 3	ENSMUSG00000054252	0.00496352	0.981636	Plasma Membrane	kinase	pazopanib, lenvatinib, masitinib, nintedanib, debio 1347, ARQ 087, SAR103168, B-701, pemigatinib, PRN1371, LY3076226, docetaxel/nintedanib, everolimus/lenvatinib, crizotinib/pazopanib	2261	14184	84489
RNF34	AW061037, AW536122, BC004042, C88279, CARP1, hRFI, MGC7670, Momo, RFI, RIF, RIFF, ring finger protein 34	ring finger protein 34	ENSMUSG00000029474	0.0207826	0.923212	Cytoplasm	enzyme		80196	80751	282845
FGFR4	CD334, fibroblast growth factor receptor 4, JTK2, TKF	fibroblast growth factor receptor 4	ENSMUSG00000005320	0.075945	0.724312	Plasma Membrane	kinase	lenvatinib, FGF401, BLU-554, PRN1371, U3-1784, everolimus/lenvatinib, H3B-6527, INCB062079, LY2874455	2264	14186	25114
PDK4	AV005916, PDHK4, pyruvate dehydrogenase kinase 4, pyruvate dehydrogenase kinase, isoenzyme 4	pyruvate dehydrogenase kinase 4	ENSMUSG00000019577	0.15283	0.475879	Cytoplasm	kinase		5166	27273	89813
TGFB1	Beta Ig-h3, CED, DPD1, LAP, TGF-beta1, TGF-尾, tgf-尾(1), TGF-尾1, TGFB, TGFbeta, transforming growth factor beta 1, transforming growth factor, beta 1, transforming growth factor, 尾 1, transforming growth factor-尾 1, Transforming growth factor-尾(1), 尾 Ig-h3	transforming growth factor beta 1	ENSMUSG00000002603	0.22471	0.291125	Extracellular Space	growth factor	dalantercept, fresolimumab, LY3200882, MSB0011359C, NIS793	7040	21803	59086
STAC2	24b2, 24b2/STAC2, AW240854, SH3 and cysteine rich domain 2	SH3 and cysteine rich domain 2	ENSMUSG00000017400	0.272883	0.197005	Other	other		342667	217154	363674
EYA2	EAB1, EYA transcriptional coactivator and phosphatase 2	EYA transcriptional coactivator and phosphatase 2	ENSMUSG00000017897	0.320082	0.127308	Nucleus	phosphatase		2139	14049	156826
FGF1	ACIDIC FGF, AFGF, Dffrx, ECGF, ECGF-beta, ECGF-尾, ECGFA, ECGFB, EDGF, EDGF II, Fam, FGF, FGF-alpha, FGF-伪, FGFA, fibroblast growth factor 1, Fibroblast growth factor alpha, Fibroblast growth factor 伪, GLIO703, HBGF-1, HEPARIN binding ECGF	fibroblast growth factor 1	ENSMUSG00000036585	0.343427	0.100374	Extracellular Space	growth factor	pentosan polysulfate	2246	14164	25317
Bmp8b	bone morphogenetic protein 8b, Op3	bone morphogenetic protein 8b				Extracellular Space	cytokine			12164	679119
RPS6KB2	KLS, P54, p70 S6 kinase beta, p70 S6 kinase 尾, p70 S6k 尾, p70(S6K)-beta, p70(S6K)-尾, P70-beta, P70-beta-1, P70-beta-2, P70-尾, P70-尾-1, P70-尾-2, p70S6Kb, ribosomal protein S6 kinase B2, ribosomal protein S6 kinase, polypeptide 2, S6K-beta, S6K-beta-2, S6K-尾, S6K-尾-2, S6K2, S6KB, S6KI(2), SRK, STK14B	ribosomal protein S6 kinase B2				Cytoplasm	kinase		6199	58988	361696
