# Supplementary material for: The carbohydrate-insulin model does not explain the impact of varying dietary macronutrients on the body weight and adiposity of mice
Source: Mol Metab. 2019 Nov 16;32:27–43. doi: 10.1016/j.molmet.2019.11.010 (PMC6938849; doi:10.1016/j.molmet.2019.11.010)
Supplement: Multimedia component 3 [file mmc3.xlsx]

## Sheet: Meta data
Overview of the data
Data in these sheets refer to mRNA counts of genes in hypothalami of male C57BL/6 mice exposed to 24 different diets.
From each diet group, the hypothalami of 8 individuals were collected:
the left halves of two, and the right halves of another two, were pooled together as one sample,
and the same was performed with the other 4 hypothalami, resulting in each diet group having 2 pooled samples of 4 hypothalami,
which makes 48 hypothalamus samples across the 24 diets.
The mRNA counts refer to counts per million (cpm), and only genes with the cpm >= 1 in at least one of the 24 diets group were retained, which in total were 15371.
Sheet All genes contains the Ensembl_ids and the individual counts per million (cpm) of 15371genes in 48 samples of 24 diets.
Column A is Ensembl_ids of the 15371 genes.
Column B is Pearson regression coefficient.
Column C is p value.
Sheet Hunger pathway contains the genes involved in the hunger pathway

## Sheet: All genes
	r	p
ENSMUSG00000029819	-0.631984	0.000923428
ENSMUSG00000005705	-0.604676	0.00174844
ENSMUSG00000035458	-0.536903	0.00682731
ENSMUSG00000026894	-0.483645	0.0166455
ENSMUSG00000025150	-0.481816	0.0171222
ENSMUSG00000001128	-0.466648	0.0215198
ENSMUSG00000030107	-0.463111	0.0226662
ENSMUSG00000030699	-0.456928	0.0247889
ENSMUSG00000037020	-0.453713	0.0259539
ENSMUSG00000031380	-0.452769	0.0263042
ENSMUSG00000031838	-0.449158	0.0276797
ENSMUSG00000087445	-0.441838	0.0306447
ENSMUSG00000038704	-0.441222	0.0309054
ENSMUSG00000066196	-0.433613	0.0342732
ENSMUSG00000044339	-0.431209	0.0353956
ENSMUSG00000089832	-0.427468	0.0372
ENSMUSG00000026198	-0.42351	0.0391875
ENSMUSG00000024186	-0.422857	0.0395237
ENSMUSG00000044916	-0.422531	0.0396922
ENSMUSG00000032246	-0.421924	0.0400073
ENSMUSG00000093080	-0.420003	0.0410178
ENSMUSG00000022615	-0.417428	0.0424045
ENSMUSG00000032586	-0.416662	0.0428237
ENSMUSG00000023348	-0.414909	0.0437955
ENSMUSG00000051965	-0.414892	0.0438055
ENSMUSG00000021493	-0.414582	0.0439788
ENSMUSG00000002769	-0.413882	0.044373
ENSMUSG00000072620	-0.411912	0.0454974
ENSMUSG00000097591	-0.410989	0.0460324
ENSMUSG00000060600	-0.404749	0.0497757
ENSMUSG00000022483	-0.404616	0.0498575
ENSMUSG00000022575	-0.401585	0.0517617
ENSMUSG00000062906	-0.39968	0.0529873
ENSMUSG00000022847	-0.399673	0.052992
ENSMUSG00000016356	-0.399659	0.0530009
ENSMUSG00000030281	-0.398344	0.05386
ENSMUSG00000020131	-0.397702	0.0542836
ENSMUSG00000030125	-0.397276	0.0545656
ENSMUSG00000035711	-0.396834	0.0548601
ENSMUSG00000025650	-0.396352	0.055182
ENSMUSG00000029022	-0.395618	0.0556755
ENSMUSG00000024871	-0.395063	0.0560506
ENSMUSG00000040690	-0.394126	0.056689
ENSMUSG00000022014	-0.393776	0.056929
ENSMUSG00000076609	-0.393775	0.0569294
ENSMUSG00000045282	-0.393369	0.0572083
ENSMUSG00000052974	-0.393084	0.0574052
ENSMUSG00000025498	-0.391934	0.0582033
ENSMUSG00000042828	-0.390904	0.0589263
ENSMUSG00000079103	-0.390595	0.0591442
ENSMUSG00000091898	-0.38759	0.0612976
ENSMUSG00000053964	-0.387262	0.0615364
ENSMUSG00000028298	-0.38614	0.0623581
ENSMUSG00000037243	-0.384665	0.0634511
ENSMUSG00000040189	-0.384049	0.0639123
ENSMUSG00000097296	-0.383988	0.0639578
ENSMUSG00000043923	-0.381646	0.0657343
ENSMUSG00000092300	-0.380742	0.06643
ENSMUSG00000086859	-0.379033	0.0677612
ENSMUSG00000079022	-0.378063	0.0685255
ENSMUSG00000040287	-0.377687	0.0688236
ENSMUSG00000015451	-0.37764	0.0688607
ENSMUSG00000037738	-0.377298	0.069133
ENSMUSG00000097885	-0.373877	0.0718997
ENSMUSG00000020534	-0.37307	0.0725645
ENSMUSG00000034758	-0.372433	0.0730922
ENSMUSG00000010044	-0.371647	0.0737484
ENSMUSG00000040938	-0.371065	0.0742367
ENSMUSG00000039110	-0.370973	0.0743141
ENSMUSG00000026387	-0.370833	0.0744316
ENSMUSG00000000154	-0.369	0.075989
ENSMUSG00000026941	-0.368537	0.0763864
ENSMUSG00000060981	-0.367718	0.0770924
ENSMUSG00000084846	-0.367553	0.0772356
ENSMUSG00000054134	-0.366506	0.0781468
ENSMUSG00000068686	-0.365844	0.0787271
ENSMUSG00000046854	-0.365442	0.0790812
ENSMUSG00000089736	-0.364132	0.0802435
ENSMUSG00000026875	-0.363817	0.0805253
ENSMUSG00000036151	-0.362674	0.0815527
ENSMUSG00000002324	-0.35932	0.0846247
ENSMUSG00000043644	-0.359005	0.0849176
ENSMUSG00000051550	-0.358235	0.0856363
ENSMUSG00000075569	-0.357145	0.086662
ENSMUSG00000028047	-0.357012	0.086788
ENSMUSG00000035697	-0.356963	0.0868346
ENSMUSG00000028910	-0.356573	0.0872046
ENSMUSG00000048445	-0.356327	0.0874387
ENSMUSG00000024330	-0.355728	0.0880102
ENSMUSG00000095276	-0.355073	0.0886377
ENSMUSG00000032968	-0.354285	0.0893979
ENSMUSG00000031893	-0.354036	0.0896389
ENSMUSG00000035042	-0.352782	0.0908613
ENSMUSG00000035435	-0.351928	0.0917007
ENSMUSG00000059851	-0.351478	0.0921449
ENSMUSG00000046056	-0.350727	0.0928912
ENSMUSG00000074252	-0.349768	0.0938496
ENSMUSG00000024793	-0.349733	0.0938846
ENSMUSG00000038060	-0.348178	0.0954554
ENSMUSG00000067158	-0.347511	0.0961346
ENSMUSG00000092981	-0.347232	0.0964202
ENSMUSG00000098051	-0.346515	0.097156
ENSMUSG00000061028	-0.34508	0.0986422
ENSMUSG00000090210	-0.344464	0.0992852
ENSMUSG00000097163	-0.34372	0.100066
ENSMUSG00000068758	-0.34249	0.101367
ENSMUSG00000056718	-0.34248	0.101378
ENSMUSG00000023968	-0.342314	0.101553
ENSMUSG00000094840	-0.341964	0.101926
ENSMUSG00000024136	-0.341767	0.102137
ENSMUSG00000028197	-0.341602	0.102314
ENSMUSG00000024965	-0.341312	0.102624
ENSMUSG00000098146	-0.34124	0.102701
ENSMUSG00000038637	-0.340771	0.103205
ENSMUSG00000018126	-0.340704	0.103278
ENSMUSG00000041354	-0.340432	0.103571
ENSMUSG00000025145	-0.339742	0.104318
ENSMUSG00000023764	-0.33865	0.105507
ENSMUSG00000085399	-0.338503	0.105669
ENSMUSG00000002625	-0.338138	0.10607
ENSMUSG00000046991	-0.337855	0.106381
ENSMUSG00000043085	-0.337269	0.107027
ENSMUSG00000027386	-0.336954	0.107376
ENSMUSG00000063704	-0.335767	0.108698
ENSMUSG00000020282	-0.335497	0.109001
ENSMUSG00000024325	-0.335173	0.109364
ENSMUSG00000025723	-0.333899	0.110803
ENSMUSG00000030409	-0.333857	0.110851
ENSMUSG00000039099	-0.333847	0.110862
ENSMUSG00000021495	-0.333277	0.11151
ENSMUSG00000025188	-0.332612	0.11227
ENSMUSG00000097736	-0.331515	0.113532
ENSMUSG00000042328	-0.331223	0.11387
ENSMUSG00000032523	-0.331202	0.113894
ENSMUSG00000047021	-0.330343	0.114891
ENSMUSG00000023411	-0.329927	0.115377
ENSMUSG00000086291	-0.329581	0.115782
ENSMUSG00000035852	-0.328874	0.116612
ENSMUSG00000050761	-0.328641	0.116887
ENSMUSG00000049676	-0.328452	0.117111
ENSMUSG00000026649	-0.328112	0.117513
ENSMUSG00000091993	-0.327947	0.117708
ENSMUSG00000087038	-0.327835	0.117841
ENSMUSG00000015452	-0.327411	0.118345
ENSMUSG00000057246	-0.32739	0.11837
ENSMUSG00000028865	-0.327106	0.118709
ENSMUSG00000025036	-0.325917	0.120133
ENSMUSG00000023341	-0.325156	0.121052
ENSMUSG00000003549	-0.324344	0.122038
ENSMUSG00000049685	-0.322976	0.123712
ENSMUSG00000096727	-0.322403	0.124417
ENSMUSG00000060572	-0.321941	0.124989
ENSMUSG00000030589	-0.319332	0.128252
ENSMUSG00000020469	-0.319143	0.12849
ENSMUSG00000031662	-0.319004	0.128666
ENSMUSG00000107138	-0.318639	0.129129
ENSMUSG00000034449	-0.318629	0.129142
ENSMUSG00000079681	-0.318059	0.129866
ENSMUSG00000002007	-0.317861	0.130119
ENSMUSG00000070371	-0.317299	0.130836
ENSMUSG00000063564	-0.31692	0.131322
ENSMUSG00000010122	-0.316887	0.131365
ENSMUSG00000022763	-0.315937	0.132588
ENSMUSG00000042784	-0.315849	0.132703
ENSMUSG00000040860	-0.315512	0.133139
ENSMUSG00000032491	-0.315131	0.133634
ENSMUSG00000090272	-0.314892	0.133945
ENSMUSG00000025138	-0.314576	0.134356
ENSMUSG00000030321	-0.313935	0.135196
ENSMUSG00000048967	-0.313881	0.135266
ENSMUSG00000028860	-0.313881	0.135266
ENSMUSG00000025473	-0.312665	0.136867
ENSMUSG00000051811	-0.312504	0.137081
ENSMUSG00000035279	-0.311668	0.138191
ENSMUSG00000055692	-0.311168	0.138858
ENSMUSG00000030708	-0.311099	0.13895
ENSMUSG00000034771	-0.310682	0.139508
ENSMUSG00000026564	-0.310147	0.140228
ENSMUSG00000001119	-0.309409	0.141223
ENSMUSG00000097391	-0.308871	0.141952
ENSMUSG00000033731	-0.307788	0.143428
ENSMUSG00000005547	-0.307571	0.143724
ENSMUSG00000012126	-0.306844	0.144723
ENSMUSG00000107272	-0.306765	0.144831
ENSMUSG00000038011	-0.305525	0.146546
ENSMUSG00000032690	-0.305393	0.14673
ENSMUSG00000034041	-0.304346	0.14819
ENSMUSG00000035370	-0.304063	0.148586
ENSMUSG00000001604	-0.303849	0.148887
ENSMUSG00000030406	-0.303827	0.148918
ENSMUSG00000079017	-0.303192	0.149812
ENSMUSG00000063011	-0.302999	0.150084
ENSMUSG00000104951	-0.302856	0.150286
ENSMUSG00000001023	-0.302847	0.150299
ENSMUSG00000040701	-0.302291	0.151086
ENSMUSG00000002227	-0.302026	0.151463
ENSMUSG00000022178	-0.301827	0.151746
ENSMUSG00000020836	-0.301507	0.152202
ENSMUSG00000039648	-0.300263	0.153985
ENSMUSG00000037337	-0.29961	0.154925
ENSMUSG00000072572	-0.299125	0.155628
ENSMUSG00000048617	-0.299123	0.15563
ENSMUSG00000106547	-0.29904	0.15575
ENSMUSG00000046718	-0.298962	0.155864
ENSMUSG00000004931	-0.298726	0.156206
ENSMUSG00000075600	-0.298661	0.156301
ENSMUSG00000047502	-0.297914	0.157389
ENSMUSG00000024397	-0.297819	0.157529
ENSMUSG00000102705	-0.29701	0.158714
ENSMUSG00000027297	-0.296191	0.15992
ENSMUSG00000019737	-0.296133	0.160007
ENSMUSG00000097399	-0.295793	0.160509
ENSMUSG00000099876	-0.294461	0.16249
ENSMUSG00000103711	-0.294458	0.162495
ENSMUSG00000039323	-0.29444	0.162522
ENSMUSG00000097601	-0.294395	0.162589
ENSMUSG00000079547	-0.294188	0.162898
ENSMUSG00000030276	-0.29396	0.16324
ENSMUSG00000009566	-0.293563	0.163836
ENSMUSG00000067235	-0.293543	0.163866
ENSMUSG00000020241	-0.293522	0.163898
ENSMUSG00000019734	-0.293519	0.163903
ENSMUSG00000004626	-0.293185	0.164404
ENSMUSG00000020804	-0.292355	0.165657
ENSMUSG00000026418	-0.29207	0.16609
ENSMUSG00000038195	-0.291924	0.166312
ENSMUSG00000026807	-0.291749	0.166577
ENSMUSG00000043789	-0.291739	0.166593
ENSMUSG00000042073	-0.291579	0.166835
ENSMUSG00000043541	-0.290981	0.167747
ENSMUSG00000005640	-0.290906	0.167862
ENSMUSG00000090136	-0.29086	0.167933
ENSMUSG00000062284	-0.290373	0.168679
ENSMUSG00000036931	-0.290148	0.169024
ENSMUSG00000095742	-0.288433	0.171671
ENSMUSG00000086806	-0.288315	0.171854
ENSMUSG00000095041	-0.287659	0.172876
ENSMUSG00000059540	-0.286537	0.174633
ENSMUSG00000087306	-0.286281	0.175035
ENSMUSG00000083889	-0.286126	0.175278
ENSMUSG00000002279	-0.28567	0.175998
ENSMUSG00000004952	-0.28544	0.176362
ENSMUSG00000036138	-0.285329	0.176537
ENSMUSG00000028108	-0.284793	0.177387
ENSMUSG00000042707	-0.284723	0.177498
ENSMUSG00000084904	-0.284594	0.177703
ENSMUSG00000059326	-0.283611	0.179271
ENSMUSG00000001962	-0.283525	0.179409
ENSMUSG00000043833	-0.283363	0.179667
ENSMUSG00000040165	-0.283221	0.179895
ENSMUSG00000032295	-0.283162	0.179991
ENSMUSG00000030735	-0.283119	0.180059
ENSMUSG00000030862	-0.28311	0.180074
ENSMUSG00000032198	-0.28268	0.180765
ENSMUSG00000037761	-0.282652	0.18081
ENSMUSG00000023191	-0.282566	0.180948
ENSMUSG00000025572	-0.28238	0.181248
ENSMUSG00000027643	-0.282338	0.181315
ENSMUSG00000032842	-0.281952	0.181939
ENSMUSG00000100075	-0.281895	0.182031
ENSMUSG00000033987	-0.281724	0.182307
ENSMUSG00000072770	-0.2815	0.18267
ENSMUSG00000015476	-0.280637	0.184072
ENSMUSG00000029718	-0.280566	0.184188
ENSMUSG00000042349	-0.280097	0.184954
ENSMUSG00000062729	-0.279643	0.185696
ENSMUSG00000000682	-0.279424	0.186056
ENSMUSG00000040263	-0.279225	0.186383
ENSMUSG00000047428	-0.279062	0.186651
ENSMUSG00000018554	-0.279024	0.186713
ENSMUSG00000063511	-0.278892	0.186931
ENSMUSG00000078922	-0.278665	0.187304
ENSMUSG00000034738	-0.278543	0.187505
ENSMUSG00000032596	-0.278418	0.187711
ENSMUSG00000018861	-0.277866	0.188624
ENSMUSG00000020232	-0.277376	0.189438
ENSMUSG00000022211	-0.277152	0.18981
ENSMUSG00000023262	-0.277097	0.189902
ENSMUSG00000023051	-0.276812	0.190376
ENSMUSG00000040312	-0.276557	0.190802
ENSMUSG00000054708	-0.275752	0.192149
ENSMUSG00000057176	-0.275726	0.192193
ENSMUSG00000039391	-0.275612	0.192385
ENSMUSG00000073434	-0.275393	0.192753
ENSMUSG00000104904	-0.27514	0.193177
ENSMUSG00000097242	-0.274896	0.193589
ENSMUSG00000025348	-0.274427	0.194381
ENSMUSG00000033589	-0.274364	0.194488
ENSMUSG00000103322	-0.274167	0.194822
ENSMUSG00000019039	-0.274057	0.195008
ENSMUSG00000070471	-0.273617	0.195755
ENSMUSG00000030008	-0.273478	0.195992
ENSMUSG00000022555	-0.273367	0.19618
ENSMUSG00000038838	-0.273348	0.196211
ENSMUSG00000034796	-0.272856	0.197051
ENSMUSG00000097800	-0.272536	0.197597
ENSMUSG00000038695	-0.272406	0.19782
ENSMUSG00000092212	-0.272363	0.197893
ENSMUSG00000025350	-0.271875	0.19873
ENSMUSG00000052776	-0.271869	0.19874
ENSMUSG00000025155	-0.271856	0.198763
ENSMUSG00000034579	-0.27185	0.198772
ENSMUSG00000029490	-0.271748	0.198948
ENSMUSG00000032921	-0.271186	0.199914
ENSMUSG00000022803	-0.271063	0.200127
ENSMUSG00000070337	-0.270788	0.200603
ENSMUSG00000027514	-0.270673	0.200801
ENSMUSG00000015377	-0.270625	0.200883
ENSMUSG00000085028	-0.270579	0.200963
ENSMUSG00000026579	-0.270435	0.201212
ENSMUSG00000029510	-0.269741	0.202417
ENSMUSG00000078439	-0.269468	0.202892
ENSMUSG00000029182	-0.269275	0.203228
ENSMUSG00000042625	-0.269036	0.203644
ENSMUSG00000097667	-0.268893	0.203894
ENSMUSG00000106683	-0.26874	0.204161
ENSMUSG00000020781	-0.268689	0.204251
ENSMUSG00000034762	-0.268628	0.204357
ENSMUSG00000026972	-0.268501	0.20458
ENSMUSG00000023755	-0.267971	0.205509
ENSMUSG00000024055	-0.267751	0.205896
ENSMUSG00000078552	-0.267476	0.206379
ENSMUSG00000004100	-0.267262	0.206758
ENSMUSG00000014782	-0.266792	0.207587
ENSMUSG00000020888	-0.266726	0.207704
ENSMUSG00000004415	-0.266287	0.208482
ENSMUSG00000070306	-0.266254	0.20854
ENSMUSG00000036281	-0.266054	0.208894
ENSMUSG00000103867	-0.2657	0.209524
ENSMUSG00000022948	-0.265603	0.209697
ENSMUSG00000033021	-0.26556	0.209774
ENSMUSG00000012296	-0.265226	0.210368
ENSMUSG00000097156	-0.26482	0.211093
ENSMUSG00000079465	-0.264806	0.211118
ENSMUSG00000046613	-0.264633	0.211428
ENSMUSG00000021815	-0.263167	0.214065
ENSMUSG00000002059	-0.26307	0.21424
ENSMUSG00000029658	-0.26275	0.214818
ENSMUSG00000029410	-0.262636	0.215025
ENSMUSG00000059791	-0.262597	0.215095
ENSMUSG00000057054	-0.26257	0.215144
ENSMUSG00000032291	-0.262251	0.215722
ENSMUSG00000029163	-0.26187	0.216414
ENSMUSG00000051367	-0.261503	0.217083
ENSMUSG00000025409	-0.261425	0.217224
ENSMUSG00000035206	-0.261224	0.21759
ENSMUSG00000024299	-0.260767	0.218425
ENSMUSG00000036864	-0.260534	0.218853
ENSMUSG00000062044	-0.260415	0.21907
ENSMUSG00000039307	-0.260255	0.219364
ENSMUSG00000032595	-0.260161	0.219537
ENSMUSG00000001750	-0.259865	0.220081
ENSMUSG00000033029	-0.259576	0.220612
ENSMUSG00000067344	-0.259386	0.220962
ENSMUSG00000075010	-0.259244	0.221223
ENSMUSG00000078485	-0.259082	0.221523
ENSMUSG00000059434	-0.258916	0.22183
ENSMUSG00000052374	-0.258836	0.221978
ENSMUSG00000044006	-0.258827	0.221995
ENSMUSG00000029596	-0.258691	0.222247
ENSMUSG00000082286	-0.258421	0.222746
ENSMUSG00000070427	-0.258225	0.22311
ENSMUSG00000015474	-0.258189	0.223176
ENSMUSG00000038550	-0.258157	0.223235
ENSMUSG00000026589	-0.257978	0.223568
ENSMUSG00000027936	-0.257913	0.223689
ENSMUSG00000038685	-0.257285	0.224858
ENSMUSG00000024421	-0.256908	0.225563
ENSMUSG00000003273	-0.256829	0.225711
ENSMUSG00000064215	-0.256765	0.22583
ENSMUSG00000006638	-0.256597	0.226144
ENSMUSG00000024909	-0.256408	0.226498
ENSMUSG00000024137	-0.256313	0.226677
ENSMUSG00000047767	-0.256258	0.226779
ENSMUSG00000022622	-0.255768	0.2277
ENSMUSG00000022584	-0.255735	0.227762
ENSMUSG00000055809	-0.255231	0.228713
ENSMUSG00000031503	-0.255173	0.228821
ENSMUSG00000002228	-0.255051	0.229052
ENSMUSG00000106825	-0.254968	0.229208
ENSMUSG00000000791	-0.254966	0.229212
ENSMUSG00000034792	-0.254627	0.229854
ENSMUSG00000050212	-0.254559	0.229982
ENSMUSG00000034185	-0.254285	0.230501
ENSMUSG00000058019	-0.254281	0.230509
ENSMUSG00000028850	-0.254179	0.230703
ENSMUSG00000040940	-0.253683	0.231644
ENSMUSG00000014198	-0.253668	0.231673
ENSMUSG00000029439	-0.253577	0.231846
ENSMUSG00000104708	-0.253012	0.232924
ENSMUSG00000040828	-0.252985	0.232976
ENSMUSG00000097063	-0.252928	0.233085
ENSMUSG00000010358	-0.252803	0.233322
ENSMUSG00000092229	-0.251821	0.235205
ENSMUSG00000005220	-0.251766	0.235311
ENSMUSG00000097414	-0.251704	0.23543
ENSMUSG00000045179	-0.251682	0.235473
ENSMUSG00000050994	-0.251672	0.235492
ENSMUSG00000074673	-0.251472	0.235877
ENSMUSG00000024170	-0.251399	0.236018
ENSMUSG00000032554	-0.251213	0.236375
ENSMUSG00000055862	-0.25115	0.236496
ENSMUSG00000027859	-0.250957	0.236869
ENSMUSG00000039069	-0.250888	0.237003
ENSMUSG00000078747	-0.250744	0.237281
ENSMUSG00000022475	-0.250711	0.237345
ENSMUSG00000030826	-0.250639	0.237484
ENSMUSG00000023232	-0.249923	0.23887
ENSMUSG00000024869	-0.249901	0.238913
ENSMUSG00000038884	-0.249661	0.23938
ENSMUSG00000064141	-0.249478	0.239735
ENSMUSG00000027412	-0.248801	0.241055
ENSMUSG00000035355	-0.248408	0.241824
ENSMUSG00000100783	-0.248288	0.24206
ENSMUSG00000026303	-0.248242	0.242149
ENSMUSG00000018604	-0.248077	0.242472
ENSMUSG00000009687	-0.248062	0.242503
ENSMUSG00000040812	-0.247827	0.242964
ENSMUSG00000032268	-0.247709	0.243196
ENSMUSG00000000093	-0.247534	0.243538
ENSMUSG00000042662	-0.24751	0.243586
ENSMUSG00000041679	-0.246849	0.244888
ENSMUSG00000023007	-0.246573	0.245433
ENSMUSG00000033633	-0.246513	0.245551
ENSMUSG00000064307	-0.246441	0.245694
ENSMUSG00000042210	-0.246394	0.245787
ENSMUSG00000074818	-0.246083	0.246402
ENSMUSG00000044177	-0.246035	0.246498
ENSMUSG00000022843	-0.245934	0.246698
ENSMUSG00000047363	-0.245484	0.247591
ENSMUSG00000022194	-0.245429	0.2477
ENSMUSG00000060224	-0.245405	0.247748
ENSMUSG00000030630	-0.245397	0.247764
ENSMUSG00000015702	-0.245344	0.247869
ENSMUSG00000022952	-0.245317	0.247923
ENSMUSG00000031816	-0.245297	0.247963
ENSMUSG00000033862	-0.244434	0.249683
ENSMUSG00000058979	-0.244326	0.249899
ENSMUSG00000097767	-0.244046	0.25046
ENSMUSG00000034748	-0.24335	0.251856
ENSMUSG00000090086	-0.243017	0.252526
ENSMUSG00000017861	-0.24288	0.252802
ENSMUSG00000022554	-0.242688	0.253188
ENSMUSG00000035929	-0.242325	0.253922
ENSMUSG00000048997	-0.242171	0.254231
ENSMUSG00000032066	-0.241904	0.254773
ENSMUSG00000028794	-0.241875	0.254832
ENSMUSG00000032845	-0.241792	0.254999
ENSMUSG00000092341	-0.241517	0.255557
ENSMUSG00000102340	-0.241439	0.255716
ENSMUSG00000089989	-0.241263	0.256072
ENSMUSG00000072893	-0.241215	0.25617
ENSMUSG00000031832	-0.241146	0.25631
ENSMUSG00000030730	-0.241079	0.256446
ENSMUSG00000024177	-0.240774	0.257066
ENSMUSG00000102816	-0.240541	0.257542
ENSMUSG00000034686	-0.239826	0.259002
ENSMUSG00000030592	-0.239406	0.259862
ENSMUSG00000038777	-0.23913	0.260429
ENSMUSG00000026958	-0.238956	0.260786
ENSMUSG00000038756	-0.238956	0.260787
ENSMUSG00000080848	-0.238626	0.261466
ENSMUSG00000046402	-0.238421	0.261888
ENSMUSG00000030351	-0.238249	0.262243
ENSMUSG00000057948	-0.238036	0.262682
ENSMUSG00000047230	-0.237994	0.262769
ENSMUSG00000051860	-0.23794	0.262881
ENSMUSG00000103047	-0.23773	0.263313
ENSMUSG00000040694	-0.237723	0.263328
ENSMUSG00000037686	-0.237618	0.263545
ENSMUSG00000078651	-0.237491	0.263808
ENSMUSG00000010064	-0.237194	0.264423
ENSMUSG00000006241	-0.237007	0.264811
ENSMUSG00000030324	-0.236513	0.265838
ENSMUSG00000074264	-0.23637	0.266135
ENSMUSG00000054320	-0.235958	0.266994
ENSMUSG00000062778	-0.235095	0.2688
ENSMUSG00000076269	-0.234979	0.269042
ENSMUSG00000004933	-0.234904	0.2692
ENSMUSG00000029442	-0.234571	0.269899
ENSMUSG00000039205	-0.234546	0.269952
ENSMUSG00000035208	-0.234346	0.270373
ENSMUSG00000034664	-0.234213	0.270651
ENSMUSG00000028441	-0.234189	0.270702
ENSMUSG00000106691	-0.234137	0.270812
ENSMUSG00000085894	-0.233914	0.271282
ENSMUSG00000069939	-0.233778	0.271568
ENSMUSG00000033327	-0.233668	0.271801
ENSMUSG00000038775	-0.233583	0.27198
ENSMUSG00000085998	-0.233488	0.272181
ENSMUSG00000033594	-0.233246	0.272693
ENSMUSG00000053552	-0.23291	0.273403
ENSMUSG00000025207	-0.232772	0.273695
ENSMUSG00000070891	-0.232561	0.274143
ENSMUSG00000066687	-0.232355	0.27458
ENSMUSG00000041187	-0.232268	0.274765
ENSMUSG00000028125	-0.231795	0.275771
ENSMUSG00000105368	-0.231381	0.276655
ENSMUSG00000056973	-0.231282	0.276865
ENSMUSG00000053545	-0.231206	0.277029
ENSMUSG00000030742	-0.231133	0.277184
ENSMUSG00000052566	-0.230944	0.277588
ENSMUSG00000005237	-0.230617	0.278288
ENSMUSG00000032105	-0.230572	0.278385
ENSMUSG00000099839	-0.23054	0.278453
ENSMUSG00000042138	-0.229922	0.279779
ENSMUSG00000026029	-0.22991	0.279805
ENSMUSG00000079550	-0.229831	0.279975
ENSMUSG00000105345	-0.229805	0.280032
ENSMUSG00000034616	-0.229695	0.280267
ENSMUSG00000023009	-0.229161	0.281417
ENSMUSG00000020713	-0.229138	0.281467
ENSMUSG00000047746	-0.229043	0.281673
ENSMUSG00000024518	-0.229019	0.281724
ENSMUSG00000036395	-0.228957	0.281859
ENSMUSG00000025137	-0.22894	0.281895
ENSMUSG00000048677	-0.228481	0.282888
ENSMUSG00000040829	-0.228398	0.283066
ENSMUSG00000025377	-0.22818	0.28354
ENSMUSG00000029625	-0.228175	0.283551
ENSMUSG00000059555	-0.227783	0.284401
ENSMUSG00000035295	-0.227728	0.28452
ENSMUSG00000015850	-0.227702	0.284578
ENSMUSG00000022999	-0.227644	0.284703
ENSMUSG00000035545	-0.227113	0.285858
ENSMUSG00000009092	-0.226959	0.286194
ENSMUSG00000039543	-0.226936	0.286244
ENSMUSG00000066090	-0.22691	0.2863
ENSMUSG00000035559	-0.226788	0.286566
ENSMUSG00000033159	-0.226522	0.287149
ENSMUSG00000020695	-0.226521	0.28715
ENSMUSG00000033847	-0.226488	0.287221
ENSMUSG00000034156	-0.225929	0.288446
ENSMUSG00000006344	-0.225751	0.288836
ENSMUSG00000018537	-0.225257	0.289921
ENSMUSG00000027953	-0.225256	0.289922
ENSMUSG00000025934	-0.224929	0.290641
ENSMUSG00000026639	-0.224575	0.291421
ENSMUSG00000001909	-0.224354	0.291909
ENSMUSG00000017716	-0.224153	0.292353
ENSMUSG00000048200	-0.223415	0.293987
ENSMUSG00000040605	-0.223374	0.294078
ENSMUSG00000058498	-0.223352	0.294128
ENSMUSG00000054966	-0.223008	0.294892
ENSMUSG00000105095	-0.222889	0.295155
ENSMUSG00000031163	-0.222731	0.295506
ENSMUSG00000034739	-0.222446	0.296141
ENSMUSG00000066315	-0.222023	0.297084
ENSMUSG00000018906	-0.22201	0.297114
ENSMUSG00000025144	-0.221885	0.297393
ENSMUSG00000037664	-0.221884	0.297393
ENSMUSG00000023826	-0.221745	0.297706
ENSMUSG00000034773	-0.221716	0.297769
ENSMUSG00000003184	-0.221638	0.297943
ENSMUSG00000037995	-0.221495	0.298263
ENSMUSG00000022838	-0.221292	0.298718
ENSMUSG00000097246	-0.221227	0.298863
ENSMUSG00000025478	-0.221133	0.299074
ENSMUSG00000086920	-0.221092	0.299166
ENSMUSG00000021384	-0.221061	0.299235
ENSMUSG00000003762	-0.220871	0.299662
ENSMUSG00000039813	-0.220854	0.299699
ENSMUSG00000035179	-0.220755	0.299923
ENSMUSG00000097545	-0.220509	0.300476
ENSMUSG00000028601	-0.220233	0.301096
ENSMUSG00000025875	-0.220162	0.301255
ENSMUSG00000048794	-0.220033	0.301546
ENSMUSG00000000693	-0.219946	0.301743
ENSMUSG00000028689	-0.219868	0.301917
ENSMUSG00000031860	-0.219444	0.302875
ENSMUSG00000053861	-0.219362	0.303059
ENSMUSG00000022559	-0.219337	0.303116
ENSMUSG00000103039	-0.218659	0.304651
ENSMUSG00000040483	-0.218417	0.305199
ENSMUSG00000019874	-0.218304	0.305456
ENSMUSG00000097165	-0.218302	0.30546
ENSMUSG00000006519	-0.218267	0.305541
ENSMUSG00000010086	-0.218224	0.305639
ENSMUSG00000049353	-0.218186	0.305724
ENSMUSG00000032322	-0.218172	0.305756
ENSMUSG00000026199	-0.217993	0.306163
ENSMUSG00000033590	-0.217964	0.306229
ENSMUSG00000001827	-0.217842	0.306506
ENSMUSG00000015812	-0.21759	0.307081
ENSMUSG00000003420	-0.217511	0.307259
ENSMUSG00000097023	-0.217412	0.307487
ENSMUSG00000027322	-0.217274	0.3078
ENSMUSG00000102771	-0.217163	0.308053
ENSMUSG00000032443	-0.217054	0.308303
ENSMUSG00000038987	-0.21688	0.308701
ENSMUSG00000068917	-0.216827	0.308821
ENSMUSG00000026269	-0.216784	0.308919
ENSMUSG00000054594	-0.216662	0.309199
ENSMUSG00000024430	-0.216565	0.309421
ENSMUSG00000042788	-0.216539	0.309481
ENSMUSG00000054003	-0.216113	0.310457
ENSMUSG00000106173	-0.216083	0.310525
ENSMUSG00000020752	-0.215963	0.3108
ENSMUSG00000073460	-0.21593	0.310877
ENSMUSG00000016024	-0.215834	0.311097
ENSMUSG00000004892	-0.215589	0.31166
ENSMUSG00000033737	-0.215403	0.312087
ENSMUSG00000106408	-0.214983	0.313054
ENSMUSG00000029545	-0.214711	0.313681
ENSMUSG00000001248	-0.214702	0.313703
ENSMUSG00000080316	-0.214634	0.31386
ENSMUSG00000032380	-0.214434	0.314322
ENSMUSG00000093424	-0.214358	0.314499
ENSMUSG00000023170	-0.214228	0.314799
ENSMUSG00000041429	-0.213847	0.315681
ENSMUSG00000027134	-0.21364	0.316161
ENSMUSG00000008384	-0.213531	0.316413
ENSMUSG00000037578	-0.213128	0.317348
ENSMUSG00000006958	-0.213065	0.317495
ENSMUSG00000055494	-0.213037	0.317561
ENSMUSG00000102324	-0.213027	0.317584
ENSMUSG00000003477	-0.212971	0.317714
ENSMUSG00000084950	-0.212909	0.317858
ENSMUSG00000030771	-0.212837	0.318025
ENSMUSG00000094282	-0.2124	0.319044
ENSMUSG00000061322	-0.212174	0.319571
ENSMUSG00000024338	-0.212024	0.319921
ENSMUSG00000018581	-0.211903	0.320205
ENSMUSG00000030590	-0.2119	0.320211
ENSMUSG00000080727	-0.21175	0.320561
ENSMUSG00000023084	-0.211446	0.321274
ENSMUSG00000046338	-0.21127	0.321685
ENSMUSG00000029712	-0.211238	0.321759
ENSMUSG00000071112	-0.211174	0.32191
ENSMUSG00000028041	-0.211017	0.322278
ENSMUSG00000038781	-0.210902	0.322549
ENSMUSG00000000916	-0.210555	0.323365
ENSMUSG00000041506	-0.210298	0.323969
ENSMUSG00000001228	-0.21028	0.324011
ENSMUSG00000052142	-0.210247	0.324089
ENSMUSG00000026650	-0.20978	0.325189
ENSMUSG00000056055	-0.209763	0.325229
ENSMUSG00000076052	-0.2096	0.325615
ENSMUSG00000042251	-0.209245	0.326453
ENSMUSG00000016495	-0.20916	0.326653
ENSMUSG00000004098	-0.208843	0.327405
ENSMUSG00000017697	-0.208825	0.327447
ENSMUSG00000053161	-0.208778	0.327559
ENSMUSG00000020831	-0.208665	0.327826
ENSMUSG00000075590	-0.208617	0.327939
ENSMUSG00000000486	-0.208315	0.328657
ENSMUSG00000019214	-0.207332	0.330995
ENSMUSG00000031808	-0.207185	0.331346
ENSMUSG00000103071	-0.207159	0.331409
ENSMUSG00000090121	-0.207057	0.331652
ENSMUSG00000054360	-0.207003	0.331781
ENSMUSG00000040219	-0.206834	0.332185
ENSMUSG00000010142	-0.206673	0.332569
ENSMUSG00000020264	-0.206438	0.333132
ENSMUSG00000074151	-0.206188	0.333729
ENSMUSG00000025358	-0.206178	0.333754
ENSMUSG00000036887	-0.206109	0.333921
ENSMUSG00000046242	-0.20591	0.334397
ENSMUSG00000084989	-0.205834	0.334578
ENSMUSG00000023067	-0.205698	0.334905
ENSMUSG00000081944	-0.205663	0.334989
ENSMUSG00000036459	-0.205001	0.336581
ENSMUSG00000019464	-0.204779	0.337116
ENSMUSG00000008167	-0.204749	0.33719
ENSMUSG00000035493	-0.204639	0.337454
ENSMUSG00000035539	-0.204582	0.337591
ENSMUSG00000028600	-0.204401	0.338028
ENSMUSG00000057577	-0.204378	0.338084
ENSMUSG00000001053	-0.203938	0.339149
ENSMUSG00000024885	-0.203835	0.339397
ENSMUSG00000095562	-0.203572	0.340035
ENSMUSG00000029524	-0.20316	0.341033
ENSMUSG00000103046	-0.203056	0.341286
ENSMUSG00000026222	-0.202932	0.341586
ENSMUSG00000036246	-0.202544	0.342531
ENSMUSG00000037221	-0.202514	0.342604
ENSMUSG00000022901	-0.20251	0.342613
ENSMUSG00000026837	-0.202426	0.342817
ENSMUSG00000055632	-0.202334	0.343043
ENSMUSG00000052631	-0.201997	0.343864
ENSMUSG00000030905	-0.201587	0.344865
ENSMUSG00000021342	-0.201487	0.34511
ENSMUSG00000079173	-0.201086	0.346089
ENSMUSG00000088185	-0.200871	0.346618
ENSMUSG00000105422	-0.200705	0.347025
ENSMUSG00000042745	-0.200556	0.347391
ENSMUSG00000040280	-0.200517	0.347485
ENSMUSG00000001082	-0.200502	0.347521
ENSMUSG00000105742	-0.200244	0.348155
ENSMUSG00000061882	-0.199793	0.349265
ENSMUSG00000006345	-0.199674	0.349557
ENSMUSG00000074796	-0.199553	0.349856
ENSMUSG00000103364	-0.199334	0.350397
ENSMUSG00000006784	-0.199249	0.350606
ENSMUSG00000053137	-0.199022	0.351167
ENSMUSG00000040415	-0.198904	0.351458
ENSMUSG00000031706	-0.198778	0.35177
ENSMUSG00000030889	-0.198759	0.351816
ENSMUSG00000052117	-0.198599	0.352211
ENSMUSG00000024677	-0.198505	0.352446
ENSMUSG00000058740	-0.198451	0.352579
ENSMUSG00000087589	-0.198303	0.352944
ENSMUSG00000059412	-0.198263	0.353043
ENSMUSG00000035112	-0.198241	0.353098
ENSMUSG00000015947	-0.19814	0.353349
ENSMUSG00000034121	-0.198	0.353695
ENSMUSG00000074365	-0.197622	0.354634
ENSMUSG00000038517	-0.197495	0.354951
ENSMUSG00000018459	-0.197226	0.355618
ENSMUSG00000001741	-0.197174	0.355748
ENSMUSG00000055172	-0.197105	0.35592
ENSMUSG00000039062	-0.197006	0.356167
ENSMUSG00000074259	-0.196922	0.356376
ENSMUSG00000068323	-0.196685	0.356968
ENSMUSG00000046637	-0.196677	0.356986
ENSMUSG00000032436	-0.196125	0.358366
ENSMUSG00000060268	-0.196124	0.358368
ENSMUSG00000056735	-0.195899	0.358931
ENSMUSG00000030124	-0.195664	0.359518
ENSMUSG00000001943	-0.195531	0.359852
ENSMUSG00000063897	-0.195315	0.360393
ENSMUSG00000078484	-0.195055	0.361045
ENSMUSG00000032579	-0.195052	0.361052
ENSMUSG00000014158	-0.194807	0.361668
ENSMUSG00000028795	-0.194192	0.363216
ENSMUSG00000021791	-0.194075	0.363511
ENSMUSG00000073968	-0.19399	0.363724
ENSMUSG00000041460	-0.193638	0.364614
ENSMUSG00000028859	-0.193404	0.365203
ENSMUSG00000049134	-0.193115	0.365934
ENSMUSG00000000325	-0.192997	0.366234
ENSMUSG00000031143	-0.192947	0.366361
ENSMUSG00000023153	-0.192879	0.366532
ENSMUSG00000002210	-0.192816	0.366692
ENSMUSG00000027907	-0.192687	0.367018
ENSMUSG00000024778	-0.192461	0.367591
ENSMUSG00000005899	-0.192389	0.367775
ENSMUSG00000097971	-0.192087	0.368541
ENSMUSG00000020940	-0.191742	0.369419
ENSMUSG00000039199	-0.191515	0.369996
ENSMUSG00000063796	-0.191308	0.370522
ENSMUSG00000030796	-0.191204	0.370788
ENSMUSG00000031328	-0.191126	0.370987
ENSMUSG00000022098	-0.190764	0.371912
ENSMUSG00000004105	-0.190635	0.37224
ENSMUSG00000020614	-0.190518	0.372541
ENSMUSG00000025401	-0.190461	0.372685
ENSMUSG00000021948	-0.190273	0.373166
ENSMUSG00000033542	-0.189948	0.373998
ENSMUSG00000024911	-0.189861	0.374221
ENSMUSG00000043843	-0.1897	0.374636
ENSMUSG00000071202	-0.189515	0.37511
ENSMUSG00000004996	-0.18948	0.375199
ENSMUSG00000106028	-0.189374	0.37547
ENSMUSG00000000579	-0.1891	0.376175
ENSMUSG00000061232	-0.189029	0.376357
ENSMUSG00000062859	-0.188843	0.376837
ENSMUSG00000004655	-0.188797	0.376954
ENSMUSG00000026117	-0.188748	0.37708
ENSMUSG00000021259	-0.188727	0.377135
ENSMUSG00000037833	-0.188662	0.377303
ENSMUSG00000087231	-0.188603	0.377455
ENSMUSG00000061589	-0.188332	0.378153
ENSMUSG00000092090	-0.188104	0.378741
ENSMUSG00000091549	-0.188058	0.37886
ENSMUSG00000014444	-0.187685	0.379822
ENSMUSG00000036570	-0.187162	0.381178
ENSMUSG00000026171	-0.187105	0.381325
ENSMUSG00000093760	-0.187055	0.381455
ENSMUSG00000022102	-0.18703	0.381519
ENSMUSG00000090273	-0.186878	0.381913
ENSMUSG00000031169	-0.186819	0.382066
ENSMUSG00000040429	-0.186651	0.382501
ENSMUSG00000048779	-0.186639	0.382531
ENSMUSG00000032298	-0.186638	0.382535
ENSMUSG00000025158	-0.186604	0.382622
ENSMUSG00000058290	-0.186545	0.382777
ENSMUSG00000093629	-0.186509	0.382871
ENSMUSG00000034919	-0.186499	0.382895
ENSMUSG00000037313	-0.186372	0.383226
ENSMUSG00000086742	-0.186371	0.383228
ENSMUSG00000020150	-0.18622	0.383621
ENSMUSG00000075302	-0.186128	0.38386
ENSMUSG00000032489	-0.186056	0.384048
ENSMUSG00000019866	-0.185692	0.384994
ENSMUSG00000079537	-0.185641	0.385128
ENSMUSG00000000247	-0.185553	0.385356
ENSMUSG00000038526	-0.185528	0.385423
ENSMUSG00000031387	-0.185402	0.385752
ENSMUSG00000045672	-0.185362	0.385856
ENSMUSG00000068328	-0.18529	0.386043
ENSMUSG00000022544	-0.185219	0.38623
ENSMUSG00000058806	-0.184902	0.387057
ENSMUSG00000003526	-0.184796	0.387334
ENSMUSG00000059022	-0.184782	0.38737
ENSMUSG00000033508	-0.184454	0.388227
ENSMUSG00000053368	-0.184283	0.388677
ENSMUSG00000030108	-0.184237	0.388797
ENSMUSG00000074555	-0.184217	0.388849
ENSMUSG00000044456	-0.184173	0.388964
ENSMUSG00000005986	-0.183763	0.390038
ENSMUSG00000030109	-0.183631	0.390386
ENSMUSG00000042988	-0.183438	0.390893
ENSMUSG00000028582	-0.183366	0.391083
ENSMUSG00000039236	-0.183321	0.391201
ENSMUSG00000001435	-0.183309	0.39123
ENSMUSG00000031502	-0.183196	0.391528
ENSMUSG00000006471	-0.183153	0.391642
ENSMUSG00000048442	-0.183073	0.391852
ENSMUSG00000004561	-0.183004	0.392034
ENSMUSG00000026790	-0.182988	0.392075
ENSMUSG00000027474	-0.182736	0.39274
ENSMUSG00000071537	-0.1826	0.393098
ENSMUSG00000096935	-0.182482	0.393409
ENSMUSG00000037716	-0.182098	0.394422
ENSMUSG00000019359	-0.181932	0.394862
ENSMUSG00000042286	-0.181907	0.394926
ENSMUSG00000028758	-0.181549	0.395873
ENSMUSG00000046806	-0.181439	0.396164
ENSMUSG00000031837	-0.181424	0.396205
ENSMUSG00000047617	-0.181389	0.396297
ENSMUSG00000033427	-0.181364	0.396363
ENSMUSG00000029797	-0.181359	0.396378
ENSMUSG00000105592	-0.181161	0.396902
ENSMUSG00000061808	-0.180792	0.397879
ENSMUSG00000037344	-0.180628	0.398316
ENSMUSG00000052563	-0.180569	0.398471
ENSMUSG00000106904	-0.180406	0.398905
ENSMUSG00000101493	-0.180364	0.399016
ENSMUSG00000036052	-0.180201	0.39945
ENSMUSG00000087056	-0.18001	0.399957
ENSMUSG00000086331	-0.179987	0.400018
ENSMUSG00000022371	-0.179892	0.400272
ENSMUSG00000027603	-0.17978	0.40057
ENSMUSG00000049357	-0.17945	0.401451
ENSMUSG00000092540	-0.179275	0.401919
ENSMUSG00000051506	-0.179218	0.402069
ENSMUSG00000029862	-0.17916	0.402226
ENSMUSG00000022617	-0.179148	0.402257
ENSMUSG00000027966	-0.179102	0.402379
ENSMUSG00000055235	-0.178576	0.403785
ENSMUSG00000001249	-0.178491	0.404014
ENSMUSG00000034675	-0.178481	0.40404
ENSMUSG00000024818	-0.178368	0.404342
ENSMUSG00000030400	-0.178329	0.404447
ENSMUSG00000029061	-0.178151	0.404923
ENSMUSG00000106446	-0.17802	0.405275
ENSMUSG00000030882	-0.1779	0.405596
ENSMUSG00000004677	-0.177779	0.405922
ENSMUSG00000028392	-0.177688	0.406166
ENSMUSG00000029561	-0.177466	0.406763
ENSMUSG00000024164	-0.177431	0.406857
ENSMUSG00000032446	-0.177364	0.407036
ENSMUSG00000033434	-0.177065	0.407841
ENSMUSG00000028464	-0.176954	0.40814
ENSMUSG00000097180	-0.176662	0.408926
ENSMUSG00000045659	-0.176616	0.40905
ENSMUSG00000030380	-0.176544	0.409242
ENSMUSG00000034532	-0.176523	0.4093
ENSMUSG00000021240	-0.176467	0.40945
ENSMUSG00000063730	-0.176454	0.409487
ENSMUSG00000028862	-0.175931	0.410899
ENSMUSG00000028137	-0.175847	0.411126
ENSMUSG00000062031	-0.175706	0.411505
ENSMUSG00000107021	-0.175656	0.411641
ENSMUSG00000020238	-0.17556	0.411902
ENSMUSG00000020527	-0.175558	0.411906
ENSMUSG00000031842	-0.175248	0.412744
ENSMUSG00000025784	-0.175236	0.412777
ENSMUSG00000048731	-0.174985	0.413457
ENSMUSG00000087627	-0.174876	0.413754
ENSMUSG00000028952	-0.174873	0.413763
ENSMUSG00000056938	-0.174759	0.414072
ENSMUSG00000029068	-0.174757	0.414077
ENSMUSG00000022091	-0.174467	0.414864
ENSMUSG00000087366	-0.174462	0.414879
ENSMUSG00000003872	-0.174212	0.415557
ENSMUSG00000083594	-0.17393	0.416325
ENSMUSG00000020072	-0.173905	0.416391
ENSMUSG00000039623	-0.173543	0.417377
ENSMUSG00000047810	-0.173541	0.417384
ENSMUSG00000031629	-0.17342	0.417712
ENSMUSG00000038811	-0.173129	0.418508
ENSMUSG00000027582	-0.173017	0.418813
ENSMUSG00000072941	-0.172797	0.419412
ENSMUSG00000060550	-0.172534	0.420132
ENSMUSG00000018387	-0.172531	0.42014
ENSMUSG00000003200	-0.172492	0.420247
ENSMUSG00000029149	-0.172337	0.420672
ENSMUSG00000040867	-0.172078	0.421381
ENSMUSG00000022610	-0.171906	0.421852
ENSMUSG00000020734	-0.171843	0.422025
ENSMUSG00000041477	-0.171776	0.42221
ENSMUSG00000037679	-0.171561	0.422798
ENSMUSG00000044937	-0.171412	0.423208
ENSMUSG00000002949	-0.171411	0.423212
ENSMUSG00000049482	-0.171395	0.423254
ENSMUSG00000033703	-0.171363	0.423342
ENSMUSG00000036856	-0.171341	0.423404
ENSMUSG00000032548	-0.171198	0.423796
ENSMUSG00000025492	-0.171164	0.423889
ENSMUSG00000044857	-0.171146	0.423939
ENSMUSG00000027570	-0.171094	0.42408
ENSMUSG00000049571	-0.171093	0.424085
ENSMUSG00000073437	-0.171005	0.424326
ENSMUSG00000097961	-0.170961	0.424448
ENSMUSG00000072082	-0.170899	0.424618
ENSMUSG00000035027	-0.170727	0.425092
ENSMUSG00000059552	-0.170709	0.42514
ENSMUSG00000022580	-0.170681	0.425217
ENSMUSG00000084885	-0.170611	0.42541
ENSMUSG00000051159	-0.170521	0.425658
ENSMUSG00000072647	-0.170242	0.426426
ENSMUSG00000030220	-0.170012	0.42706
ENSMUSG00000067818	-0.169738	0.427817
ENSMUSG00000039481	-0.16953	0.428394
ENSMUSG00000079242	-0.169459	0.428588
ENSMUSG00000038188	-0.169276	0.429094
ENSMUSG00000026170	-0.169205	0.429293
ENSMUSG00000038180	-0.16917	0.429387
ENSMUSG00000044165	-0.169055	0.429705
ENSMUSG00000050552	-0.168881	0.43019
ENSMUSG00000032174	-0.168563	0.431071
ENSMUSG00000063785	-0.16846	0.431356
ENSMUSG00000027843	-0.168429	0.431443
ENSMUSG00000070003	-0.168276	0.431868
ENSMUSG00000039476	-0.168057	0.432473
ENSMUSG00000067203	-0.167825	0.433121
ENSMUSG00000092536	-0.167795	0.433202
ENSMUSG00000047586	-0.167698	0.433474
ENSMUSG00000002825	-0.167645	0.433621
ENSMUSG00000062372	-0.167414	0.434264
ENSMUSG00000032299	-0.167402	0.434295
ENSMUSG00000092509	-0.167264	0.434681
ENSMUSG00000020473	-0.167084	0.435183
ENSMUSG00000031896	-0.16708	0.435195
ENSMUSG00000064280	-0.167053	0.43527
ENSMUSG00000034107	-0.16702	0.435362
ENSMUSG00000105632	-0.166923	0.435633
ENSMUSG00000044361	-0.16686	0.435806
ENSMUSG00000032085	-0.16684	0.435863
ENSMUSG00000028073	-0.166687	0.436291
ENSMUSG00000037321	-0.166669	0.43634
ENSMUSG00000020928	-0.166642	0.436416
ENSMUSG00000057788	-0.166593	0.436553
ENSMUSG00000091586	-0.166415	0.437051
ENSMUSG00000032892	-0.1664	0.437091
ENSMUSG00000020889	-0.166382	0.437143
ENSMUSG00000024033	-0.166357	0.437211
ENSMUSG00000042726	-0.166309	0.437346
ENSMUSG00000004947	-0.166222	0.437588
ENSMUSG00000031831	-0.166015	0.43817
ENSMUSG00000032611	-0.165981	0.438262
ENSMUSG00000062456	-0.165924	0.438423
ENSMUSG00000028407	-0.165899	0.438494
ENSMUSG00000074466	-0.165818	0.43872
ENSMUSG00000024038	-0.165762	0.438876
ENSMUSG00000096959	-0.165707	0.43903
ENSMUSG00000050335	-0.165696	0.43906
ENSMUSG00000015126	-0.165653	0.439181
ENSMUSG00000006360	-0.165614	0.439291
ENSMUSG00000026822	-0.165515	0.439569
ENSMUSG00000025515	-0.165412	0.439857
ENSMUSG00000047793	-0.16526	0.440282
ENSMUSG00000002833	-0.164978	0.441076
ENSMUSG00000074340	-0.164613	0.4421
ENSMUSG00000053441	-0.164382	0.44275
ENSMUSG00000040857	-0.164066	0.443639
ENSMUSG00000104814	-0.163948	0.443973
ENSMUSG00000019762	-0.163904	0.444095
ENSMUSG00000064179	-0.163778	0.444451
ENSMUSG00000038260	-0.163485	0.445277
ENSMUSG00000087687	-0.163392	0.445541
ENSMUSG00000028709	-0.163378	0.445579
ENSMUSG00000036882	-0.163344	0.445674
ENSMUSG00000010048	-0.163257	0.445922
ENSMUSG00000037003	-0.163114	0.446326
ENSMUSG00000031145	-0.163088	0.446398
ENSMUSG00000055093	-0.163041	0.446531
ENSMUSG00000042423	-0.162719	0.447441
ENSMUSG00000022574	-0.162632	0.447688
ENSMUSG00000052013	-0.16258	0.447836
ENSMUSG00000104662	-0.162538	0.447953
ENSMUSG00000024889	-0.162479	0.448121
ENSMUSG00000000182	-0.162468	0.448152
ENSMUSG00000084013	-0.162441	0.448228
ENSMUSG00000045795	-0.162423	0.44828
ENSMUSG00000028730	-0.162377	0.44841
ENSMUSG00000026572	-0.162353	0.448478
ENSMUSG00000007603	-0.162284	0.448673
ENSMUSG00000017756	-0.162005	0.449465
ENSMUSG00000022123	-0.16168	0.450386
ENSMUSG00000040841	-0.161674	0.450403
ENSMUSG00000041130	-0.161288	0.451501
ENSMUSG00000034730	-0.161137	0.45193
ENSMUSG00000020905	-0.161123	0.451969
ENSMUSG00000010110	-0.160886	0.452643
ENSMUSG00000020190	-0.160603	0.453451
ENSMUSG00000025140	-0.160441	0.45391
ENSMUSG00000041420	-0.160399	0.454032
ENSMUSG00000026200	-0.160268	0.454404
ENSMUSG00000035506	-0.160148	0.454748
ENSMUSG00000103761	-0.160054	0.455016
ENSMUSG00000032373	-0.160038	0.455062
ENSMUSG00000006395	-0.159998	0.455174
ENSMUSG00000020087	-0.15974	0.455914
ENSMUSG00000070699	-0.159697	0.456035
ENSMUSG00000031378	-0.159671	0.45611
ENSMUSG00000097113	-0.159526	0.456524
ENSMUSG00000056724	-0.159513	0.456562
ENSMUSG00000070737	-0.159247	0.457321
ENSMUSG00000034467	-0.159191	0.457484
ENSMUSG00000054499	-0.159183	0.457505
ENSMUSG00000103081	-0.159046	0.457898
ENSMUSG00000050174	-0.158996	0.458042
ENSMUSG00000028581	-0.15896	0.458143
ENSMUSG00000047671	-0.158878	0.458378
ENSMUSG00000029428	-0.158806	0.458585
ENSMUSG00000051557	-0.15876	0.458716
ENSMUSG00000104329	-0.158729	0.458806
ENSMUSG00000027569	-0.158448	0.459613
ENSMUSG00000040479	-0.158425	0.459679
ENSMUSG00000029703	-0.158269	0.460127
ENSMUSG00000001123	-0.158186	0.460364
ENSMUSG00000070282	-0.158104	0.460599
ENSMUSG00000040212	-0.157962	0.461009
ENSMUSG00000065485	-0.157939	0.461073
ENSMUSG00000018486	-0.157839	0.461362
ENSMUSG00000034949	-0.157801	0.461471
ENSMUSG00000025735	-0.15771	0.461733
ENSMUSG00000052605	-0.157615	0.462006
ENSMUSG00000064201	-0.157602	0.462042
ENSMUSG00000036915	-0.157597	0.462056
ENSMUSG00000034059	-0.157367	0.462718
ENSMUSG00000040562	-0.15735	0.462769
ENSMUSG00000029859	-0.157337	0.462806
ENSMUSG00000007029	-0.15723	0.463113
ENSMUSG00000031090	-0.157223	0.463134
ENSMUSG00000051768	-0.157128	0.463408
ENSMUSG00000021494	-0.157089	0.463519
ENSMUSG00000030834	-0.157035	0.463676
ENSMUSG00000024610	-0.156928	0.463985
ENSMUSG00000018372	-0.156384	0.465554
ENSMUSG00000002289	-0.15634	0.465682
ENSMUSG00000102767	-0.15631	0.465767
ENSMUSG00000028469	-0.156301	0.465795
ENSMUSG00000052087	-0.156173	0.466163
ENSMUSG00000089762	-0.156081	0.466431
ENSMUSG00000036036	-0.156079	0.466434
ENSMUSG00000090206	-0.155844	0.467115
ENSMUSG00000046229	-0.155648	0.467683
ENSMUSG00000078813	-0.155574	0.467897
ENSMUSG00000026042	-0.155541	0.467994
ENSMUSG00000028626	-0.155539	0.467999
ENSMUSG00000032218	-0.155477	0.468177
ENSMUSG00000029913	-0.155293	0.468711
ENSMUSG00000020732	-0.15526	0.468806
ENSMUSG00000097195	-0.1552	0.46898
ENSMUSG00000034570	-0.155082	0.469324
ENSMUSG00000055333	-0.154985	0.469605
ENSMUSG00000106025	-0.15496	0.469678
ENSMUSG00000032578	-0.154705	0.470418
ENSMUSG00000086769	-0.1547	0.470431
ENSMUSG00000020782	-0.15463	0.470635
ENSMUSG00000098589	-0.154604	0.47071
ENSMUSG00000034789	-0.15457	0.470808
ENSMUSG00000032637	-0.154478	0.471076
ENSMUSG00000048096	-0.154157	0.472009
ENSMUSG00000051817	-0.153991	0.472494
ENSMUSG00000037907	-0.153763	0.473157
ENSMUSG00000024011	-0.153734	0.473242
ENSMUSG00000020599	-0.153644	0.473503
ENSMUSG00000037336	-0.153632	0.473539
ENSMUSG00000035314	-0.153336	0.474402
ENSMUSG00000026197	-0.15308	0.475149
ENSMUSG00000079511	-0.153022	0.475317
ENSMUSG00000084106	-0.152891	0.475701
ENSMUSG00000002109	-0.152885	0.475719
ENSMUSG00000029036	-0.152875	0.475746
ENSMUSG00000020686	-0.152857	0.475798
ENSMUSG00000029054	-0.152806	0.475948
ENSMUSG00000035262	-0.152678	0.476322
ENSMUSG00000034520	-0.152623	0.476483
ENSMUSG00000073888	-0.152591	0.476578
ENSMUSG00000032680	-0.152487	0.476882
ENSMUSG00000028111	-0.15232	0.477368
ENSMUSG00000042485	-0.152242	0.477597
ENSMUSG00000043987	-0.152223	0.477655
ENSMUSG00000001034	-0.152135	0.47791
ENSMUSG00000030838	-0.152128	0.477931
ENSMUSG00000071547	-0.152097	0.478021
ENSMUSG00000053550	-0.151993	0.478326
ENSMUSG00000025069	-0.15187	0.478688
ENSMUSG00000017344	-0.151765	0.478994
ENSMUSG00000010136	-0.151547	0.479633
ENSMUSG00000034205	-0.151343	0.480233
ENSMUSG00000061046	-0.151112	0.48091
ENSMUSG00000037103	-0.150942	0.48141
ENSMUSG00000039021	-0.150892	0.481556
ENSMUSG00000005681	-0.15075	0.481973
ENSMUSG00000099481	-0.150558	0.48254
ENSMUSG00000032782	-0.150479	0.482773
ENSMUSG00000058183	-0.150472	0.482791
ENSMUSG00000103285	-0.150256	0.483427
ENSMUSG00000037784	-0.15025	0.483445
ENSMUSG00000050157	-0.150083	0.483939
ENSMUSG00000022550	-0.150049	0.484037
ENSMUSG00000066892	-0.14997	0.484271
ENSMUSG00000010021	-0.149924	0.484407
ENSMUSG00000084890	-0.149829	0.484687
ENSMUSG00000000148	-0.149714	0.485027
ENSMUSG00000041046	-0.149595	0.485377
ENSMUSG00000066191	-0.149441	0.485832
ENSMUSG00000009995	-0.149326	0.486171
ENSMUSG00000022711	-0.149305	0.486233
ENSMUSG00000021268	-0.149156	0.486674
ENSMUSG00000025504	-0.14915	0.48669
ENSMUSG00000098488	-0.149124	0.486766
ENSMUSG00000076612	-0.148972	0.487216
ENSMUSG00000025739	-0.148732	0.487926
ENSMUSG00000031862	-0.148248	0.489359
ENSMUSG00000063268	-0.148236	0.489396
ENSMUSG00000005373	-0.148167	0.489601
ENSMUSG00000069565	-0.14807	0.489885
ENSMUSG00000100599	-0.147965	0.490197
ENSMUSG00000078490	-0.147962	0.490207
ENSMUSG00000061718	-0.14793	0.490303
ENSMUSG00000002486	-0.147802	0.490681
ENSMUSG00000102953	-0.147472	0.491662
ENSMUSG00000071550	-0.147415	0.49183
ENSMUSG00000052384	-0.147395	0.491891
ENSMUSG00000060586	-0.147219	0.492411
ENSMUSG00000022528	-0.147081	0.492823
ENSMUSG00000026288	-0.147071	0.492852
ENSMUSG00000026679	-0.14681	0.493629
ENSMUSG00000085156	-0.146784	0.493708
ENSMUSG00000030867	-0.146729	0.493871
ENSMUSG00000060216	-0.146534	0.49445
ENSMUSG00000030822	-0.146523	0.494485
ENSMUSG00000040380	-0.146446	0.494713
ENSMUSG00000029507	-0.146359	0.494971
ENSMUSG00000020412	-0.146356	0.494982
ENSMUSG00000043889	-0.146194	0.495463
ENSMUSG00000085583	-0.146191	0.495473
ENSMUSG00000049907	-0.146174	0.495522
ENSMUSG00000033128	-0.146166	0.495549
ENSMUSG00000084315	-0.146033	0.495943
ENSMUSG00000059866	-0.145998	0.496048
ENSMUSG00000057751	-0.145988	0.496077
ENSMUSG00000053783	-0.145963	0.496151
ENSMUSG00000028661	-0.14592	0.49628
ENSMUSG00000078154	-0.145715	0.496893
ENSMUSG00000000805	-0.145599	0.497239
ENSMUSG00000033644	-0.145593	0.497256
ENSMUSG00000031807	-0.145515	0.497489
ENSMUSG00000022758	-0.145299	0.498136
ENSMUSG00000006342	-0.145108	0.498705
ENSMUSG00000005611	-0.144965	0.499135
ENSMUSG00000062312	-0.144946	0.49919
ENSMUSG00000022568	-0.144848	0.499483
ENSMUSG00000052911	-0.144812	0.499594
ENSMUSG00000051669	-0.144796	0.499641
ENSMUSG00000106864	-0.144746	0.49979
ENSMUSG00000085396	-0.144686	0.499971
ENSMUSG00000022090	-0.144576	0.500298
ENSMUSG00000057000	-0.144561	0.500345
ENSMUSG00000100201	-0.144448	0.500683
ENSMUSG00000107320	-0.144409	0.500798
ENSMUSG00000033060	-0.144351	0.500973
ENSMUSG00000058966	-0.144314	0.501085
ENSMUSG00000020178	-0.14429	0.501155
ENSMUSG00000029217	-0.144262	0.501239
ENSMUSG00000056380	-0.144218	0.501373
ENSMUSG00000079657	-0.144189	0.501458
ENSMUSG00000071398	-0.144176	0.501497
ENSMUSG00000014873	-0.143979	0.502089
ENSMUSG00000001062	-0.143975	0.5021
ENSMUSG00000011751	-0.143904	0.502313
ENSMUSG00000097868	-0.143898	0.502331
ENSMUSG00000075020	-0.14389	0.502356
ENSMUSG00000104348	-0.143812	0.502591
ENSMUSG00000037206	-0.143805	0.502611
ENSMUSG00000104399	-0.143665	0.503032
ENSMUSG00000073423	-0.143657	0.503055
ENSMUSG00000055044	-0.143645	0.503091
ENSMUSG00000046207	-0.143644	0.503095
ENSMUSG00000041323	-0.143418	0.503772
ENSMUSG00000097840	-0.143325	0.504052
ENSMUSG00000036820	-0.14329	0.504158
ENSMUSG00000025509	-0.143002	0.505025
ENSMUSG00000090841	-0.142896	0.505345
ENSMUSG00000045903	-0.142699	0.505937
ENSMUSG00000023571	-0.142693	0.505954
ENSMUSG00000036908	-0.142677	0.506005
ENSMUSG00000100005	-0.142651	0.506081
ENSMUSG00000030495	-0.142469	0.50663
ENSMUSG00000020377	-0.14243	0.506748
ENSMUSG00000097820	-0.142188	0.507477
ENSMUSG00000024066	-0.142167	0.507542
ENSMUSG00000066258	-0.141914	0.508305
ENSMUSG00000020884	-0.141775	0.508724
ENSMUSG00000056752	-0.141633	0.509154
ENSMUSG00000035704	-0.141413	0.509818
ENSMUSG00000025730	-0.141156	0.510594
ENSMUSG00000024968	-0.141133	0.510665
ENSMUSG00000007589	-0.140933	0.511271
ENSMUSG00000024247	-0.140852	0.511517
ENSMUSG00000024846	-0.140731	0.511881
ENSMUSG00000041193	-0.140686	0.512019
ENSMUSG00000031883	-0.140547	0.51244
ENSMUSG00000061207	-0.140515	0.512536
ENSMUSG00000024940	-0.140487	0.512622
ENSMUSG00000028339	-0.140324	0.513117
ENSMUSG00000016028	-0.140177	0.513563
ENSMUSG00000028364	-0.139942	0.514274
ENSMUSG00000069516	-0.139807	0.514686
ENSMUSG00000097006	-0.139715	0.514965
ENSMUSG00000030157	-0.139617	0.515261
ENSMUSG00000051184	-0.139474	0.515698
ENSMUSG00000028307	-0.139437	0.51581
ENSMUSG00000022269	-0.139419	0.515864
ENSMUSG00000025491	-0.139306	0.516206
ENSMUSG00000024912	-0.139105	0.516818
ENSMUSG00000024792	-0.139097	0.516842
ENSMUSG00000063160	-0.139095	0.516849
ENSMUSG00000060621	-0.138904	0.517431
ENSMUSG00000100891	-0.138853	0.517585
ENSMUSG00000019539	-0.138759	0.517872
ENSMUSG00000007783	-0.138583	0.518409
ENSMUSG00000070570	-0.138576	0.518429
ENSMUSG00000073406	-0.138519	0.518605
ENSMUSG00000041775	-0.138453	0.518805
ENSMUSG00000038963	-0.138423	0.518898
ENSMUSG00000020424	-0.13837	0.51906
ENSMUSG00000019432	-0.138365	0.519073
ENSMUSG00000067199	-0.138312	0.519235
ENSMUSG00000071103	-0.138301	0.519269
ENSMUSG00000105514	-0.138153	0.519719
ENSMUSG00000029602	-0.138081	0.519939
ENSMUSG00000022212	-0.137674	0.521182
ENSMUSG00000089917	-0.13765	0.521257
ENSMUSG00000096938	-0.137484	0.521763
ENSMUSG00000091144	-0.137463	0.521826
ENSMUSG00000036057	-0.137392	0.522044
ENSMUSG00000017999	-0.137348	0.522178
ENSMUSG00000044034	-0.137341	0.522199
ENSMUSG00000032323	-0.13731	0.522297
ENSMUSG00000099354	-0.137233	0.522532
ENSMUSG00000022831	-0.137182	0.522687
ENSMUSG00000052861	-0.13697	0.523337
ENSMUSG00000106717	-0.136893	0.523571
ENSMUSG00000027074	-0.136864	0.523661
ENSMUSG00000037649	-0.136771	0.523945
ENSMUSG00000105383	-0.136721	0.5241
ENSMUSG00000027931	-0.136648	0.524322
ENSMUSG00000057278	-0.136312	0.525354
ENSMUSG00000041144	-0.136244	0.525561
ENSMUSG00000047281	-0.136204	0.525685
ENSMUSG00000044986	-0.136168	0.525794
ENSMUSG00000068114	-0.135771	0.527012
ENSMUSG00000011305	-0.135715	0.527185
ENSMUSG00000024112	-0.135642	0.527411
ENSMUSG00000029528	-0.135585	0.527586
ENSMUSG00000100147	-0.13551	0.527814
ENSMUSG00000037254	-0.135409	0.528126
ENSMUSG00000073650	-0.135393	0.528174
ENSMUSG00000043448	-0.135351	0.528306
ENSMUSG00000054434	-0.135308	0.528437
ENSMUSG00000031786	-0.134902	0.529687
ENSMUSG00000059456	-0.134792	0.530026
ENSMUSG00000050777	-0.134777	0.53007
ENSMUSG00000020441	-0.13471	0.530278
ENSMUSG00000028743	-0.134688	0.530346
ENSMUSG00000029359	-0.134687	0.530349
ENSMUSG00000104988	-0.134513	0.530884
ENSMUSG00000073436	-0.134377	0.531304
ENSMUSG00000036278	-0.134306	0.531523
ENSMUSG00000032083	-0.134284	0.53159
ENSMUSG00000028463	-0.134203	0.53184
ENSMUSG00000030847	-0.134183	0.531902
ENSMUSG00000020930	-0.134154	0.531992
ENSMUSG00000039041	-0.134053	0.532304
ENSMUSG00000027239	-0.133806	0.533066
ENSMUSG00000030741	-0.133753	0.533231
ENSMUSG00000029033	-0.133643	0.533571
ENSMUSG00000078789	-0.133634	0.533598
ENSMUSG00000027330	-0.133484	0.534062
ENSMUSG00000066438	-0.133421	0.534257
ENSMUSG00000070000	-0.133401	0.534319
ENSMUSG00000093452	-0.133352	0.534469
ENSMUSG00000008307	-0.133167	0.53504
ENSMUSG00000048126	-0.133107	0.535226
ENSMUSG00000030739	-0.132983	0.535612
ENSMUSG00000073421	-0.132943	0.535733
ENSMUSG00000022325	-0.132913	0.535829
ENSMUSG00000070858	-0.132869	0.535963
ENSMUSG00000049871	-0.132771	0.536267
ENSMUSG00000085385	-0.132749	0.536335
ENSMUSG00000027886	-0.132642	0.536669
ENSMUSG00000087381	-0.132515	0.537059
ENSMUSG00000033386	-0.132507	0.537086
ENSMUSG00000038534	-0.13244	0.537293
ENSMUSG00000063935	-0.132434	0.537311
ENSMUSG00000030047	-0.132267	0.537828
ENSMUSG00000002763	-0.132072	0.538435
ENSMUSG00000020893	-0.132022	0.538588
ENSMUSG00000019823	-0.131996	0.538669
ENSMUSG00000013483	-0.131722	0.539522
ENSMUSG00000032514	-0.131382	0.540578
ENSMUSG00000020766	-0.131315	0.540785
ENSMUSG00000040061	-0.131186	0.541188
ENSMUSG00000041845	-0.131081	0.541514
ENSMUSG00000037108	-0.131039	0.541646
ENSMUSG00000076434	-0.130919	0.542016
ENSMUSG00000040794	-0.130853	0.542225
ENSMUSG00000028107	-0.130774	0.542468
ENSMUSG00000031497	-0.130727	0.542614
ENSMUSG00000031861	-0.130727	0.542615
ENSMUSG00000079491	-0.130668	0.542801
ENSMUSG00000028845	-0.130586	0.543055
ENSMUSG00000025159	-0.130454	0.543465
ENSMUSG00000023918	-0.130357	0.543768
ENSMUSG00000096768	-0.130192	0.544283
ENSMUSG00000105454	-0.130182	0.544313
ENSMUSG00000034422	-0.130151	0.54441
ENSMUSG00000024883	-0.130112	0.544533
ENSMUSG00000040033	-0.129966	0.544988
ENSMUSG00000036928	-0.129808	0.54548
ENSMUSG00000021319	-0.129766	0.545613
ENSMUSG00000032128	-0.129604	0.546118
ENSMUSG00000061878	-0.12951	0.546411
ENSMUSG00000049299	-0.129371	0.546848
ENSMUSG00000056917	-0.129272	0.547156
ENSMUSG00000023952	-0.129186	0.547425
ENSMUSG00000024301	-0.129083	0.547748
ENSMUSG00000051747	-0.129044	0.54787
ENSMUSG00000015090	-0.128973	0.54809
ENSMUSG00000025507	-0.128972	0.548092
ENSMUSG00000035632	-0.128943	0.548185
ENSMUSG00000005057	-0.128869	0.548416
ENSMUSG00000003865	-0.128788	0.548669
ENSMUSG00000028457	-0.128745	0.548803
ENSMUSG00000029456	-0.128726	0.548864
ENSMUSG00000079043	-0.128684	0.548996
ENSMUSG00000039632	-0.128644	0.549121
ENSMUSG00000075514	-0.128522	0.549503
ENSMUSG00000071054	-0.128369	0.549983
ENSMUSG00000041653	-0.128232	0.550411
ENSMUSG00000033365	-0.128221	0.550446
ENSMUSG00000059040	-0.128203	0.550502
ENSMUSG00000068220	-0.128031	0.55104
ENSMUSG00000073758	-0.127972	0.551227
ENSMUSG00000005682	-0.127929	0.551361
ENSMUSG00000067795	-0.127852	0.551604
ENSMUSG00000033902	-0.127821	0.5517
ENSMUSG00000038776	-0.127761	0.551889
ENSMUSG00000063409	-0.127757	0.551902
ENSMUSG00000086844	-0.127713	0.552039
ENSMUSG00000001065	-0.12744	0.552898
ENSMUSG00000034429	-0.127288	0.553375
ENSMUSG00000006390	-0.127287	0.553377
ENSMUSG00000002668	-0.127219	0.553591
ENSMUSG00000022558	-0.127151	0.553805
ENSMUSG00000032175	-0.127117	0.553913
ENSMUSG00000008845	-0.127043	0.554143
ENSMUSG00000086228	-0.127019	0.554218
ENSMUSG00000078137	-0.12666	0.555349
ENSMUSG00000047909	-0.126603	0.555528
ENSMUSG00000033767	-0.126514	0.555808
ENSMUSG00000024446	-0.126303	0.556474
ENSMUSG00000100213	-0.126268	0.556583
ENSMUSG00000037095	-0.126194	0.556816
ENSMUSG00000030083	-0.126015	0.557382
ENSMUSG00000091478	-0.125884	0.557795
ENSMUSG00000086118	-0.125791	0.558087
ENSMUSG00000024650	-0.125704	0.558362
ENSMUSG00000031636	-0.12565	0.558532
ENSMUSG00000020447	-0.125598	0.558696
ENSMUSG00000079436	-0.12541	0.55929
ENSMUSG00000005481	-0.125361	0.559445
ENSMUSG00000031450	-0.125294	0.559657
ENSMUSG00000037139	-0.125229	0.55986
ENSMUSG00000004951	-0.125192	0.55998
ENSMUSG00000049538	-0.125187	0.559993
ENSMUSG00000028017	-0.125108	0.560245
ENSMUSG00000010097	-0.12498	0.560649
ENSMUSG00000039860	-0.124754	0.561364
ENSMUSG00000026213	-0.124605	0.561833
ENSMUSG00000026927	-0.124593	0.561874
ENSMUSG00000003378	-0.124221	0.563049
ENSMUSG00000043164	-0.124204	0.563105
ENSMUSG00000008348	-0.12412	0.563369
ENSMUSG00000023495	-0.123748	0.564549
ENSMUSG00000037860	-0.123693	0.564725
ENSMUSG00000079235	-0.123543	0.565198
ENSMUSG00000025169	-0.12336	0.56578
ENSMUSG00000054135	-0.123041	0.566795
ENSMUSG00000046500	-0.122771	0.567652
ENSMUSG00000086477	-0.122564	0.568309
ENSMUSG00000028456	-0.122212	0.569428
ENSMUSG00000056185	-0.12213	0.569689
ENSMUSG00000089875	-0.12207	0.569882
ENSMUSG00000030811	-0.121973	0.57019
ENSMUSG00000096943	-0.121968	0.570207
ENSMUSG00000040734	-0.121948	0.570271
ENSMUSG00000007570	-0.121923	0.570349
ENSMUSG00000026798	-0.121892	0.570448
ENSMUSG00000036555	-0.12188	0.570487
ENSMUSG00000064585	-0.12179	0.570774
ENSMUSG00000021702	-0.121757	0.570877
ENSMUSG00000045761	-0.12174	0.570934
ENSMUSG00000053158	-0.121705	0.571044
ENSMUSG00000097867	-0.121641	0.571248
ENSMUSG00000024560	-0.121328	0.572248
ENSMUSG00000103857	-0.121201	0.57265
ENSMUSG00000038930	-0.121121	0.572907
ENSMUSG00000015879	-0.120903	0.573604
ENSMUSG00000052397	-0.12085	0.573771
ENSMUSG00000032590	-0.120652	0.574405
ENSMUSG00000035403	-0.120614	0.574528
ENSMUSG00000056174	-0.120504	0.574878
ENSMUSG00000042269	-0.120437	0.575093
ENSMUSG00000029165	-0.120428	0.575121
ENSMUSG00000029075	-0.120292	0.575555
ENSMUSG00000044948	-0.120266	0.575639
ENSMUSG00000072663	-0.120254	0.575679
ENSMUSG00000042010	-0.120221	0.575783
ENSMUSG00000026840	-0.120061	0.576295
ENSMUSG00000020439	-0.11997	0.576585
ENSMUSG00000030714	-0.119947	0.57666
ENSMUSG00000097494	-0.119891	0.576839
ENSMUSG00000029843	-0.119765	0.577243
ENSMUSG00000019763	-0.119594	0.577789
ENSMUSG00000065968	-0.119587	0.577813
ENSMUSG00000086368	-0.119578	0.577841
ENSMUSG00000027329	-0.119346	0.578584
ENSMUSG00000039577	-0.119244	0.578911
ENSMUSG00000030946	-0.119204	0.57904
ENSMUSG00000028268	-0.1192	0.579053
ENSMUSG00000048583	-0.119046	0.579547
ENSMUSG00000046516	-0.118961	0.579819
ENSMUSG00000023992	-0.118959	0.579824
ENSMUSG00000036552	-0.118893	0.580039
ENSMUSG00000048537	-0.11861	0.580946
ENSMUSG00000044349	-0.11855	0.58114
ENSMUSG00000068037	-0.11835	0.581783
ENSMUSG00000059939	-0.118301	0.581937
ENSMUSG00000038828	-0.118217	0.58221
ENSMUSG00000069049	-0.118032	0.582803
ENSMUSG00000079363	-0.118022	0.582836
ENSMUSG00000026879	-0.117974	0.582991
ENSMUSG00000041921	-0.117747	0.583721
ENSMUSG00000029597	-0.117727	0.583783
ENSMUSG00000025221	-0.117717	0.583816
ENSMUSG00000031728	-0.117664	0.583986
ENSMUSG00000003476	-0.117532	0.584411
ENSMUSG00000052752	-0.117515	0.584469
ENSMUSG00000052688	-0.11746	0.584643
ENSMUSG00000033055	-0.117385	0.584885
ENSMUSG00000038241	-0.117303	0.585149
ENSMUSG00000034151	-0.117282	0.585217
ENSMUSG00000029060	-0.117135	0.585692
ENSMUSG00000048440	-0.117034	0.586016
ENSMUSG00000034206	-0.116989	0.586163
ENSMUSG00000039218	-0.116696	0.587108
ENSMUSG00000003437	-0.116375	0.588141
ENSMUSG00000020284	-0.116351	0.588219
ENSMUSG00000034275	-0.116235	0.588595
ENSMUSG00000064354	-0.116141	0.588897
ENSMUSG00000036594	-0.115976	0.589432
ENSMUSG00000039278	-0.115842	0.589866
ENSMUSG00000009281	-0.115815	0.589953
ENSMUSG00000051220	-0.115771	0.590093
ENSMUSG00000087042	-0.115477	0.591046
ENSMUSG00000020061	-0.115092	0.592291
ENSMUSG00000039637	-0.114949	0.592755
ENSMUSG00000051984	-0.11482	0.593173
ENSMUSG00000020758	-0.114773	0.593325
ENSMUSG00000079487	-0.114433	0.594428
ENSMUSG00000022089	-0.114278	0.59493
ENSMUSG00000024193	-0.114179	0.595252
ENSMUSG00000043243	-0.114113	0.595466
ENSMUSG00000030785	-0.114071	0.595601
ENSMUSG00000006476	-0.113974	0.595916
ENSMUSG00000072949	-0.113964	0.595948
ENSMUSG00000052512	-0.113856	0.596299
ENSMUSG00000054808	-0.113768	0.596585
ENSMUSG00000037816	-0.11368	0.59687
ENSMUSG00000031274	-0.113678	0.596879
ENSMUSG00000050315	-0.113488	0.597495
ENSMUSG00000105852	-0.113286	0.59815
ENSMUSG00000035686	-0.113186	0.598476
ENSMUSG00000036814	-0.113171	0.598527
ENSMUSG00000044562	-0.113051	0.598916
ENSMUSG00000073856	-0.113031	0.598981
ENSMUSG00000029994	-0.11301	0.599051
ENSMUSG00000030431	-0.112973	0.599169
ENSMUSG00000102331	-0.112945	0.599261
ENSMUSG00000039936	-0.112895	0.599425
ENSMUSG00000045252	-0.112844	0.599589
ENSMUSG00000106841	-0.112841	0.599601
ENSMUSG00000041351	-0.112839	0.599605
ENSMUSG00000002963	-0.112832	0.599629
ENSMUSG00000027947	-0.11281	0.599702
ENSMUSG00000072692	-0.112776	0.59981
ENSMUSG00000041957	-0.112614	0.600338
ENSMUSG00000031273	-0.112595	0.600399
ENSMUSG00000022621	-0.112585	0.600433
ENSMUSG00000044595	-0.11248	0.600776
ENSMUSG00000011154	-0.112389	0.601072
ENSMUSG00000024845	-0.11233	0.601263
ENSMUSG00000014554	-0.112326	0.601276
ENSMUSG00000050382	-0.112299	0.601366
ENSMUSG00000038593	-0.112262	0.601485
ENSMUSG00000001506	-0.112179	0.601757
ENSMUSG00000038676	-0.112089	0.60205
ENSMUSG00000033253	-0.112031	0.602238
ENSMUSG00000030711	-0.112011	0.602303
ENSMUSG00000084845	-0.111983	0.602397
ENSMUSG00000056687	-0.111981	0.602402
ENSMUSG00000039450	-0.111855	0.602811
ENSMUSG00000093734	-0.111497	0.603981
ENSMUSG00000028631	-0.111235	0.604838
ENSMUSG00000075410	-0.111103	0.605267
ENSMUSG00000023072	-0.111016	0.605552
ENSMUSG00000054675	-0.11084	0.606127
ENSMUSG00000070343	-0.110728	0.606495
ENSMUSG00000027408	-0.110719	0.606522
ENSMUSG00000038181	-0.110692	0.606613
ENSMUSG00000002910	-0.110594	0.606932
ENSMUSG00000097730	-0.110557	0.607052
ENSMUSG00000007279	-0.110553	0.607068
ENSMUSG00000084915	-0.110533	0.607131
ENSMUSG00000029714	-0.110461	0.607368
ENSMUSG00000035266	-0.110428	0.607474
ENSMUSG00000043770	-0.110393	0.607589
ENSMUSG00000024049	-0.110159	0.608356
ENSMUSG00000079492	-0.11011	0.608516
ENSMUSG00000050896	-0.110077	0.608626
ENSMUSG00000026208	-0.11005	0.608712
ENSMUSG00000029055	-0.110019	0.608814
ENSMUSG00000090877	-0.109939	0.609075
ENSMUSG00000025243	-0.109764	0.60965
ENSMUSG00000018774	-0.109752	0.609689
ENSMUSG00000049401	-0.109628	0.610097
ENSMUSG00000025470	-0.109544	0.61037
ENSMUSG00000064068	-0.10946	0.610647
ENSMUSG00000036672	-0.109451	0.610678
ENSMUSG00000045268	-0.109429	0.61075
ENSMUSG00000026435	-0.109263	0.611295
ENSMUSG00000097320	-0.109191	0.611531
ENSMUSG00000044037	-0.109154	0.611652
ENSMUSG00000002658	-0.109102	0.611823
ENSMUSG00000025413	-0.109002	0.612149
ENSMUSG00000024957	-0.108956	0.612302
ENSMUSG00000009585	-0.108848	0.612656
ENSMUSG00000063236	-0.108825	0.612733
ENSMUSG00000096255	-0.108732	0.613035
ENSMUSG00000021565	-0.108535	0.613685
ENSMUSG00000054556	-0.108486	0.613845
ENSMUSG00000010080	-0.108282	0.614514
ENSMUSG00000049580	-0.108276	0.614536
ENSMUSG00000049892	-0.108141	0.614978
ENSMUSG00000020455	-0.108119	0.615053
ENSMUSG00000047656	-0.10804	0.615311
ENSMUSG00000050623	-0.107955	0.615591
ENSMUSG00000024736	-0.107918	0.615713
ENSMUSG00000051262	-0.107843	0.61596
ENSMUSG00000034164	-0.107755	0.616251
ENSMUSG00000054986	-0.107688	0.616469
ENSMUSG00000085042	-0.107684	0.616483
ENSMUSG00000085279	-0.107552	0.616918
ENSMUSG00000086191	-0.107318	0.617688
ENSMUSG00000059854	-0.107298	0.617756
ENSMUSG00000042099	-0.107262	0.617875
ENSMUSG00000015316	-0.107239	0.61795
ENSMUSG00000082536	-0.107135	0.618291
ENSMUSG00000037960	-0.106925	0.618985
ENSMUSG00000022386	-0.106829	0.619302
ENSMUSG00000025357	-0.106782	0.619455
ENSMUSG00000067276	-0.106753	0.619551
ENSMUSG00000039254	-0.106704	0.619714
ENSMUSG00000045036	-0.106543	0.620247
ENSMUSG00000048038	-0.106334	0.620935
ENSMUSG00000072591	-0.106304	0.621034
ENSMUSG00000020912	-0.106263	0.62117
ENSMUSG00000002055	-0.106237	0.621257
ENSMUSG00000030340	-0.106139	0.621581
ENSMUSG00000013155	-0.106093	0.621732
ENSMUSG00000000957	-0.106073	0.621798
ENSMUSG00000071341	-0.10599	0.622072
ENSMUSG00000029547	-0.105973	0.622128
ENSMUSG00000075389	-0.105922	0.622296
ENSMUSG00000001918	-0.105832	0.622595
ENSMUSG00000097934	-0.10578	0.622765
ENSMUSG00000022490	-0.105747	0.622876
ENSMUSG00000030270	-0.105667	0.62314
ENSMUSG00000107000	-0.105495	0.623709
ENSMUSG00000028641	-0.105288	0.624394
ENSMUSG00000098274	-0.10522	0.62462
ENSMUSG00000019982	-0.105206	0.624664
ENSMUSG00000052133	-0.105146	0.624865
ENSMUSG00000090031	-0.10459	0.626707
ENSMUSG00000022565	-0.104583	0.62673
ENSMUSG00000025732	-0.103806	0.629308
ENSMUSG00000048489	-0.103793	0.629348
ENSMUSG00000050423	-0.10378	0.629394
ENSMUSG00000040913	-0.103605	0.629975
ENSMUSG00000026669	-0.103598	0.629998
ENSMUSG00000042708	-0.10357	0.630091
ENSMUSG00000027284	-0.103322	0.630916
ENSMUSG00000085307	-0.10317	0.63142
ENSMUSG00000040624	-0.103087	0.631694
ENSMUSG00000020865	-0.102969	0.632089
ENSMUSG00000012819	-0.10295	0.63215
ENSMUSG00000043913	-0.102876	0.632399
ENSMUSG00000023206	-0.102819	0.632586
ENSMUSG00000105388	-0.102712	0.632943
ENSMUSG00000031848	-0.10266	0.633117
ENSMUSG00000001025	-0.102578	0.63339
ENSMUSG00000081471	-0.102556	0.633461
ENSMUSG00000051617	-0.102498	0.633655
ENSMUSG00000006369	-0.102466	0.63376
ENSMUSG00000074006	-0.102273	0.634405
ENSMUSG00000026726	-0.102178	0.634722
ENSMUSG00000061462	-0.102146	0.634829
ENSMUSG00000036896	-0.102138	0.634855
ENSMUSG00000040466	-0.102136	0.634859
ENSMUSG00000002831	-0.102112	0.634941
ENSMUSG00000024036	-0.102029	0.635218
ENSMUSG00000042165	-0.10202	0.635248
ENSMUSG00000020692	-0.101955	0.635464
ENSMUSG00000092627	-0.10191	0.635613
ENSMUSG00000031389	-0.10187	0.635748
ENSMUSG00000048416	-0.101853	0.635803
ENSMUSG00000029032	-0.101808	0.635953
ENSMUSG00000037300	-0.101797	0.635992
ENSMUSG00000103865	-0.101694	0.636335
ENSMUSG00000040482	-0.101581	0.636711
ENSMUSG00000025537	-0.101451	0.637146
ENSMUSG00000043168	-0.101386	0.63736
ENSMUSG00000034863	-0.101334	0.637534
ENSMUSG00000042303	-0.101045	0.638501
ENSMUSG00000030815	-0.100935	0.638869
ENSMUSG00000025494	-0.100914	0.638938
ENSMUSG00000031833	-0.100861	0.639113
ENSMUSG00000029206	-0.10081	0.639284
ENSMUSG00000073409	-0.100771	0.639415
ENSMUSG00000102171	-0.10073	0.639551
ENSMUSG00000030745	-0.10067	0.639752
ENSMUSG00000026860	-0.100588	0.640028
ENSMUSG00000099907	-0.10054	0.640187
ENSMUSG00000015468	-0.10054	0.640189
ENSMUSG00000001751	-0.100284	0.641043
ENSMUSG00000075511	-0.100198	0.641329
ENSMUSG00000029551	-0.100099	0.641662
ENSMUSG00000020432	-0.100059	0.641795
ENSMUSG00000042436	-0.0999972	0.642003
ENSMUSG00000078920	-0.0997083	0.64297
ENSMUSG00000036634	-0.0995431	0.643523
ENSMUSG00000038895	-0.0994638	0.643789
ENSMUSG00000030787	-0.099236	0.644552
ENSMUSG00000091971	-0.0991815	0.644735
ENSMUSG00000013858	-0.0990666	0.64512
ENSMUSG00000101693	-0.0990211	0.645272
ENSMUSG00000028744	-0.0988232	0.645936
ENSMUSG00000027483	-0.098543	0.646876
ENSMUSG00000021464	-0.0984099	0.647323
ENSMUSG00000022540	-0.0981755	0.64811
ENSMUSG00000021819	-0.0981121	0.648323
ENSMUSG00000038085	-0.098097	0.648374
ENSMUSG00000032776	-0.0978746	0.649121
ENSMUSG00000026051	-0.0978203	0.649303
ENSMUSG00000052160	-0.0977895	0.649407
ENSMUSG00000047394	-0.097648	0.649882
ENSMUSG00000053178	-0.0975615	0.650173
ENSMUSG00000020788	-0.0974665	0.650493
ENSMUSG00000030766	-0.0974448	0.650566
ENSMUSG00000015748	-0.0974378	0.650589
ENSMUSG00000045005	-0.0973559	0.650865
ENSMUSG00000026810	-0.0971742	0.651476
ENSMUSG00000096929	-0.0969684	0.652169
ENSMUSG00000027654	-0.0969642	0.652183
ENSMUSG00000097979	-0.0969109	0.652362
ENSMUSG00000078619	-0.0968898	0.652433
ENSMUSG00000057729	-0.0968114	0.652697
ENSMUSG00000038346	-0.09661	0.653376
ENSMUSG00000014778	-0.0965631	0.653534
ENSMUSG00000038168	-0.0964887	0.653784
ENSMUSG00000105594	-0.0964722	0.65384
ENSMUSG00000041073	-0.0964366	0.65396
ENSMUSG00000102917	-0.0964071	0.65406
ENSMUSG00000036270	-0.0962844	0.654473
ENSMUSG00000048373	-0.0962794	0.65449
ENSMUSG00000035842	-0.0962752	0.654504
ENSMUSG00000063904	-0.0962327	0.654647
ENSMUSG00000033276	-0.0961798	0.654826
ENSMUSG00000042793	-0.0960723	0.655188
ENSMUSG00000054400	-0.0960315	0.655326
ENSMUSG00000029389	-0.0960011	0.655428
ENSMUSG00000001517	-0.095868	0.655877
ENSMUSG00000006050	-0.0958269	0.656016
ENSMUSG00000050621	-0.0958138	0.65606
ENSMUSG00000102813	-0.0958025	0.656098
ENSMUSG00000067724	-0.0957732	0.656197
ENSMUSG00000002108	-0.0956187	0.656719
ENSMUSG00000009097	-0.0954166	0.657401
ENSMUSG00000085881	-0.0953839	0.657511
ENSMUSG00000028608	-0.0953828	0.657515
ENSMUSG00000025574	-0.095209	0.658102
ENSMUSG00000022856	-0.0951689	0.658237
ENSMUSG00000070327	-0.0951219	0.658396
ENSMUSG00000020904	-0.0950283	0.658713
ENSMUSG00000039233	-0.0948525	0.659307
ENSMUSG00000037772	-0.0948273	0.659392
ENSMUSG00000032308	-0.0947855	0.659533
ENSMUSG00000034911	-0.0945976	0.660169
ENSMUSG00000029538	-0.0945144	0.66045
ENSMUSG00000051000	-0.0944044	0.660822
ENSMUSG00000034842	-0.094222	0.66144
ENSMUSG00000032812	-0.0940308	0.662087
ENSMUSG00000041375	-0.0940058	0.662171
ENSMUSG00000106944	-0.0939368	0.662405
ENSMUSG00000020566	-0.0938198	0.662801
ENSMUSG00000002032	-0.0938119	0.662828
ENSMUSG00000068115	-0.0937827	0.662927
ENSMUSG00000040140	-0.0937515	0.663032
ENSMUSG00000087368	-0.0936695	0.66331
ENSMUSG00000052407	-0.0936125	0.663503
ENSMUSG00000032245	-0.0934415	0.664083
ENSMUSG00000057286	-0.0932019	0.664895
ENSMUSG00000017760	-0.0931549	0.665055
ENSMUSG00000058833	-0.0929271	0.665827
ENSMUSG00000031398	-0.0927815	0.666321
ENSMUSG00000032316	-0.0927036	0.666586
ENSMUSG00000089997	-0.0926854	0.666647
ENSMUSG00000081137	-0.0926021	0.66693
ENSMUSG00000034908	-0.0924655	0.667394
ENSMUSG00000045045	-0.0923832	0.667673
ENSMUSG00000070034	-0.0923614	0.667748
ENSMUSG00000065524	-0.09233	0.667854
ENSMUSG00000054517	-0.0922394	0.668162
ENSMUSG00000022185	-0.0921555	0.668447
ENSMUSG00000034171	-0.0921144	0.668587
ENSMUSG00000036067	-0.0917093	0.669964
ENSMUSG00000032577	-0.0916976	0.670004
ENSMUSG00000064120	-0.0916765	0.670075
ENSMUSG00000035649	-0.0916452	0.670182
ENSMUSG00000057411	-0.0916001	0.670335
ENSMUSG00000030839	-0.0915999	0.670336
ENSMUSG00000014786	-0.0915773	0.670413
ENSMUSG00000004896	-0.0915744	0.670422
ENSMUSG00000015094	-0.0914507	0.670843
ENSMUSG00000040613	-0.0913573	0.671161
ENSMUSG00000019261	-0.091288	0.671397
ENSMUSG00000080893	-0.091238	0.671567
ENSMUSG00000033722	-0.0911097	0.672004
ENSMUSG00000073889	-0.0910734	0.672127
ENSMUSG00000026712	-0.0910343	0.672261
ENSMUSG00000023046	-0.0907878	0.6731
ENSMUSG00000074358	-0.0906576	0.673544
ENSMUSG00000024538	-0.0906098	0.673706
ENSMUSG00000083744	-0.0905558	0.67389
ENSMUSG00000031805	-0.0903158	0.674708
ENSMUSG00000027867	-0.090215	0.675052
ENSMUSG00000040174	-0.0901924	0.675129
ENSMUSG00000067149	-0.0900905	0.675477
ENSMUSG00000040495	-0.0900696	0.675548
ENSMUSG00000020812	-0.0900366	0.67566
ENSMUSG00000022570	-0.0900251	0.6757
ENSMUSG00000002393	-0.0899961	0.675799
ENSMUSG00000027985	-0.0899465	0.675968
ENSMUSG00000024737	-0.0899379	0.675997
ENSMUSG00000103662	-0.0899355	0.676005
ENSMUSG00000103032	-0.0898675	0.676237
ENSMUSG00000026751	-0.0898531	0.676286
ENSMUSG00000040136	-0.0897994	0.67647
ENSMUSG00000067288	-0.0897693	0.676572
ENSMUSG00000024222	-0.0897248	0.676724
ENSMUSG00000059895	-0.0894936	0.677514
ENSMUSG00000016344	-0.0893668	0.677946
ENSMUSG00000027318	-0.0893137	0.678128
ENSMUSG00000032532	-0.0892559	0.678325
ENSMUSG00000092607	-0.0889319	0.679432
ENSMUSG00000002043	-0.0889223	0.679465
ENSMUSG00000006517	-0.0888488	0.679716
ENSMUSG00000029605	-0.0885932	0.68059
ENSMUSG00000024764	-0.0885607	0.680701
ENSMUSG00000022546	-0.0882988	0.681597
ENSMUSG00000028681	-0.0882944	0.681612
ENSMUSG00000032572	-0.0882912	0.681623
ENSMUSG00000058715	-0.0879654	0.682738
ENSMUSG00000024790	-0.0879481	0.682797
ENSMUSG00000002083	-0.087946	0.682805
ENSMUSG00000074652	-0.0879275	0.682868
ENSMUSG00000045232	-0.0878582	0.683105
ENSMUSG00000039457	-0.0878504	0.683132
ENSMUSG00000028085	-0.0878168	0.683247
ENSMUSG00000035890	-0.0873634	0.6848
ENSMUSG00000067629	-0.0873386	0.684885
ENSMUSG00000028470	-0.0873268	0.684926
ENSMUSG00000040274	-0.0872294	0.68526
ENSMUSG00000039103	-0.0871475	0.68554
ENSMUSG00000004846	-0.087111	0.685666
ENSMUSG00000045471	-0.0869474	0.686226
ENSMUSG00000010825	-0.0869463	0.68623
ENSMUSG00000036661	-0.0865447	0.687608
ENSMUSG00000071793	-0.0865426	0.687615
ENSMUSG00000001029	-0.0865062	0.68774
ENSMUSG00000041623	-0.0864259	0.688016
ENSMUSG00000017724	-0.0863888	0.688143
ENSMUSG00000026305	-0.0862084	0.688763
ENSMUSG00000030533	-0.0861101	0.6891
ENSMUSG00000025372	-0.086049	0.68931
ENSMUSG00000090223	-0.0857575	0.690312
ENSMUSG00000097640	-0.08565	0.690682
ENSMUSG00000036639	-0.0856332	0.690739
ENSMUSG00000058159	-0.0855851	0.690905
ENSMUSG00000024381	-0.0853965	0.691553
ENSMUSG00000012123	-0.0853808	0.691607
ENSMUSG00000032773	-0.0853284	0.691787
ENSMUSG00000002409	-0.085211	0.692191
ENSMUSG00000038058	-0.0851416	0.69243
ENSMUSG00000034227	-0.0851241	0.69249
ENSMUSG00000022217	-0.0850968	0.692584
ENSMUSG00000026921	-0.0849952	0.692933
ENSMUSG00000038893	-0.0849567	0.693066
ENSMUSG00000104901	-0.0849527	0.69308
ENSMUSG00000026979	-0.0849245	0.693177
ENSMUSG00000034209	-0.0848442	0.693453
ENSMUSG00000040170	-0.0844974	0.694647
ENSMUSG00000035835	-0.084479	0.694711
ENSMUSG00000051113	-0.0843791	0.695055
ENSMUSG00000000823	-0.0842828	0.695387
ENSMUSG00000009145	-0.0842648	0.695449
ENSMUSG00000019467	-0.0842147	0.695621
ENSMUSG00000103502	-0.0842082	0.695644
ENSMUSG00000044328	-0.0840555	0.69617
ENSMUSG00000026632	-0.0840455	0.696205
ENSMUSG00000045257	-0.0839931	0.696385
ENSMUSG00000010492	-0.0839906	0.696394
ENSMUSG00000103685	-0.0839172	0.696647
ENSMUSG00000024426	-0.083756	0.697203
ENSMUSG00000052273	-0.0836193	0.697674
ENSMUSG00000026928	-0.0835808	0.697807
ENSMUSG00000079334	-0.0835317	0.697976
ENSMUSG00000001418	-0.0835269	0.697993
ENSMUSG00000029427	-0.0832974	0.698785
ENSMUSG00000059631	-0.0831835	0.699178
ENSMUSG00000106617	-0.0831499	0.699294
ENSMUSG00000047409	-0.0831168	0.699408
ENSMUSG00000020651	-0.0830871	0.699511
ENSMUSG00000024732	-0.0829405	0.700017
ENSMUSG00000056313	-0.0829381	0.700025
ENSMUSG00000042564	-0.0827373	0.700719
ENSMUSG00000033486	-0.0826583	0.700992
ENSMUSG00000029070	-0.0826064	0.701171
ENSMUSG00000068706	-0.0825718	0.701291
ENSMUSG00000045503	-0.0824381	0.701753
ENSMUSG00000018574	-0.0821044	0.702906
ENSMUSG00000038764	-0.0820678	0.703033
ENSMUSG00000017493	-0.0819148	0.703562
ENSMUSG00000021453	-0.0818764	0.703695
ENSMUSG00000024312	-0.0817947	0.703977
ENSMUSG00000037166	-0.0817789	0.704032
ENSMUSG00000024194	-0.0817458	0.704147
ENSMUSG00000032109	-0.0816614	0.704439
ENSMUSG00000004043	-0.0816581	0.70445
ENSMUSG00000086555	-0.0815339	0.70488
ENSMUSG00000040220	-0.0814033	0.705332
ENSMUSG00000033880	-0.0812565	0.70584
ENSMUSG00000031765	-0.0812459	0.705877
ENSMUSG00000035722	-0.0811797	0.706106
ENSMUSG00000022552	-0.0810987	0.706387
ENSMUSG00000059824	-0.0810079	0.706701
ENSMUSG00000074646	-0.0804839	0.708517
ENSMUSG00000095567	-0.080399	0.708812
ENSMUSG00000041423	-0.0802939	0.709176
ENSMUSG00000026791	-0.0801507	0.709673
ENSMUSG00000040813	-0.0800578	0.709995
ENSMUSG00000039263	-0.0800208	0.710124
ENSMUSG00000025142	-0.0799036	0.710531
ENSMUSG00000072653	-0.0797837	0.710947
ENSMUSG00000078967	-0.0796215	0.71151
ENSMUSG00000004994	-0.0794479	0.712113
ENSMUSG00000038555	-0.0794186	0.712215
ENSMUSG00000096351	-0.0793475	0.712461
ENSMUSG00000055491	-0.079207	0.71295
ENSMUSG00000036948	-0.0792018	0.712967
ENSMUSG00000075463	-0.0791027	0.713312
ENSMUSG00000034706	-0.0790633	0.713449
ENSMUSG00000019254	-0.0790367	0.713541
ENSMUSG00000030720	-0.0790349	0.713547
ENSMUSG00000097048	-0.0788512	0.714186
ENSMUSG00000106237	-0.0787453	0.714554
ENSMUSG00000039903	-0.0787417	0.714567
ENSMUSG00000087184	-0.0786165	0.715002
ENSMUSG00000035692	-0.0784475	0.71559
ENSMUSG00000097797	-0.0780172	0.717087
ENSMUSG00000017405	-0.0779613	0.717282
ENSMUSG00000003812	-0.07791	0.717461
ENSMUSG00000003581	-0.0778879	0.717537
ENSMUSG00000058246	-0.0778412	0.7177
ENSMUSG00000022468	-0.0778012	0.717839
ENSMUSG00000042817	-0.0777643	0.717968
ENSMUSG00000023272	-0.0776767	0.718273
ENSMUSG00000047090	-0.0776619	0.718324
ENSMUSG00000053647	-0.0776534	0.718354
ENSMUSG00000029419	-0.0776525	0.718357
ENSMUSG00000004187	-0.0776217	0.718464
ENSMUSG00000025278	-0.0775265	0.718796
ENSMUSG00000022469	-0.0774954	0.718905
ENSMUSG00000039834	-0.0773897	0.719273
ENSMUSG00000042810	-0.0773051	0.719568
ENSMUSG00000054426	-0.077219	0.719868
ENSMUSG00000042594	-0.077114	0.720233
ENSMUSG00000006276	-0.0770847	0.720336
ENSMUSG00000039308	-0.0770588	0.720426
ENSMUSG00000024053	-0.0769917	0.72066
ENSMUSG00000037872	-0.0769725	0.720727
ENSMUSG00000057969	-0.0769693	0.720738
ENSMUSG00000034918	-0.0768414	0.721184
ENSMUSG00000009876	-0.0768365	0.721201
ENSMUSG00000054874	-0.0768075	0.721302
ENSMUSG00000029727	-0.0767276	0.721581
ENSMUSG00000068335	-0.0766832	0.721736
ENSMUSG00000023938	-0.0766309	0.721918
ENSMUSG00000006021	-0.0766127	0.721982
ENSMUSG00000030035	-0.0765258	0.722285
ENSMUSG00000067212	-0.0764642	0.7225
ENSMUSG00000095687	-0.0764403	0.722583
ENSMUSG00000015335	-0.0763841	0.722779
ENSMUSG00000034930	-0.0761166	0.723713
ENSMUSG00000030727	-0.0759823	0.724182
ENSMUSG00000070315	-0.0759794	0.724192
ENSMUSG00000020926	-0.0759256	0.72438
ENSMUSG00000022388	-0.0758105	0.724782
ENSMUSG00000035576	-0.0757805	0.724887
ENSMUSG00000031465	-0.0757561	0.724972
ENSMUSG00000043008	-0.0755364	0.72574
ENSMUSG00000037579	-0.0755079	0.725839
ENSMUSG00000102143	-0.0754548	0.726025
ENSMUSG00000028066	-0.0752825	0.726627
ENSMUSG00000047123	-0.0750898	0.727301
ENSMUSG00000039713	-0.0750037	0.727602
ENSMUSG00000022070	-0.0749984	0.72762
ENSMUSG00000050121	-0.074992	0.727643
ENSMUSG00000022556	-0.0748084	0.728285
ENSMUSG00000036073	-0.0747955	0.72833
ENSMUSG00000032300	-0.0747732	0.728408
ENSMUSG00000038000	-0.0747613	0.72845
ENSMUSG00000057421	-0.0746769	0.728745
ENSMUSG00000042570	-0.0745976	0.729022
ENSMUSG00000029601	-0.0745916	0.729044
ENSMUSG00000093674	-0.0745416	0.729218
ENSMUSG00000004328	-0.0745303	0.729258
ENSMUSG00000006307	-0.0744541	0.729525
ENSMUSG00000026211	-0.074382	0.729777
ENSMUSG00000056144	-0.0742968	0.730075
ENSMUSG00000051246	-0.074065	0.730887
ENSMUSG00000058392	-0.0738961	0.731478
ENSMUSG00000001946	-0.0738845	0.731519
ENSMUSG00000002147	-0.0737759	0.7319
ENSMUSG00000096995	-0.0737444	0.73201
ENSMUSG00000071604	-0.0735619	0.73265
ENSMUSG00000035342	-0.0735355	0.732742
ENSMUSG00000043020	-0.0734825	0.732928
ENSMUSG00000030793	-0.0734744	0.732956
ENSMUSG00000032806	-0.0732564	0.73372
ENSMUSG00000028093	-0.0731067	0.734245
ENSMUSG00000057137	-0.0730446	0.734463
ENSMUSG00000034486	-0.0729853	0.734671
ENSMUSG00000030584	-0.0729626	0.734751
ENSMUSG00000105139	-0.0728954	0.734986
ENSMUSG00000039676	-0.0727047	0.735656
ENSMUSG00000031576	-0.0724921	0.736402
ENSMUSG00000022665	-0.0724449	0.736568
ENSMUSG00000026207	-0.0724094	0.736692
ENSMUSG00000029096	-0.0722276	0.737331
ENSMUSG00000015405	-0.0721259	0.737688
ENSMUSG00000042729	-0.0720818	0.737842
ENSMUSG00000031385	-0.0720248	0.738043
ENSMUSG00000030138	-0.0718469	0.738668
ENSMUSG00000030681	-0.0717569	0.738984
ENSMUSG00000046378	-0.0717251	0.739096
ENSMUSG00000020329	-0.0717181	0.73912
ENSMUSG00000052423	-0.0716224	0.739457
ENSMUSG00000036256	-0.0715868	0.739582
ENSMUSG00000091415	-0.0715661	0.739655
ENSMUSG00000020308	-0.0715434	0.739734
ENSMUSG00000105843	-0.0714797	0.739958
ENSMUSG00000105476	-0.071343	0.740439
ENSMUSG00000004934	-0.071343	0.740439
ENSMUSG00000022219	-0.0713257	0.7405
ENSMUSG00000057110	-0.0712782	0.740667
ENSMUSG00000026247	-0.0712646	0.740714
ENSMUSG00000036620	-0.0712424	0.740793
ENSMUSG00000004665	-0.071045	0.741487
ENSMUSG00000020277	-0.0709832	0.741704
[truncated: 13,372 more rows]

## Sheet: Hunger pathway
漏 2000-2019 QIAGEN. All rights reserved.
Symbol	Synonym(s)	Entrez Gene Name	Ensembl	Expr Log Ratio	Expr p-value	Location	Family	Drugs	Entrez Gene ID for Human	Entrez Gene ID for Mouse	Entrez Gene ID for Rat	PubChem ID	HMDB ID	CAS ID
NPY	0710005A05Rik, LOC100912228, neuropeptide Y, NF-Y, NPY02, Preproneuropeptide y, pro-neuropeptide Y-like, PYY4, RATNPY, RATNPY02	neuropeptide Y	ENSMUSG00000029819	-0.631984	0.000923428	Extracellular Space	other		4852	109648	24604|100912228
AGRP	agouti related neuropeptide, AGRT, ANTI-SATIETY PEPTIDE, ART, ASIP2, Marp	agouti related neuropeptide	ENSMUSG00000005705	-0.604676	0.00174844	Extracellular Space	other		181	11604	25582
IFI16	4930422C14, 9830148g24rik, A730048F03, AI447904, AI607873, D3, D3cDNA, E030037K03Rik, E430029J22Rik, Gm16340, Gm2785, ifi-205-B, Ifi-d3, IFI16B, Ifi203, Ifi203-ps, Ifi203a, Ifi203b, IFI204, Ifi205, Ifi205a, Ifi207, Ifi208, Ifi209, Ifi211, Ifi212, Ifi213, Ifi214, Ifix, IFNGIP1, interferon activated gene 203, interferon activated gene 203, pseudogene, interferon activated gene 204, interferon activ…	interferon gamma inducible protein 16	ENSMUSG00000090272	-0.314892	0.133945	Nucleus	transcription regulator		3428	100504287|545384|15951|226691|236312|15950|100033459|102639543|226695|381308|100040462|623121	304988
GIPR	gastric inhibitory polypeptide receptor, Gippr, GLUCOSE-DEPENDENT INSULINOTROPIC PEPTIDE receptor, Gm1081, Gm160, PGQTL2, RATGIPPR	gastric inhibitory polypeptide receptor	ENSMUSG00000030406	-0.303827	0.148918	Plasma Membrane	G-protein coupled receptor		2696	381853	25024
DGAT1	AGRP1, ARAT, ARGP1, C75990, D15Ertd23e, Dagt1, DGAT, DIACYLGLYCERIDE ACYLTRANSFERASE, DIACYLGLYCEROL ACYLTRANSFERASE, Diacylglycerol o-acyltransferase 1, DIAR7, LOC100131064, LOC100133107, LOC727765	diacylglycerol O-acyltransferase 1	ENSMUSG00000022555	-0.273367	0.19618	Cytoplasm	enzyme		8694	13350	84497
RUNX1	acute myeloid leukaemia 1, AML, AML1, AML1-EVI-1, AMLCR1, CBF-alpha-2, CBF-伪-2, CBF2alpha, CBFA2, EVI-1, FPDMM, PEA2-alpha, PEA2-伪, Pebp2 伪 B, PEBP2-alpha, PEBP2-伪, Pebp2a2, PEBP2aB, Pebpa2b, Rnx1, runt-related transcription factor 1, RUNX1A	runt related transcription factor 1	ENSMUSG00000022952	-0.245317	0.247923	Nucleus	transcription regulator		861	12394	50662
ZBTB16	AI467657, KRUPPEL-LIKE ZNF, lu, LX, PLZF, promyelocytic leukaemia zinc finger, Zfp145, zinc finger and BTB domain containing 16, ZNF145	zinc finger and BTB domain containing 16	ENSMUSG00000066687	-0.232355	0.27458	Nucleus	transcription regulator		7704	235320	353227
CSHL1	chorionic somatomammotropin hormone like 1, CS-5, CSHP1, CSL, Gh, Gh1, Ghb1, GHB4, growth hormone, growth hormone 1, hCS-L, Pgh, RNGHGP	chorionic somatomammotropin hormone like 1	ENSMUSG00000020713	-0.229138	0.281467	Nucleus	transcription regulator		1444	14599	24391
GNRH1	GNRH, GNRH I, Gnrh2, Gnrha, GONADOTROPIN, Gonadotropin releasing hormone, gonadotropin releasing hormone 1, GRH, hpg, LHRH, Lhrh1, LNRH, Rgnrhg1, SH-4	gonadotropin releasing hormone 1	ENSMUSG00000015812	-0.21759	0.307081	Extracellular Space	other	GNRH1, flutamide/goserelin, anastrozole/goserelin, goserelin/tamoxifen, anastrozole/goserelin/tamoxifen, anastrozole/fulvestrant/goserelin/tamoxifen, exemestane/fulvestrant/goserelin/letrozole/tamoxifen, bicalutamide/goserelin, triptorelin, goserelin, zoptarelin doxorubicin	2796	14714	25194
CDKN1A	CAP20, CDKI, CDKN1, CDKNA1, CIP1, cyclin-dependent kinase inhibitor 1A, cyclin-dependent kinase inhibitor 1A (P21), MDA-6, P21, p21Cip, p21CIP1, p21WAF, p21Waf1, Pzl Cyclin-Dependent Kinase Inhibitor, SDI1, UV96, WAF1	cyclin dependent kinase inhibitor 1A	ENSMUSG00000023067	-0.205698	0.334905	Nucleus	kinase		1026	12575	114851
ID1	AI323524, bHLHb24, D2Wsu140e, ID, ID125A, Id1b, Idb1, inhibitor of DNA binding 1, inhibitor of DNA binding 1, HLH protein	inhibitor of DNA binding 1, HLH protein	ENSMUSG00000042745	-0.200556	0.347391	Nucleus	transcription regulator		3397	15901	25261
PRKCD	AI385711, ALPS3, Ca+-independent PKC, CVID9, D14Ertd420e, MAY1, novel Pkc delta, novel Pkc 未, nPKC-delta, nPKC-未, PKC delta, PKC 未, PKCD, PKC[d], protein kinase C delta, protein kinase C 未, protein kinase C, delta, protein kinase C, 未	protein kinase C delta	ENSMUSG00000021948	-0.190273	0.373166	Cytoplasm	kinase	ingenol mebutate	5580	18753	170538
HES1	bHLHb39, hes family bHLH transcription factor 1, HHL, HRY	hes family bHLH transcription factor 1	ENSMUSG00000022528	-0.147081	0.492823	Nucleus	transcription regulator		3280	15205	29577
NPB	LOC653419, mPPL7, neuropeptide B, PPL7, PPNPB	neuropeptide B	ENSMUSG00000044034	-0.137341	0.522199	Extracellular Space	other		256933	208990	259222
PTK2B	CADTK, CAK beta, CAK 尾, CAKB, cell adhesion kinase 尾, E430023O05Rik, FADK2, FAK2, PKB, protein tyrosine kinase 2 beta, protein tyrosine kinase 2 尾, PTK, PTK2 protein tyrosine kinase 2 beta, PTK2 protein tyrosine kinase 2 尾, PYK2, RAFTK	protein tyrosine kinase 2 beta	ENSMUSG00000059456	-0.134792	0.530026	Cytoplasm	kinase	PF-562271, lorlatinib, CT-707	2185	19229	50646
UBC	2700054O04Rik, AI194771, HMG20, Polyubiquitin, Rps27a, TI-225, Uba52, Ubb, UBIQUITIN C	ubiquitin C	ENSMUSG00000008348	-0.12412	0.563369	Cytoplasm	enzyme		7316	22190	50522
OGFR	2010013E17Rik, 7-60, opioid growth factor receptor	opioid growth factor receptor	ENSMUSG00000049401	-0.109628	0.610097	Plasma Membrane	other	enkephalin, methionine	11054	72075	83525
NR5A1	AD4BP, Ad4BP/SF-1, ELP, ELP-3, FTZ1, FTZF1, hSF-1, nuclear receptor subfamily 5 group A member 1, nuclear receptor subfamily 5, group A, member 1, POF7, SF-1, SPGF8, SRXX4, SRXY3, STF-1	nuclear receptor subfamily 5 group A member 1	ENSMUSG00000026751	-0.0898531	0.676286	Nucleus	ligand-dependent nuclear receptor		2516	26423	83826
CCK	CCK8, CHOLECYSTOKININ, Cholecystokinin 8	cholecystokinin	ENSMUSG00000032532	-0.0892559	0.678325	Extracellular Space	other		885	12424	25298
HCRT	hypocretin, hypocretin neuropeptide precursor, Hypocretin-1, Hypocretin-2, NRCLP1, Orexin, OX, PPORX, PPOX, Prepro-orexin	hypocretin neuropeptide precursor	ENSMUSG00000045471	-0.0869474	0.686226	Extracellular Space	other	lemborexant	3060	15171	25723
GATA2	DCML, GATA binding protein 2, IMD21, MGC2306, MONOMAC, NFE1B	GATA binding protein 2	ENSMUSG00000015053	-0.0699048	0.745501	Nucleus	transcription regulator		2624	14461	25159
TCF3	A1, AA408400, AGM8, ALF2, AW209082, bHLHb21, E47, E12/E47, E2-5, E2A, ITF1, KA1, LOC688265, LOC100364490, ME2, p75, Pan1, Pan2, Putative transcription factor of the insulin gene, TCF3 isoform 1, Tcfe2a, TRANSCRIPTION FACTOR 3, VDIR	transcription factor 3	ENSMUSG00000020167	-0.0695174	0.746866	Nucleus	transcription regulator		6929	21423	171046
HDAC3	AW537363, HD3, histone deacetylase 3, RPD3, RPD3-2	histone deacetylase 3	ENSMUSG00000024454	-0.0606749	0.778222	Nucleus	transcription regulator	tributyrin, belinostat, pyroxamide, mocetinostat, bortezomib/vorinostat, chidamide, 4SC-202, vorinostat, trametinib/vorinostat	8841	15183	84578
RARA	alpha RAR, NR1B1, PLZF-RARalpha, PLZF-RAR伪, RAR, RAR-alpha, RAR-伪, RARalpha1, retinoic acid receptor alpha, Retinoic acid receptor 伪, retinoic acid receptor, alpha, retinoic acid receptor, 伪, 伪 RAR	retinoic acid receptor alpha	ENSMUSG00000037992	-0.0155483	0.942515	Nucleus	ligand-dependent nuclear receptor	etretinate, idarubicin/mitoxantrone/tretinoin, daunorubicin/tretinoin, idarubicin/tretinoin, doxorubicin/tretinoin, NRX-195183, adapalene, arsenic trioxide, isotretinoin, AGN 190299, tazarotene, acitretin, tretinoin, tamibarotene, alitretinoin	5914	19401	24705
PICK1	PICK, PRKCABP, protein interacting with C kinase 1, protein interacting with PRKCA 1	protein interacting with PRKCA 1	ENSMUSG00000068206	-0.013855	0.948767	Cytoplasm	enzyme		9463	18693	84591
SST	Preprosomatostatin, prosomatostatin, SMST, SOM, somatostatin, SRIF, Srih, SS	somatostatin	ENSMUSG00000004366	0.00255166	0.990559	Extracellular Space	other		6750	20604	24797
UCP2	BMIQ4, SLC25A8, UCPH, uncoupling protein 2, uncoupling protein 2 (mitochondrial, proton carrier), Uncoupling protein 2, mitochondrial	uncoupling protein 2	ENSMUSG00000033685	0.00781915	0.971074	Cytoplasm	transporter		7351	22228	54315
LEPR	CD295, db, diabetes, Fa, LEPROT, leptin receptor, LEPTIN receptor splice variant form 13.2, Modb1, OB receptor, OB-R, Ob-re, OB-RGRP, Ob-RM, obese-like, obl, Obrb	leptin receptor	ENSMUSG00000057722	0.0102103	0.962234	Plasma Membrane	transmembrane receptor	recombinant-methionyl human leptin	3953	16847	24536
SNTA1	alpha SYNTROPHIN, AW228934, dJ1187J4.5, LQT12, SNT1, Syntrophin alpha1, syntrophin 伪 1, syntrophin, acidic 1, syntrophin, alpha 1, syntrophin, 伪 1, TACIP1, 伪 SYNTROPHIN, 伪-1-syntrophin	syntrophin alpha 1	ENSMUSG00000027488	0.012767	0.952786	Plasma Membrane	other		6640	20648	362242
HDAC1	GON-10, HD1, HDAC, Hdac1-ps, histone deacetylase 1, LOC630524, MommeD5, RPD3, RPD3L1	histone deacetylase 1	ENSMUSG00000028800	0.0345918	0.872514	Nucleus	transcription regulator	tributyrin, belinostat, pyroxamide, mocetinostat, HDAC class I inhibitors, R 306465, bortezomib/vorinostat, 4SC-202, vorinostat, trametinib/vorinostat	3065	433759	297893
SH2B1	AI425885, C530001K22RIK, Irip, mKIAA1299, PSM, SH2-B, Sh2-B alpha, Sh2-B 伪, Sh2-b 尾, SH2-Bb, SH2B adaptor protein 1, Sh2bpsm1	SH2B adaptor protein 1	ENSMUSG00000030733	0.0355532	0.869001	Cytoplasm	other		25970	20399	89817
NCOA3	2010305B15RIK, ACTR, AIB-1, AIB1 delta3, AW321064, bHLHe42, CAGH16, CTG26, KAT13B, nuclear receptor coactivator 3, p/Cip, pCIP, RAC3, SRC-1, SRC-3, TNRC14, TNRC16, TRAM-1	nuclear receptor coactivator 3	ENSMUSG00000027678	0.0484427	0.822149	Nucleus	transcription regulator		8202	17979	84584
NCOR2	CTG26, N-CoR, nuclear receptor co-repressor 2, RETINOID SILENCER, SMAP270, SMRT, SMRTE, SMRTE-tau, TNRC14, TRAC, TRAC-1	nuclear receptor corepressor 2	ENSMUSG00000029478	0.0547338	0.799483	Nucleus	transcription regulator		9612	20602	360801
VGF	Gm1052, SCG7, SgVII, VGF nerve growth factor inducible, Vgf8a	VGF nerve growth factor inducible	ENSMUSG00000037428	0.0593739	0.782866	Extracellular Space	growth factor		7425	381677	29461
SSTR5	Smstr5, Somato, somatostatin receptor 5, SS-5-R, SST5, Sst5 receptor	somatostatin receptor 5	ENSMUSG00000050824	0.0618867	0.773904	Plasma Membrane	G-protein coupled receptor	pasireotide, everolimus/pasireotide, haloperidol/octreotide, octreotide/prochlorperazine, vapreotide, lanreotide, octreotide	6755	20609	25354
RUNX2	AML3, Cbf, CBF-alpha 1, CBF-伪 1, CBFA1, CCD, CCD1, CLCD, LS3, OSF-2, PEA2-alpha A, PEA2-伪 A, PEA2aA, Pebp2 伪 A, PEBP2A, PEBP2A1, PEBP2aA, Pebpa2a, runt-related transcription factor 2, RUNX2 MRIPV, Runx2-ii, RUNX2C	runt related transcription factor 2	ENSMUSG00000039153	0.0654195	0.761352	Nucleus	transcription regulator		860	12393	367218
SMARCA4	b2b508.1Clo, b2b692Clo, BAF190, BAF190A, BRG, BRG1, CSS4, HP1-BP72, hSNF2b, MRD16, RTPS2, SNF2, SNF2-beta, SNF2-尾, SNF2L4, SNF2LB, SW1/SNF, SWI/SNF related, matrix associated, actin dependent regulator of chromatin, subfamily a, member 4, SWI2	SWI/SNF related, matrix associated, actin dependent regulator of chromatin, subfamily a, member 4	ENSMUSG00000032187	0.066614	0.757121	Nucleus	transcription regulator		6597	20586	171379
MC4R	melanocortin 4 receptor, Pkcp	melanocortin 4 receptor	ENSMUSG00000047259	0.0712968	0.740601	Plasma Membrane	G-protein coupled receptor		4160	17202	25635
ADRB3	Adrab3, ADRB, adrenergic receptor, beta 3, adrenergic receptor, 尾 3, adrenoceptor beta 3, adrenoceptor 尾 3, Beta3 adrenoceptor, BETA3AR, 尾 3-AR, 尾(3)AR	adrenoceptor beta 3	ENSMUSG00000031489	0.0736235	0.732433	Plasma Membrane	G-protein coupled receptor	articaine/epinephrine, carteolol, dipivefrin, SR 58611, epinephrine/prilocaine, epinephrine/lidocaine, KUL 7211, myogane, mirabegron, latanoprost/timolol, epinephrine/methotrexate, carvedilol, ephedrine, guanethidine, levalbuterol, propranolol, dexamethasone/olanzapine, pindolol, esmolol, dorzolamide/timolol, fluoxetine/olanzapine, guanadrel, isoxsuprine, hydrochlorothiazide/propranolol, hydrochl…	155	11556	25645
FOXO1	Afxh, AI876417, FKH1, FKHR, FKHR1, Forkhead, forkhead box O1, FOXO1A	forkhead box O1	ENSMUSG00000044167	0.0753461	0.726405	Nucleus	transcription regulator		2308	56458	84482
JUND	AP-1, jun D proto-oncogene, JunD proto-oncogene, AP-1 transcription factor subunit, JUND1	JunD proto-oncogene, AP-1 transcription factor subunit	ENSMUSG00000071076	0.0794842	0.711987	Nucleus	transcription regulator		3727	16478	24518
NEUROD1	BASIC HELIX-LOOP-HELIX, Beta2/NeuroD, BHF-1, bHLHa3, DKFZP564f093, MODY6, Nd1, NEUROD, NeuroD/Beta2, neurogenic differentiation 1, neuronal differentiation 1	neuronal differentiation 1	ENSMUSG00000034701	0.0944127	0.660794	Nucleus	transcription regulator		4760	18012	29458
IGF1R	A330103N21RIK, CD221, D930020L01, hyft, IGF-1 receptor, Igf1r beta isoform, Igf1r 尾, Igf1r 尾 isoform, IGFIR, IGFIRC, IGFR, IGFR1, insulin-like growth factor 1 receptor, insulin-like growth factor I receptor, Insulin-like growth factor I receptor precursor, JTK13, LOC51049, MGC18216	insulin like growth factor 1 receptor	ENSMUSG00000005533	0.095321	0.657724	Plasma Membrane	transmembrane receptor	picropodophyllin, linsitinib, cixutumumab, ganitumab, AVE1642, BMS-754807, XL228, BIIB022, IGF1, dalotuzumab, ceritinib, brigatinib, [I-124]-CPD-1028, MM-141, IGF-methotrexate conjugate, PL225B, KW-2450, IGF-1R inhibitor	3480	16001	25718
AGT	AGTN, AI265500, ANG, angiotensinogen, angiotensinogen (serpin peptidase inhibitor, clade A, member 8), ANHU, ANRT, Aogen, hFLT1, PAT, SERPINA8	angiotensinogen	ENSMUSG00000031980	0.0990357	0.645223	Extracellular Space	growth factor		183	11606	24179
PTPN6	70Z-SHP, HCP, HCPH, HPTP1C, me, protein tyrosine phosphatase, non-receptor type 6, PTP-1C, Ptph6, PTPTY-42, SH-PTP1, SHP-1, SHP-1L, Sr Homology Protein 1 Phosphatase	protein tyrosine phosphatase, non-receptor type 6	ENSMUSG00000004266	0.0991757	0.644754	Cytoplasm	phosphatase	SC-43	5777	15170	116689
PML	1200009E24Rik, AI661194, PP8675, promyelocytic leukaemia, promyelocytic leukemia, RGD1562602, RNF71, TRIM19	promyelocytic leukemia	ENSMUSG00000036986	0.100769	0.63942	Nucleus	transcription regulator	arsenic trioxide	5371	18854	315713
IRS2	4PS, insulin receptor substrate 2, LOC207125	insulin receptor substrate 2	ENSMUSG00000038894	0.104953	0.625502	Cytoplasm	enzyme		8660	384783	29376
HTR1D	5-HT-1D, 5-hydroxytryptamine (serotonin) receptor 1D, 5-hydroxytryptamine receptor 1D, 5HT1D receptor, AI853647, Gpcr14, HT1DA, HTR1DA, HTR1DB, HTRL, RDC4	5-hydroxytryptamine receptor 1D	ENSMUSG00000070687	0.109761	0.609659	Plasma Membrane	G-protein coupled receptor	caffeine/ergotamine, donitriptan, naproxen/sumatriptan, vortioxetine, sumatriptan, eletriptan, frovatriptan, almotriptan, fenfluramine, ziprasidone, dihydroergotamine, ergotamine, naratriptan, zolmitriptan, rizatriptan	3352	15552	25323
HDAC4	4932408F19, 4932408F19Rik, AHO3, BDMR, HA6116, HD4, HDAC-A, histone deacetylase 4	histone deacetylase 4	ENSMUSG00000026313	0.113318	0.598046	Nucleus	transcription regulator	tributyrin, belinostat, pyroxamide	9759	208727	363287
MTOR	2610315D21Rik, AI327068, Flat, FRAP, FRAP1, FRAP2, FRB, mechanistic target of rapamycin kinase, RAFT1, RAPT1, RRAFT1, SKS	mechanistic target of rapamycin kinase	ENSMUSG00000028991	0.117542	0.58438	Nucleus	kinase	ridaforolimus, OSI-027, methotrexate/sirolimus/tacrolimus, dactolisib, AZD8055, vistusertib, PF-4691502, apitolisib, PKI-179, everolimus/exemestane, lenalidomide/temsirolimus, CC-223, gedatolisib, imatinib/sirolimus, DS-7423, P7170, cyclosporine A/sirolimus/tacrolimus, LY3023414, mTOR inhibitor, PWT33597, PQR309, ME-344, VS-5584, everolimus/prednisone, everolimus/sorafenib, everolimus/gefitinib, …	2475	56717	56718
MMP9	AW743869, B/MMP9, CLG4B, COLLAGENASE type IV, Gelatinase B, GELB, Gl 92-kda, MANDP2, matrix metallopeptidase 9, METALLOPROTEINASE 9, pro-MMP-9	matrix metallopeptidase 9	ENSMUSG00000017737	0.11854	0.581171	Extracellular Space	peptidase	MMP2 MMP9 inhibitor, GS-5745, rebimastat, marimastat, prinomastat, glucosamine	4318	17395	81687
TSC22D3	DIP, Dsip1, DSIPI, GILZ, GILZ1, Glucocorticoid-induced leucine zipper, LEUCINE ZIPPER, Tilz3, TSC-22R, TSC22 domain family member 3, TSC22 domain family, member 3	TSC22 domain family member 3	ENSMUSG00000031431	0.126793	0.55493	Nucleus	transcription regulator		1831	14605
NR2F1	BBOAS, BBSOAS, COUP, COUP-TF1, COUP-TFI, COUPTFA, EAR-3, ERBAL3, nuclear receptor subfamily 2 group F member 1, nuclear receptor subfamily 2, group F, member 1, SVP44, TCFCOUP1, TFCOUP1	nuclear receptor subfamily 2 group F member 1	ENSMUSG00000069171	0.130191	0.544287	Nucleus	ligand-dependent nuclear receptor		7025	13865	81808
RARB	A830025K23, beta RAR, HAP, LOC100130354, LOC101927874, LOC51036, LOC684994, MCOPS12, NR1B2, Rar beta, Rar 尾, RAR-epsilon, RAR-蔚, RARbeta1, retinoic acid receptor beta, retinoic acid receptor 尾, retinoic acid receptor, beta, retinoic acid receptor, 尾, RRB2, 尾 RAR	retinoic acid receptor beta	ENSMUSG00000017491	0.130856	0.542214	Nucleus	ligand-dependent nuclear receptor	etretinate, idarubicin/mitoxantrone/tretinoin, daunorubicin/tretinoin, idarubicin/tretinoin, doxorubicin/tretinoin, adapalene, isotretinoin, AGN 190299, tazarotene, acitretin, tretinoin, tamibarotene, alitretinoin, fenretinide	5915	218772	24706
DRD2	D2 DOPAMINE receptor, D2 dopaminergic receptor, D2-like receptors, D2a dopamine receptor, D2DR, D2R, D2S, dopamine D2, dopamine D2 receptor, Dopamine D2L receptor, dopamine receptor D2	dopamine receptor D2	ENSMUSG00000032259	0.131203	0.541133	Plasma Membrane	G-protein coupled receptor	paliperidone, risperidone, buspirone, carbidopa/entacapone/levodopa, bifeprunox, iloperidone, blonanserin, asenapine, pardoprunox, ocaperidone, abaperidone, methotrimeprazine, cis-thiothixene, fluspirilene, SLV-314, cariprazine, rotigotine, acetophenazine, BIM 23A760, sultopride, zuclopenthixol, thioproperazine, lurasidone, opipramol, paliperidone palmitate, brexpiprazole, pipothiazine, benperido…	1813	13489	24318
DGAT2	0610010B06Rik, ARAT, diacylglycerol O-acyltransferase 2, GS1999FULL, HMFN1045	diacylglycerol O-acyltransferase 2	ENSMUSG00000030747	0.133766	0.533191	Cytoplasm	enzyme		84649	67800	252900
IL1RAP	6430709H04RIK, AI255955, AV239853, C3orf13, Il-1 receptor accessory protein, IL-1RAcP, IL1R3, Il1racpb, ILRAP, interleukin 1 receptor accessory protein	interleukin 1 receptor accessory protein	ENSMUSG00000022514	0.133932	0.532677	Plasma Membrane	transmembrane receptor	CAN04	3556	16180	25466
SMAD3	AU022421, DKFZP586N0721, hMAD-3, HSPC193, HsT17436, JV15-2, LDS1C, LDS3, MAD3, MADH3, SMAD family member 3	SMAD family member 3	ENSMUSG00000032402	0.136595	0.524484	Nucleus	transcription regulator		4088	17127	25631
GRM1	4930455H15Rik, glutamate metabotropic receptor 1, glutamate receptor, metabotropic 1, Gm10828, GPRC1A, Metabotropic glutamate receptor 1a, MGLU1, MGLUR1, Mglur1 alpha, Mglur1 伪, MGLUR1A, Mgr1 伪, nmf373, PPP1R85, rcw, SCA44, SCAR13, wobl	glutamate metabotropic receptor 1	ENSMUSG00000019828	0.141104	0.510754	Plasma Membrane	G-protein coupled receptor	fasoracetam	2911	14816	24414
HTT	AI256365, C430023I11RIK, HD, HD fragment, HD misfolded, HD NH2-terminal fragment aggregates, HDH, HUNTINGTIN, IT15, LOC100503657, LOMARS	huntingtin	ENSMUSG00000029104	0.145049	0.498884	Cytoplasm	transcription regulator		3064	15194	29424
REST	2610008J04RIK, AA407358, D14MGI11, GINGF5, HGF5, NRSF, RE1-silencing transcription factor, WT6, XBR	RE1 silencing transcription factor	ENSMUSG00000029249	0.14543	0.497745	Nucleus	transcription regulator		5978	19712	83618
NR4A1	Gfrp, GFRP1, Hbr-1, HMR, N10, NAK-1, NGFI-B, NP10, nuclear receptor subfamily 4 group A member 1, nuclear receptor subfamily 4, group A, member 1, NUR77, NUR77-1, NUR77-2, NURA, TIS1, TR3, TR3 ORPHAN receptor	nuclear receptor subfamily 4 group A member 1	ENSMUSG00000023034	0.145812	0.496602	Nucleus	ligand-dependent nuclear receptor		3164	15370	79240
ATRNL1	AI504415, ALP, Atrnl, Atrnlp, attractin like 1, AW555641, bA338L11.1, bA454H24.1, KIAA0534, RGD1563485	attractin like 1	ENSMUSG00000054843	0.154468	0.471105	Other	other		26033	226255	307992
EGR1	A530045N19Rik, AT225, Early Growth Response 1, egr, ETR103, G0S30, Krox-1, KROX-24, Ngf1, NGF1-A, Ngfi, NGFI-A, TIS8, V5, Zenk, Zfp-6, ZIF-268, ZIF/268, ZNF225	early growth response 1	ENSMUSG00000038418	0.163575	0.445022	Nucleus	transcription regulator		1958	13653	24330
DRD1	C030036C15Rik, D1, D1 receptor, D1 receptors, D1a, D1DR, D1R, Da-d1 receptor, DADR, Dopamine d1 receptor, dopamine receptor D1, DR1, DRD1A, Gpcr15	dopamine receptor D1	ENSMUSG00000021478	0.166344	0.437248	Plasma Membrane	G-protein coupled receptor	carbidopa/entacapone/levodopa, iloperidone, asenapine, cis-thiothixene, rotigotine, acetophenazine, zuclopenthixol, pipothiazine, carbidopa/levodopa, chloropromazine, flupenthixol, chlorprothixene, trifluoperazine, dexamethasone/olanzapine, fluphenazine, pimozide, clozapine, haloperidol, fenoldopam, fluoxetine/olanzapine, fluphenazine decanoate, amitriptyline/perphenazine, haloperidol decanoate, …	1812	13488	24316
BCL6	B cell leukaemia/lymphoma 6, B cell leukemia/lymphoma 6, B-cell CLL/lymphoma 6, BCL5, BCL6A, LAZ3, ZBTB27, zinc finger protein 51, ZNF51	B cell CLL/lymphoma 6	ENSMUSG00000022508	0.166359	0.437208	Nucleus	transcription regulator		604	12053	303836
OTX2	CPHD6, E130306E05Rik, homeobox protein OTX2-like, LOC100911492, MCOPS5, orthodenticle homeobox 2	orthodenticle homeobox 2	ENSMUSG00000021848	0.166706	0.436237	Nucleus	transcription regulator		5015	18424	100911492
EP300	A430090G16, A730011L11, E1A binding protein p300, KAT3B, P300, p300 HAT, RSTS2	E1A binding protein p300	ENSMUSG00000055024	0.169777	0.42771	Nucleus	transcription regulator		2033	328572	170915
OXT	OP, OT, OT-NPI, OXT-NPI, Oxy, Oxytocin, Oxytocin-neurophysin i, oxytocin/neurophysin 1 prepropeptide, oxytocin/neurophysin I prepropeptide, Prepro-oxytocin	oxytocin/neurophysin I prepropeptide	ENSMUSG00000027301	0.172093	0.42134	Extracellular Space	other		5020	18429	25504
KIT	Ack2, Bs, c-KIT, c-Kit Gnnk+, C-Kit1, CD117, Fdc, Gsfsco1, Gsfsco5, Gsfsow3, KIT proto-oncogene receptor tyrosine kinase, MASTC, PBT, SCFR, SCO1, SCO5, SCR, SOW3, Ssm, white-spotted	KIT proto-oncogene receptor tyrosine kinase	ENSMUSG00000005672	0.17211	0.421294	Plasma Membrane	transmembrane receptor	nilotinib, dasatinib, sunitinib, pazopanib, axitinib, lenvatinib, tivozanib, motesanib, OSI-930, telatinib, tandutinib, masitinib, cabozantinib, amuvatinib, quizartinib, regorafenib, flumatinib, ponatinib, bortezomib/sorafenib, lapatinib/pazopanib, dexamethasone/lenalidomide/sorafenib, bevacizumab/sorafenib, imatinib/sirolimus, pexidartinib, cabozantinib/erlotinib, famitinib, imatinib/nilotinib/p…	3815	16590	64030
MGRN1	2610042J20Rik, Mahganoid, Mahogunin, mahogunin ring finger 1, mahogunin, ring finger 1, md, mKIAA0544, nc, RGD1311862, RNF156	mahogunin ring finger 1	ENSMUSG00000022517	0.173047	0.41873	Cytoplasm	enzyme		23295	17237	302938
GAL	ETL8, GAL-GMAP, galanin, galanin and GMAP prepropeptide, GALN, GLNN, GMAP	galanin and GMAP prepropeptide	ENSMUSG00000024907	0.174862	0.413793	Extracellular Space	other		51083	14419	29141
IL4R	CD124, il 4 receptor 伪 chain, IL-4 receptor, IL-4R-伪, IL-4RA, IL4R alpha, Il4r beta, Il4r 尾, interleukin 4 receptor, interleukin 4 receptor, alpha, interleukin 4 receptor, 伪, MFF receptor	interleukin 4 receptor	ENSMUSG00000030748	0.17585	0.411117	Plasma Membrane	transmembrane receptor	dupilumab, MDNA55	3566	16190	25084
JUN	Activator protein 1, AP-1, API-1, c-Fos, c-Jun, jun proto-oncogene, Jun proto-oncogene, AP-1 transcription factor subunit, Junc, LOC100288387, LOC100291417, LOC100293034, p39, v-Jun, V-jun Avian Sarcoma Virus 17 Oncogene Homolog, V-jun Sarcoma Virus 17 Oncogene Homolog	Jun proto-oncogene, AP-1 transcription factor subunit	ENSMUSG00000052684	0.176982	0.408063	Nucleus	transcription regulator		3725	16476	24516
RCOR1	5730409O11, 6720480E22Rik, AU042633, COREST, D12WSU95E, mKIAA0071, RCOR, REST corepressor 1, RGD1305743, Rocr1	REST corepressor 1	ENSMUSG00000037896	0.178454	0.404111	Nucleus	transcription regulator		23186	217864	102554884
PRLHR	Gm339, GPR10, GR3, prolactin releasing hormone receptor, PrRP receptor, PrRPR, Uhr-1	prolactin releasing hormone receptor	ENSMUSG00000045052	0.179358	0.401697	Plasma Membrane	G-protein coupled receptor		2834	226278	246075
PENK	AI326464, ENK, HUMENK2, Met-Enk, PE, Pea, PENK-A, Penk-rs, PENK1, Penk2, PPA, PPE, Ppenk, Preproenkephalin, proenkephalin, proenkephalin A, [Met5]enkephalin	proenkephalin	ENSMUSG00000045573	0.184524	0.388044	Extracellular Space	other		5179	18619	29237
TRAF4	A530032M13Rik, CART1, MLN62, msp2, RNF83, TNF receptor associated factor 4	TNF receptor associated factor 4	ENSMUSG00000017386	0.185953	0.384316	Cytoplasm	other		9618	22032	303285
FOXA2	forkhead box A2, HNF3-beta, HNF3-尾, HNF3B, TCF3B	forkhead box A2	ENSMUSG00000037025	0.191205	0.370785	Nucleus	transcription regulator		3170	15376	25099
NCOA1	bHLHe42, bHLHe74, F-SRC-1, Gm3613, KAT13A, mNRC-1, NCOA, NRC-1, nuclear receptor coactivator 1, RIP160, SRC-1, SRC-a, STEROID receptor COACTIVATOR 1E	nuclear receptor coactivator 1	ENSMUSG00000020647	0.19317	0.365796	Nucleus	transcription regulator		8648	17977	313929
KAT2B	A930006P13RIK, AI461839, AW536563, CAF, K(lysine) acetyltransferase 2B, lysine acetyltransferase 2B, P/CAF, PCAF, Pcaf-b	lysine acetyltransferase 2B	ENSMUSG00000000708	0.193963	0.363793	Nucleus	transcription regulator		8850	18519	301164
NCOA2	bHLHe75, D1Ertd433e, GRIP-1, KAT13C, nuclear receptor coactivator 2, SRC-2, TIF-2	nuclear receptor coactivator 2	ENSMUSG00000005886	0.194503	0.362434	Nucleus	transcription regulator		10499	17978	83724
INSR	4932439J01Rik, alpha subunit INSULIN receptor, CD220, D630014A15RIK, HHF5, insulin receptor, INSULIN receptor B, Insulin receptor beta, INSULIN receptor KINASE, Insulin receptor 尾, INSULIN RPTK, IR, IR alpha, IR 伪, IR-B, IRK, 伪 subunit INSULIN receptor	insulin receptor	ENSMUSG00000005534	0.195045	0.36107	Plasma Membrane	kinase	BMS-754807, insulin detemir, INS, canakinumab/INS, insulin aspart/insulin detemir, ceritinib, insulin glargine/insulin lispro, KW-2450, subetta, INS/protamine zinc insulin, INS/pioglitazone, insulin aspart, insulin glulisine, insulin lispro, insulin glargine, protamine zinc insulin	3643	16337	24954
POU4F1	Brn-3, Brn-3.0, BRN3A, E130119J07RIK, OCT-T1, OCT-T2, POU class 4 homeobox 1, POU domain, class 4, transcription factor 1, RDC-1	POU class 4 homeobox 1	ENSMUSG00000048349	0.195277	0.360488	Nucleus	transcription regulator		5457	18996	114503
GRIP1	4931400F03Rik, eb, FRASRS3, glutamate receptor interacting protein 1, GRIP	glutamate receptor interacting protein 1	ENSMUSG00000034813	0.195852	0.359049	Plasma Membrane	transcription regulator		23426	74053	84016
HEY2	bHLHb32, CHF1, GRIDLOCK, GRL, hairy/enhancer-of-split related with YRPW motif 2, HERP1, hes-related family bHLH transcription factor with YRPW motif 2, HESR2, HRT2	hes related family bHLH transcription factor with YRPW motif 2	ENSMUSG00000019789	0.1982	0.3532	Nucleus	transcription regulator		23493	15214	155430
OXTR	OT-R, OTR1, oxytocin receptor	oxytocin receptor	ENSMUSG00000049112	0.200945	0.346437	Plasma Membrane	G-protein coupled receptor	TT-235, OXT, carbetocin, oxytocin receptor antagonist	5021	18430	25342
EGFR	9030024J15RIK, AI552599, C-ERBB, EGF receptor, EGF-TK, EGFR vIII, EGFR1, epidermal growth factor receptor, ERBB, ERBB1, Errb1, Errp, HER-1 (EGFR), HER1, MENA, NISBD2, PIG61, wa-2, Wa5	epidermal growth factor receptor	ENSMUSG00000020122	0.20102	0.346251	Plasma Membrane	kinase	cetuximab, AEE 788, panitumumab, BMS-599626, varlitinib, tesevatinib, BMS-690514, dacomitinib, bevacizumab/erlotinib, matuzumab, afatinib, nimotuzumab, necitumumab, BIBX 1382BS, icotinib, transforming growth factor(alpha)-pseudomonas aeruginosa exotoxin (38), MP 412, sapitinib, cetuximab/irinotecan, CUDC 101, zalutumumab, lapatinib/pazopanib, irinotecan/panitumumab, erlotinib/vismodegib, erlotini…	1956	13649	24329
Htr5b	5-Ht5b, 5-hydroxytryptamine (serotonin) receptor 5B, REC17	5-hydroxytryptamine (serotonin) receptor 5B	ENSMUSG00000050534	0.20302	0.341373	Plasma Membrane	G-protein coupled receptor			15564	79247
NPY1R	neuropeptide Y receptor Y1, NPY receptor Y1, NPY-1, NPYIR, NPYR, Y1 receptor, Y1-R	neuropeptide Y receptor Y1	ENSMUSG00000036437	0.204236	0.338428	Plasma Membrane	G-protein coupled receptor		4886	18166	29358
ARNTL	Arnt3, aryl hydrocarbon receptor nuclear translocator-like, bHLHe5, BMAL1, BMAL1b, bmal1b', BMAL1c, JAP3, MOP3, PASD3, TIC	aryl hydrocarbon receptor nuclear translocator like	ENSMUSG00000055116	0.206348	0.333347	Nucleus	transcription regulator		406	11865	29657
RB1	OSRC, p105, p105-Rb, p110 RB, pp105, pp110, PPP1R130, pRb, RB, RB transcriptional corepressor 1, RB-ASSOCIATED, Retinoblastome tumor-suppression protein rb	RB transcriptional corepressor 1	ENSMUSG00000022105	0.208573	0.328045	Nucleus	transcription regulator		5925	19645	24708
SLC6A3	Amphetamine transporter, DA TRANSPORTER, DAT, DAT transporter, DAT1, Dopamine Transporter, Na-dependent dopamine transporter, PKDYS, solute carrier family 6 (neurotransmitter transporter, dopamine), member 3, solute carrier family 6 member 3	solute carrier family 6 member 3	ENSMUSG00000021609	0.211486	0.32118	Plasma Membrane	transporter	acetaminophen/clemastine/pseudoephedrine, acetaminophen/dexbrompheniramine/pseudoephedrine, dexbrompheniramine/pseudoephedrine, chlorpheniramine/ibuprofen/pseudoephedrine, cetirizine/pseudoephedrine, lisdexamfetamine, DOV-102,677, armodafinil, phentermine/topiramate, ioflupane I-123, hydrocodone/pseudoephedrine, bupropion/naltrexone, bupropion/dextromethorphan, fexofenadine/pseudoephedrine, fenfl…	6531	13162	24898
NCOR1	5730405M06RIK, A230020K14RIK, hN-CoR, mKIAA1047, N-CoR, nuclear receptor co-repressor 1, PPP1R109, RIP13, Rxrip13, TRAC1	nuclear receptor corepressor 1	ENSMUSG00000018501	0.211624	0.320857	Nucleus	transcription regulator		9611	20185	54299
TH	DYT14, DYT5b, The, TYH, TYROSINE 3-MONOOXYGENASE, tyrosine hydroxylase	tyrosine hydroxylase	ENSMUSG00000000214	0.212765	0.318192	Cytoplasm	enzyme	tyrosine hydroxylase inhibitor, 5,6,7,8-tetrahydrobiopterin, metyrosine, alpha-methylparatyrosine	7054	21823	25085
KCNB1	DRK1, DRK1PC, Kcr1-1, KV2.1, LOC100502627, potassium voltage gated channel, Shab-related subfamily, member 1, potassium voltage-gated channel subfamily B member 1, Shab	potassium voltage-gated channel subfamily B member 1	ENSMUSG00000050556	0.219243	0.303329	Plasma Membrane	ion channel	dalfampridine	3745	16500	25736
OPRD1	DOR, DOR-1, mDOR, Nbor, OPIATE delta receptor, OPIATE 未 receptor, OPIOID receptor delta, opioid receptor delta 1, OPIOID receptor 未, opioid receptor 未 1, opioid receptor, delta 1, opioid receptor, 未 1, OPRD, 未 Opiate Receptor, 未 Opioid Receptor, 未 OR	opioid receptor delta 1	ENSMUSG00000050511	0.221033	0.299299	Plasma Membrane	G-protein coupled receptor	aspirin/hydrocodone, aspirin/oxycodone, dihydrocodeine, aspirin/caffeine/propoxyphene, aspirin/butalbital/caffeine/codeine, dextromethorphan/morphine, morphine/naltrexone, buprenorphine/naloxone, acetaminophen/aspirin/codeine, hydrocodone/pseudoephedrine, chlorpheniramine/hydrocodone, eluxadoline, naloxone/oxycodone, bupropion/naltrexone, naltrexone/oxycodone, hydrocodone/ibuprofen, acetaminophen…	4985	18386	24613
RXRA	9530071D11RIK, LOC101928454, NR2B1, retinoid 10 receptor 伪, Retinoid X receptor alpha, Retinoid X receptor 伪, RXR, RXR alpha, Rxr 伪 1, RXRalpha1, RXR伪	retinoid X receptor alpha	ENSMUSG00000015846	0.222511	0.295995	Nucleus	ligand-dependent nuclear receptor	etretinate, daunorubicin/tretinoin, idarubicin/tretinoin, doxorubicin/tretinoin, bexarotene, acitretin, tretinoin, alitretinoin	6256	20181	25271
HCRTR1	Hctr1, hypocretin (orexin) receptor 1, hypocretin receptor 1, OX1R, OxR1	hypocretin receptor 1	ENSMUSG00000028778	0.222634	0.295723	Plasma Membrane	G-protein coupled receptor	suvorexant	3061	230777	25593
JAK2	AI504024, C81284, Fd17, Janus kinase 2, JTK10, THCYT3	Janus kinase 2	ENSMUSG00000024789	0.223338	0.294158	Cytoplasm	kinase	WP1066, tofacitinib, fedratinib, pacritinib, XL019, ruxolitinib, AZD1480, momelotinib, baricitinib, NS-018, SB-1317, gandotinib, BMS-911543, jak2 inhibitor, methotrexate/tofacitinib, baricitinib/methotrexate	3717	16452	24514
ISL1	ISL LIM homeobox 1, ISL1 transcription factor, LIM/homeodomain, ISLET1	ISL LIM homeobox 1	ENSMUSG00000042258	0.224133	0.292398	Nucleus	transcription regulator		3670	16392	64444
PMCH	A230109K23RIK, Melanin Concentrating Hormone, ppMCH, pro-melanin-concentrating hormone	pro-melanin concentrating hormone	ENSMUSG00000035383	0.224723	0.291096	Extracellular Space	other		5367	110312	24659
MAPK8	AI849689, C-JUN N-TERMINAL KINASE1, JNK, JNK-46, JNK1, JNK1A2, JNK21B1/2, mitogen-activated protein kinase 8, p46JNK1, p46JNK1 alpha, p46JNK1 伪, PRKM8, Sapk gamma, SAPK P46, Sapk 纬, SAPK1, SAPK1c, STRESS-ACTIVATED protein KINASE-LIKE KINASE	mitogen-activated protein kinase 8	ENSMUSG00000021936	0.230118	0.279358	Cytoplasm	kinase	encorafenib, cetuximab/encorafenib, binimetinib/encorafenib, aplidine	5599	26419	116554
GPR37	AI848630, EDNRBL, G protein-coupled receptor 37, hET(B)R-LP, PAELR	G protein-coupled receptor 37	ENSMUSG00000039904	0.231825	0.275708	Plasma Membrane	G-protein coupled receptor		2861	14763	117549
OPRM1	LMOR, M-OR-1, MOP, MOP-R, MOR, MOR-1O, MORA, MU OPIOID receptor, muOR, OPIATE receptor MU, opioid receptor mu 1, opioid receptor, mu 1, OPRM, Oprrm1	opioid receptor mu 1	ENSMUSG00000000766	0.233736	0.271657	Plasma Membrane	G-protein coupled receptor	acetaminophen/pentazocine, acetaminophen/caffeine/dihydrocodeine, aspirin/hydrocodone, aspirin/oxycodone, dihydrocodeine, aspirin/caffeine/propoxyphene, aspirin/butalbital/caffeine/codeine, aspirin/caffeine/dihydrocodeine, dextromethorphan/morphine, alvimopan, diphenoxylate, dihydromorphine, ethylmorphine, tapentadol, morphine/naltrexone, buprenorphine/naloxone, acetaminophen/aspirin/codeine, nal…	4988	18390	25601
AKT1	AKT, AKT serine/threonine kinase 1, CWS6, LTR-akt, PKB, PKB-ALPHA, PKB-伪, PKB/Akt, PRKBA, Protein kinase B, RAC, RAC-ALPHA, RAC-伪, Thymoma proto-oncogene 1, thymoma viral proto-oncogene 1	AKT serine/threonine kinase 1	ENSMUSG00000001729	0.234305	0.270459	Cytoplasm	kinase	triciribine, GSK690693, MK2206, uprosertib, triciribine phosphate, ipatasertib, LY2780301, ARQ 092, AZD5363, BAY1125976, MPT0E028, archexin, ARQ 751, enzastaurin, perifosine	207	11651	24185
IRS1	ENSMUSG00000022591, G972R, HIRS-1, insulin receptor substrate 1, IRS1IRM	insulin receptor substrate 1	ENSMUSG00000055980	0.235613	0.267714	Cytoplasm	enzyme		3667	16367	25467
MSX1	AA675338, AI324650, ECTD3, HOX7, Hox7.1, HYD1, msh, msh homeobox 1, STHAG1	msh homeobox 1	ENSMUSG00000048450	0.236061	0.266781	Nucleus	transcription regulator		4487	17701	81710
SIN3A	AW553200, mKIAA4126, MSIN3A, SIN3, SIN3 transcription regulator family member A, transcriptional regulator, SIN3A (yeast), WITKOS	SIN3 transcription regulator family member A	ENSMUSG00000042557	0.236973	0.264883	Nucleus	transcription regulator		25942	20466	363067
STAT5B	LOC107984978, signal transducer and activator of transcription 5B, STAT5	signal transducer and activator of transcription 5B	ENSMUSG00000020919	0.237222	0.264366	Nucleus	transcription regulator		6777	20851	25126
PITX2	9430085M16Rik, ARP1, ASGD4, Brx1, Brx1b, IDG2, IGDS, IGDS2, IHG2, IRID2, Munc30, Otlx2, paired-like homeodomain 2, paired-like homeodomain transcription factor 2, Pitx2c, PTX2, RGS, RIEG, RIEG1, RS	paired like homeodomain 2	ENSMUSG00000028023	0.237397	0.264004	Nucleus	transcription regulator		5308	18741	54284
SP1	1110003E12RIK, AA450830, AI845540, Sp1 (trans spliced isoform), Sp1 transcription factor, Sp1-1, Trans-acting transcription factor 1	Sp1 transcription factor	ENSMUSG00000001280	0.243506	0.251543	Nucleus	transcription regulator		6667	20683	24790
PTPN11	2700084A17Rik, AW536184, BPTP3, CFC, JMML, METCDS, MGC14433, Noonan syndrome 1, NS1, protein tyrosine phosphatase, non-receptor type 11, PTP-1D, PTP2C, SAP-2, SH-PTP2, SH-PTP3, SHP-2, Src homology protein 2, SYP	protein tyrosine phosphatase, non-receptor type 11	ENSMUSG00000043733	0.245561	0.247438	Cytoplasm	phosphatase	TNO155, RMC-4630	5781	19247	25622
IGF1	C730016P09Rik, IGF, IGF-I, IGF-I-smC, insulin like growth factor I, INSULIN-LIKE GROWTH FACTOR 1, insulin-like somatomedin peptide I, MAD isoform 4, mecasermin, mecasermin recombinant, MGF, Preproinsulin-like growth factor ia, somatomedin C	insulin like growth factor 1	ENSMUSG00000020053	0.246864	0.244859	Extracellular Space	growth factor	MEDI-573, BI 836845	3479	16000	24482
PPARGC1A	A830037N07RIK, Gm11133, LEM6, peroxisome proliferative activated receptor, gamma, coactivator 1 alpha, peroxisome proliferative activated receptor, 纬, coactivator 1 伪, Peroxisome Proliferator-Activating Receptor Gamma Coactivator 1 Alpha, Peroxisome Proliferator-Activating Receptor 纬 Coactivator 1 伪, Peroxisome Proliferator-Activating Receptor 纬 Coactivator 1alpha, PGC-1, PGC-1(alpha), PGC-1(伪), …	PPARG coactivator 1 alpha	ENSMUSG00000029167	0.251609	0.235614	Nucleus	transcription regulator		10891	19017	83516
PCSK2	6330411F23Rik, AI839700, NEC-2, PC2, Phpp-2, proprotein convertase subtilisin/kexin type 2, SPC2	proprotein convertase subtilisin/kexin type 2	ENSMUSG00000027419	0.25456	0.229981	Extracellular Space	peptidase		5126	18549	25121
HTR2A	5-HT-2, 5-HT-2A, 5-HT2A receptor, 5-HTR2A, 5-hydroxytryptamine (serotonin) receptor 2A, 5-hydroxytryptamine receptor 2A, E030013E04, HTR2	5-hydroxytryptamine receptor 2A	ENSMUSG00000034997	0.254884	0.229367	Plasma Membrane	G-protein coupled receptor	paliperidone, risperidone, buspirone, caffeine/ergotamine, iloperidone, eplivanserin, blonanserin, flibanserin, asenapine, ocaperidone, abaperidone, psilocybine, cis-thiothixene, nelotanserin, cariprazine, pimavanserin, cis-urocanic acid, thioproperazine, lurasidone, opipramol, paliperidone palmitate, brexpiprazole, cinitapride, pipothiazine, amitriptyline/ketamine, amitriptyline/melatonin, chlor…	3356	15558	29595
CARTPT	CART, CART prepropeptide	CART prepropeptide	ENSMUSG00000021647	0.260652	0.218637	Extracellular Space	other	amphetamine	9607	27220	29131
SIRT1	AA673258, SIR2, Sir2 伪, Sir2a, SIR2alpha, SIR2L1, SIRT, sirtuin 1	sirtuin 1	ENSMUSG00000020063	0.261543	0.217009	Nucleus	transcription regulator		23411	93759	309757
EN1	engrailed homeobox 1, engrailed-1, LOC679094, Mo-en.1	engrailed homeobox 1	ENSMUSG00000058665	0.263715	0.213077	Nucleus	transcription regulator		2019	13798	685360
HTR6	5-HT6, 5-HT6R, 5-hydroxytryptamine (serotonin) receptor 6, 5-hydroxytryptamine receptor 6	5-hydroxytryptamine receptor 6	ENSMUSG00000028747	0.265202	0.210412	Plasma Membrane	G-protein coupled receptor	iloperidone, asenapine, WAY-181187, olanzapine, sertindole	3362	15565	64354
PIK3R1	AA414921, AGM7, GRB1, IMD36, LOC105379008, p85, p85 subunit of PI3-kinase, P85 伪, p85-ALPHA, p85-伪 regulatory subunit of phosphatidylinositol 3-kinase, p85alpha regulatory adapter, phosphatidylinositol 3 kinase, regulatory subunit, polypeptide 1 (p85 伪), phosphatidylinositol 3-kinase p85-伪 regulatory subunit, phosphoinositide-3-kinase regulatory subunit 1, PI3K, PI3KA, PI3KR1, PIK31R1, pp85, REGU…	phosphoinositide-3-kinase regulatory subunit 1	ENSMUSG00000041417	0.267978	0.205498	Cytoplasm	kinase		5295	18708	25513
JUNB	AP-1, jun B proto-oncogene, Jun-B oncogene, JunB proto-oncogene, AP-1 transcription factor subunit	JunB proto-oncogene, AP-1 transcription factor subunit	ENSMUSG00000052837	0.274162	0.194829	Nucleus	transcription regulator		3726	16477	24517
FTO	ALKBH9, AW743446, BMIQ14, fat mass and obesity associated, FTO, alpha-ketoglutarate dependent dioxygenase, FTO, 伪-ketoglutarate dependent dioxygenase, GDFD, mKIAA1752, RGD1305121	FTO, alpha-ketoglutarate dependent dioxygenase	ENSMUSG00000055932	0.27686	0.190297	Nucleus	other		79068	26383	291905
ADRBK1	Adbrk1, ADRBK1, BARK1, beta ARK, BETA-ARK1, G protein-coupled receptor kinase 2, 尾 adrenergic receptor kinase, 尾 ARK, 尾-adrenergic receptor kinase 1, 尾-ARK1	G protein-coupled receptor kinase 2	ENSMUSG00000024858	0.277668	0.188953	Cytoplasm	kinase		156	110355	25238
THRA	6430529J03Rik, AR7, AW259572, c-ERBA-1, c-erbA-alpha, c-erbA-伪, CHNG6, EAR7, ERB-T-1, ERBA, ERBA1, NR1A1, Rvr, T3r 伪, T3Ralpha, T3R[a], Thr alpha, Thr 伪, THRA1, THRA2, thyroid hormone receptor alpha, Thyroid hormone receptor 伪, TR alpha, TR 伪, Tra1	thyroid hormone receptor alpha	ENSMUSG00000058756	0.280004	0.185106	Nucleus	ligand-dependent nuclear receptor	3,5-diiodothyropropionic acid, denosumab/levothyroxine, amiodarone, levothyroxine, levothyroxine/l-triiodothyronine, dextrothyroxine, L-triiodothyronine	7067	21833	81812
NR4A2	HZF-3, NOT, nuclear receptor subfamily 4 group A member 2, nuclear receptor subfamily 4, group A, member 2, NURR1, Nurr2, RNR-1, TINOR, TINUR	nuclear receptor subfamily 4 group A member 2	ENSMUSG00000026826	0.283984	0.178674	Nucleus	ligand-dependent nuclear receptor		4929	18227	54278
NPY5R	neuropeptide Y receptor Y5, Npy Y5 Receptor, NPYR5, NPYY5-R, Y5, Y5 receptor, Y5R	neuropeptide Y receptor Y5	ENSMUSG00000044014	0.28654	0.174628	Plasma Membrane	G-protein coupled receptor		4889	18168	25340
THRB	C-ERBA-2, C-ERBA-BETA, C-ERBA-尾, ERBA2, GRTH, NR1A2, PRTH, RATT3REC, T3Rbeta, T3rec, T3R[b], THR1, Thrb1, thyroid hormone receptor beta, THYROID HORMONE receptor beta2, Thyroid hormone receptor 尾, TR 尾, TRbeta	thyroid hormone receptor beta	ENSMUSG00000021779	0.28815	0.172111	Nucleus	ligand-dependent nuclear receptor	3,5-diiodothyropropionic acid, denosumab/levothyroxine, amiodarone, levothyroxine, levothyroxine/l-triiodothyronine, dextrothyroxine, L-triiodothyronine	7068	21834	24831
CDKN1B	AA408329, AI843786, Cdki1b, CDKN4, cyclin-dependent kinase inhibitor 1B, CYCLIN-DEPENDENT KINASE INHIBITOR P27, KIP1, MEN1B, MEN4, p27, P27kip, P27KIP1, P28-ICK	cyclin dependent kinase inhibitor 1B	ENSMUSG00000003031	0.288897	0.170952	Nucleus	kinase		1027	12576	83571
GHR	Ghbp, GHIP, GHR/BP, GROWTH HORMONE receptor	growth hormone receptor	ENSMUSG00000055737	0.289651	0.169789	Plasma Membrane	transmembrane receptor	GH1, prednisone/somatotropin, pegvisomant, somatrem	2690	14600	25235
ARNT2	aryl hydrocarbon receptor nuclear translocator 2, bHLHe1, Hif-2b, KIAA0307, mKIAA0307, WEDAS	aryl hydrocarbon receptor nuclear translocator 2	ENSMUSG00000015709	0.290165	0.168997	Nucleus	transcription regulator		9915	11864	25243
GRB10	5730571D09Rik, AI325020, GRB-IR, growth factor receptor bound protein 10, IRBP, MEG1, mKIAA0207, RGD1566234, RSS	growth factor receptor bound protein 10	ENSMUSG00000020176	0.290183	0.16897	Cytoplasm	other		2887	14783	498416
PGR	9930019P03Rik, BB114106, ENSMUSG00000074510, LOC360433, NR3C3, Pgrb, PR, PR beta, PR 尾, progesterone receptor, Progesterone receptor A	progesterone receptor	ENSMUSG00000031870	0.292161	0.165952	Nucleus	ligand-dependent nuclear receptor	misoprostol, dienogest, ulipristal acetate, asoprisnil, ethynodiol diacetate, norethindrone acetate, ethinyl estradiol/ethynodiol diacetate, estradiol cypionate/medroxyprogesterone acetate, tosagestin, estradiol/norethindrone acetate, ZK 230211, etonogestrel, nestorone, telapristone acetate, ethinyl estradiol/etonogestrel, 17alpha-hydroxyprogesterone caproate, leuprolide acetate/norethindrone ace…	5241	18667	25154
STAT3	1110034C02Rik, acute-phase response factor, ADMIO, ADMIO1, APRF, AW109958, HIES, MGC16063, signal transducer and activator of transcription 3, Stat3 alpha isoform, Stat3 beta isoform, Stat3 delta, Stat3 伪 isoform, Stat3 尾 isoform, Stat3 未	signal transducer and activator of transcription 3	ENSMUSG00000004040	0.299328	0.155333	Nucleus	transcription regulator	golotimod, OPB-31121, OPB-51602, STAT3 inhibitor XIII, danvatirsen, TTI-101	6774	20848	25125
AVP	ADH, ARG8 VASOPRESSIN, arginine vasopressin, ARVP, AVP-NPII, AVRP, DI, NEUROPHYSIN II, Vas, VP, Vsp	arginine vasopressin	ENSMUSG00000037727	0.300944	0.153006	Extracellular Space	other		551	11998	24221
NR3C1	GCCR, GCR, GCR alpha, GCR 伪, GCRST, glucocorticoid receptor, Glucocorticoid receptor 伪-2, GR, Gr alpha, Gr beta, Gr 伪, Gr 尾, GR-A, GRL, Grl-1, nuclear receptor subfamily 3 group C member 1, nuclear receptor subfamily 3, group C, member 1, Type ii corticosteroid receptor	nuclear receptor subfamily 3 group C member 1	ENSMUSG00000024431	0.308698	0.142186	Nucleus	ligand-dependent nuclear receptor	rimexolone, medrysone, clocortolone pivalate, diflorasone diacetate, fluorometholone, dexamethasone phosphate, cortisone acetate, halcinonide, flurandrenolide, desoximetasone, desonide, prednisolone, clobetasol propionate, fluocinolone acetonide, prednisone, hydrocortisone, triamcinolone, dexamethasone 21-acetate, 11beta hydrocortisone acetate, betamethasone, dexamethasone, budesonide, fluticason…	2908	14815	24413
MC3R	BMIQ9, MC3, melanocortin 3 receptor, OB20, OQTL	melanocortin 3 receptor	ENSMUSG00000038537	0.309369	0.141276	Plasma Membrane	G-protein coupled receptor		4159	17201	29310
HTR4	5 hydroxytryptamine (serotonin) receptor 4, 5-HT, 5-HT-4, 5-HT4R, 5-hydroxytryptamine receptor 4, 5HTR4, Serotonin receptor 4	5-hydroxytryptamine receptor 4	ENSMUSG00000026322	0.315809	0.132754	Plasma Membrane	G-protein coupled receptor	PRX-03140, cisapride, prucalopride, renzapride, fenfluramine, tegaserod, ergotamine	3360	15562	25324
STAT1	2010005J02Rik, AA408197, CANDF7, DD6G4-4, IMD31A, IMD31B, IMD31C, ISGF-3, p91, signal transducer and activator of transcription 1, STAT1 alpha, Stat1 beta, Stat1 p91, STAT1 伪, Stat1 尾, STAT91, TRANSCRIPTION FACTOR SIGNAL TRANSDUCER and ACTIVATOR	signal transducer and activator of transcription 1	ENSMUSG00000026104	0.31675	0.131541	Nucleus	transcription regulator		6772	20846	25124
SSTR2	Smstr-2, somatostatin receptor 2, SRIF-1, SS2R, SST2	somatostatin receptor 2	ENSMUSG00000047904	0.324183	0.122234	Plasma Membrane	G-protein coupled receptor	pasireotide, BIM 23A760, edotreotide, octreotide/prednisone, everolimus/pasireotide, 177Lu-edotreotide, haloperidol/octreotide, XmAb18087, dexamethasone/metoclopramide/octreotide, methylprednisolone/octreotide, octreotide/prochlorperazine, lanreotide, octreotide	6752	20606	54305
GHSR	C530020I22Rik, GH SECRETAGOGUE receptor, GHDP, GHRELIN receptor, GHRP, Ghrp receptor, Ghsr1a, growth hormone secretagogue receptor	growth hormone secretagogue receptor	ENSMUSG00000051136	0.328213	0.117393	Plasma Membrane	G-protein coupled receptor	macimorelin, anamorelin	2693	208188	84022
SLC18A2	1110037L13Rik, 9330105E13, MNAT, solute carrier family 18 (vesicular monoamine), member 2, solute carrier family 18 member A2, SVAT, SVMT, VAT2, VMAT-2	solute carrier family 18 member A2	ENSMUSG00000025094	0.329843	0.115475	Plasma Membrane	transporter	deserpidine/methyclothiazide, deserpidine, secologanin tryptamine alkaloid derivative, valbenazine, methamphetamine, amphetamine, tetrabenazine, reserpine/trichloromethiazide, chlorothiazide/reserpine, chlorthalidone/reserpine, hydralazine/hydrochlorothiazide/reserpine, hydroflumethiazide/reserpine, polythiazide/reserpine, hydrochlorothiazide/reserpine, N-methyl-3,4-methylenedioxyamphetamine, res…	6571	214084	25549
ESR1	Alpha estrogen receptor, ER, Er alpha (46 kDa isoform), Er 伪 (46 kDa isoform), ER-alpha, ER-伪, ER66, ERa, ESR, ESRA, Estr, Estra, estrogen receptor 1, estrogen receptor 1 (alpha), estrogen receptor 1 (伪), Estrogen receptor 伪, ESTRR, NR3A1, RNESTROR, TERP-1, 伪 estrogen receptor	estrogen receptor 1	ENSMUSG00000019768	0.331922	0.113063	Nucleus	ligand-dependent nuclear receptor	17-alpha-ethinylestradiol, fulvestrant, beta-estradiol, estradiol 17beta-cypionate, estriol, estrone, estradiol valerate, estrone sulfate, mestranol, CHF-4227, bazedoxifene, estradiol valerate/testosterone enanthate, TAS-108, ethynodiol diacetate, ethinyl estradiol/ethynodiol diacetate, estradiol acetate, esterified estrogens, estradiol cypionate/medroxyprogesterone acetate, estradiol/norethindro…	2099	13982	24890
POMC	BE, beta-LIPOTROPIN, Beta-LPH, beta-MSH, CLIP, Endorphin beta, Endorphin 尾, gamma MSH, Gamma-LPH, Ir beta Ep, Ir 尾 Ep, LPH, MSH, Msh 伪, NPP, OBAIRH, POC, Pomc-1, POMC2, pro-opiomelanocortin-alpha, pro-opiomelanocortin-伪, proopiomelanocortin, 尾-LIPOTROPIN, 尾-LPH, 尾-MSH, 纬 MSH, 纬-LPH	proopiomelanocortin	ENSMUSG00000020660	0.332037	0.112931	Extracellular Space	other		5443	18976	24664
GALR1	galanin receptor 1, GALNR, GALNR1	galanin receptor 1	ENSMUSG00000024553	0.340676	0.103307	Plasma Membrane	G-protein coupled receptor		2587	14427	50577
HDAC2	D10Wsu179e, HD2, histone deacetylase 2, mRPD3, RGD: 619976, RPD3, YAF1, Yy1bp	histone deacetylase 2	ENSMUSG00000019777	0.342198	0.101677	Nucleus	transcription regulator	tributyrin, belinostat, pyroxamide, histone deacetylase class II inhibitors, bortezomib/vorinostat, chidamide, 4SC-202, vorinostat, trametinib/vorinostat, theophylline	3066	15182	84577
TAC1	4930528L02Rik, B-ppt, Hs.2563, NEUROPEPTIDE gamma, NEUROPEPTIDE K, NEUROPEPTIDE 纬, NK-1, NK2, NKA, NKNA, NPK, PPT-A, PPT-I, Ppt5fl, PPTA3, RATPPTA3, TAC, TAC1 isoform 1, TAC2, Tachykinin, tachykinin 1, Tachykinin A, tachykinin precursor 1, tachykinin, precursor 1	tachykinin precursor 1	ENSMUSG00000061762	0.34324	0.100572	Extracellular Space	other	rolapitant	6863	21333	24806
PTEN	10q23del, 2310035O07RIK, A130070J02Rik, AI463227, B430203M17RIK, BZS, CWS1, DEC, GLM2, MHAM, Mmac, MMAC1, MUTATED IN MULTIPLE ADVANCED CANCERS, mutated in multiple advanced cancers 1, phosphatase and tensin homolog, PTEN1, PTENbeta, TEP1	phosphatase and tensin homolog	ENSMUSG00000013663	0.345176	0.0985421	Cytoplasm	phosphatase		5728	19211	50557
GNAS	5530400H20RIK, A930027G11RIK, AHO, AHO2, ALEX, C130027O20Rik, C20orf45, G alpha S, G protein 伪 s, G 伪 S, G-alpha-8, G-伪-8, GANGLIOSIDE EXPRESSION FACTOR 2, GNAS (guanine nucleotide binding protein, alpha stimulating) complex locus, GNAS (guanine nucleotide binding protein, 伪 stimulating) complex locus, GNAS complex locus, GNAS1, Gnasxl, Gnpas, GPSA, Gs alpha subunit, Gs GTP-Binding, GS 伪, Gs 伪 su…	GNAS complex locus	ENSMUSG00000027523	0.347819	0.0958208	Plasma Membrane	enzyme		2778	14683	24896
SCG5	7B2, AI325031, P7B2, secretogranin V, SGNE1, SgV	secretogranin V	ENSMUSG00000023236	0.349222	0.0943988	Extracellular Space	other		6447	20394	25719
PCSK1	BDP, BMIQ12, DCE, Dyn-converting enzyme, NEC1, PC1, PC3, Phpp-1, proprotein convertase subtilisin/kexin type 1, SPC3	proprotein convertase subtilisin/kexin type 1	ENSMUSG00000021587	0.349401	0.0942186	Cytoplasm	peptidase		5122	18548
CREM	cAMP responsive element modulator, Crem 伪, Crem 尾, Crem 纬, Crem 蔚, CREM-2, CREM1, hCREM-2, ICER, Icer-1	cAMP responsive element modulator	ENSMUSG00000063889	0.350957	0.092662	Nucleus	transcription regulator		1390	12916	25620
HTR5A	5-HT5A, 5-hydroxytryptamine (serotonin) receptor 5A, 5-hydroxytryptamine receptor 5A, Htr5, MR22	5-hydroxytryptamine receptor 5A	ENSMUSG00000039106	0.351444	0.0921784	Plasma Membrane	G-protein coupled receptor	asenapine	3361	15563	25689
HTR1B	5-HT-1B, 5-HT-1D-beta, 5-HT-1D-尾, 5-HT1DB, 5-hydroxytryptamine (serotonin) receptor 1B, 5-hydroxytryptamine receptor 1B, 5HT1D beta receptor, 5HT1D 尾 receptor, HTR1D2, HTR1DB, S12	5-hydroxytryptamine receptor 1B	ENSMUSG00000049511	0.354537	0.0891544	Plasma Membrane	G-protein coupled receptor	caffeine/ergotamine, asenapine, donitriptan, naproxen/sumatriptan, vortioxetine, sumatriptan, eletriptan, frovatriptan, almotriptan, fenfluramine, dihydroergotamine, ergotamine, naratriptan, zolmitriptan, rizatriptan	3351	15551	25075
BRS3	BB3, BB3R, bombesin receptor subtype 3, bombesin-like receptor 3	bombesin receptor subtype 3	ENSMUSG00000031130	0.357659	0.0861778	Plasma Membrane	G-protein coupled receptor		680	12209	260319
OPRK1	FLJ13136, K-OR-1, K1or, KAPPA OPIOID receptor, KOR, MSL-1, OPIATE receptor KAPPA, OPIATE receptor 魏, opioid receptor kappa 1, opioid receptor 魏 1, opioid receptor, kappa 1, opioid receptor, 魏 1, OPRK, Oprk2, R21, 魏 Opiate Receptor, 魏 OPIOID receptor	opioid receptor kappa 1	ENSMUSG00000025905	0.357665	0.0861722	Plasma Membrane	G-protein coupled receptor	acetaminophen/pentazocine, aspirin/oxycodone, dihydrocodeine, aspirin/caffeine/propoxyphene, aspirin/butalbital/caffeine/codeine, dextromethorphan/morphine, morphine/naltrexone, buprenorphine/naloxone, acetaminophen/aspirin/codeine, eluxadoline, naloxone/oxycodone, bupropion/naltrexone, naltrexone/oxycodone, acetaminophen/codeine, codeine/promethazine, acetaminophen/oxycodone, acetaminophen/propo…	4986	18387	29335
NEGR1	5330422G01Rik, DMML2433, IGLON4, KILON, neuronal growth regulator 1, Ntra	neuronal growth regulator 1	ENSMUSG00000040037	0.359298	0.0846446	Plasma Membrane	other		257194	320840	59318
HTR1A	5-HT-1A, 5-hydroxytryptamine (serotonin) receptor 1A, 5-hydroxytryptamine receptor 1A, 5ht1a Inhibitory Autoreceptor, ADRB2RL1, ADRBRL1, G-21, Gpcr18, PFMCD, RAT5HT1A, Serotonin 1a receptor	5-hydroxytryptamine receptor 1A	ENSMUSG00000021721	0.360034	0.0839635	Plasma Membrane	G-protein coupled receptor	buspirone, caffeine/ergotamine, bifeprunox, iloperidone, flibanserin, asenapine, naluzotan, psilocybine, SLV-314, cariprazine, naproxen/sumatriptan, thioproperazine, lurasidone, vortioxetine, brexpiprazole, cinitapride, pipothiazine, chloropromazine, vilazodone, trazodone, sumatriptan, doxepin, alprenolol, eletriptan, almotriptan, fenfluramine, quetiapine, nefazodone, xaliproden, ziprasidone, ari…	3350	15550	24473
HTR2C	5-HT 2C receptor, 5-HT1C, 5-HT2C, 5-HT2cR, 5-HTR2C, 5-hydroxytryptamine (serotonin) receptor 2C, 5-hydroxytryptamine receptor 2C, HTR1C, SR1	5-hydroxytryptamine receptor 2C	ENSMUSG00000041380	0.362933	0.0813187	Plasma Membrane	G-protein coupled receptor	paliperidone, risperidone, buspirone, caffeine/ergotamine, blonanserin, asenapine, vabicaserin, pimavanserin, opipramol, lorcaserin, fenfluramine/phentermine, trazodone, chlorprothixene, dexamethasone/olanzapine, doxepin, cyproheptadine, clomipramine, fluoxetine/olanzapine, epinastine, fenfluramine, quetiapine, olanzapine, nefazodone, mirtazapine, agomelatine, lisuride, sertindole, ziprasidone, a…	3358	15560	25187
MRAP2	bA51G5.2, BB633055, C6orf117, melanocortin 2 receptor accessory protein 2, RGD1309873	melanocortin 2 receptor accessory protein 2	ENSMUSG00000042761	0.366891	0.077811	Cytoplasm	other		112609	244958	363112
NPBWR1	GPR7, Nbpwr1, neuropeptides B and W receptor 1, neuropeptides B/W receptor 1	neuropeptides B and W receptor 1	ENSMUSG00000033774	0.37137	0.0739801	Plasma Membrane	G-protein coupled receptor		2831	226304	297795
NPY2R	LOC100360265, neuropeptide Y receptor Y2	neuropeptide Y receptor Y2	ENSMUSG00000028004	0.37806	0.0685275	Plasma Membrane	G-protein coupled receptor	peptide YY 3-36	4887	18167	66024
GADD45A	AA545191, DDIT1, Gadd, GADD45, growth arrest and DNA damage inducible alpha, growth arrest and DNA damage inducible 伪, growth arrest and DNA-damage-inducible 45 alpha, growth arrest and DNA-damage-inducible 45 伪, Growth arrest and DNA-damage-inducible 45, 伪, growth arrest and DNA-damage-inducible, alpha, growth arrest and DNA-damage-inducible, 伪	growth arrest and DNA damage inducible alpha	ENSMUSG00000036390	0.381722	0.0656763	Nucleus	other		1647	13197	25112
NPM1	B23, B23.1, B23NP, NO38, NPM, Nucleolar protein B23.2, NUCLEOPHOSMIN, nucleophosmin 1, NUMATRIN	nucleophosmin 1	ENSMUSG00000057113	0.392322	0.0579334	Nucleus	transcription regulator		4869	18148	25498
CCT6A	CCT-zeta, CCT-zeta-1, CCT-味, CCT-味-1, CCT6, Cctz, Cctz-1, Chaperonin 6a, chaperonin containing TCP1 subunit 6A, chaperonin containing Tcp1, subunit 6a (zeta), chaperonin containing Tcp1, subunit 6a (味), HTR3, LOC100038887, MoDP-2, TCP-1-zeta, TCP-1-味, TCP20, TCPZ, TTCP20	chaperonin containing TCP1 subunit 6A	ENSMUSG00000029447	0.392754	0.0576332	Cytoplasm	other		908	12466	288620
SOCS3	ATOD4, CIS3, CISH3, EF-10, Soc3, Sosc3, SSI-3, Suppressor of cytokine signaling 3	suppressor of cytokine signaling 3	ENSMUSG00000053113	0.400658	0.0523551	Cytoplasm	phosphatase		9021	12702	89829
DRD5	D1B, D5R, DBDR, DOPAMINE D5 receptor, dopamine receptor D5, DRD1B, DRD1L2, Gpcr1	dopamine receptor D5	ENSMUSG00000039358	0.403659	0.050453	Plasma Membrane	G-protein coupled receptor	carbidopa/entacapone/levodopa, iloperidone, cis-thiothixene, zuclopenthixol, carbidopa/levodopa, amantadine, trifluoperazine, fluphenazine, pimozide, clozapine, haloperidol, fenoldopam, fluphenazine decanoate, amitriptyline/perphenazine, haloperidol decanoate, trimethobenzamide, fluphenazine enanthate, perphenazine, promazine, prochlorperazine, pramipexole, olanzapine, octreotide/prochlorperazine…	1816	13492	25195
HTR3A	5-HT-3, 5-HT3A, 5-HT3R, 5-hydroxytryptamine (serotonin) receptor 3A, 5-hydroxytryptamine receptor 3A, HTR3	5-hydroxytryptamine receptor 3A	ENSMUSG00000032269	0.404616	0.0498574	Plasma Membrane	ion channel	vortioxetine, netupitant/palonosetron, donepezil/memantine, dexamethasone/palonosetron, cisapride, granisetron, aprepitant/dexamethasone/granisetron, aprepitant/dexamethasone/ondansetron, aprepitant/dexamethasone/palonosetron, ondansetron, dexamethasone/granisetron, aprepitant/palonosetron, dexamethasone/ondansetron, memantine, fenfluramine, palonosetron, mirtazapine, alosetron, dexamethasone/net…	3359	15561	79246
CNR1	CANN6, Cannabinoid cb1 receptor, Cannabinoid Receptor, cannabinoid receptor 1, cannabinoid receptor 1 (brain), CB-R, CB1, CB1 receptors, CB1A, CB1K5, CB1R, CNR, CNR1 isoform 1, Gm3576, LOC100046242, SKR6R	cannabinoid receptor 1	ENSMUSG00000044288	0.413562	0.0445547	Plasma Membrane	G-protein coupled receptor	trans-(卤)-nabilone, SLV 319, rimonabant, BAY 38-7271, delta-8-tetrahydrocannabinol, delta-9-tetrahydrocannabinol	1268	12801	25248
TRH	Pro-TRH, THR, thyrotropin releasing hormone, TRF, TRH01	thyrotropin releasing hormone	ENSMUSG00000005892	0.418015	0.0420849	Extracellular Space	other		7200	22044	25569
CCND1	AI327039, B-CELL CLL/LYMPHOMA 1, BCL1, cD1, CycD1, CYCLIN D1, Cyl-1, D11S287E, G1/S-Specific Cyclin D1, PRAD1, U21B31	cyclin D1	ENSMUSG00000070348	0.419594	0.0412356	Nucleus	transcription regulator	arsenic trioxide/tretinoin, arsenic trioxide/daunorubicin/tretinoin, arsenic trioxide/gemtuzumab ozogamicin/tretinoin, arsenic trioxide/idarubicin/tretinoin, arsenic trioxide/cytarabine/methotrexate, arsenic trioxide	595	12443	58919
CRH	CORTICOTROPIN-RELEASING HORMONE, CRF, Crf2, Crf4, Crh-41, CRH1, Gm1347	corticotropin releasing hormone	ENSMUSG00000049796	0.419938	0.0410525	Extracellular Space	cytokine		1392	12918	81648
HCRTR2	hypocretin (orexin) receptor 2, hypocretin receptor 2, mOX2aR, mOX2bR, mOXR2, OX2aR, OX2bR, OX2R, OXR2	hypocretin receptor 2	ENSMUSG00000032360	0.42417	0.0388507	Plasma Membrane	G-protein coupled receptor	suvorexant, seltorexant	3062	387285	25605
SDC1	AA408134, AA409076, BB4, CD138, HSPG, SDC, Sdc1 variant 1v, Sstn, syn-1, Syn-1v, Synd, SYND1, SYNDECA, Syndecan, syndecan 1, Syndecan-1v, Z48199	syndecan 1	ENSMUSG00000020592	0.439969	0.031441	Plasma Membrane	enzyme	indatuximab ravtansine	6382	20969	25216
ATF3	activating transcription factor 3, AIT3, LRF-1, LRFI, LRG-21	activating transcription factor 3	ENSMUSG00000026628	0.449684	0.027476	Nucleus	transcription regulator		467	11910	25389
TRHR	thyrotropin releasing hormone receptor, TRH receptor, TRH-R1	thyrotropin releasing hormone receptor	ENSMUSG00000038760	0.453722	0.0259508	Plasma Membrane	G-protein coupled receptor		7201	22045	25570
SIM1	bHLHe14, mSIM1, SIM bHLH transcription factor 1, single-minded family bHLH transcription factor 1	SIM bHLH transcription factor 1	ENSMUSG00000019913	0.454709	0.0255886	Nucleus	transcription regulator		6492	20464	309888
5-hydroxytryptamine	3-(2-aminoethyl)-1H-indol-5-ol, 3-(2-aminoethyl)indol-5-ol, 5-HT, 50-67-9, C10H12N2O, indol-5-ol, 3-(2-aminoethyl)-, serotonin					Other	chemical - endogenous mammalian					5202	HMDB0000259	50-67-9
AVPR1B	arginine vasopressin receptor 1B, AVPR V1b, AVPR V3, AVPR3, LOC100909648, V1bR, V3/V1b, vasopressin V1b receptor-like, VIBR, VPR3	arginine vasopressin receptor 1B				Plasma Membrane	G-protein coupled receptor	AVP, lypressin	553	26361	100909648|29462
AVPR2	ADHR, arginine vasopressin receptor 2, DI1, DIR, DIR3, ND1, NDI, V2R, vasopressin V2-receptor, VPV2R	arginine vasopressin receptor 2				Plasma Membrane	G-protein coupled receptor	conivaptan, tolvaptan, OPC 51803, vasopressins, terlipressin, AVP, satavaptan, OPC-31260, lypressin, desmopressin	554	12000	25108
BGLAP	AI461847, Bglap-rs1, Bglap1, Bglap2, Bglap3, BGP, BGP2, Bgpr, Bgpra, bone gamma-carboxyglutamate protein, bone gamma-carboxyglutamate protein 2, bone gamma-carboxyglutamate protein 3, Bone Gla-protein, bone 纬-carboxyglutamate protein, bone 纬-carboxyglutamate protein 2, bone 纬-carboxyglutamate protein 3, mOC-A, mOC-B, mOC-X, OC, OC-X, OCN, OG1, Og2, ORG, Osteocalcin, Osteocalcin2	bone gamma-carboxyglutamate protein				Extracellular Space	other	gallium nitrate	632	12097|12096|12095	25295
CXCL8	C-X-C motif chemokine ligand 8, GCP-1, IL8, LECT, LUCT, LYNAP, MDNCF, MONAP, Monocyte-derived neutrophil chemotactic factor, NAF, NAP-1	C-X-C motif chemokine ligand 8				Extracellular Space	cytokine		3576
Cyclin A						Nucleus	group
dopamine	1,2-benzenediol, 4-(2-aminoethyl)-, 1,2-benzenediol, 4-(2-aminoethyl)- (9CI), 4-(2-aminoethyl)benzene-1,2-diol, 50444-17-2, 51-61-6, 62-31-7, C8H11NO2, DA, dopamine HCl, dopamine hydrochloride, hydroxytyramine, Intropin, Revimine					Other	chemical - endogenous mammalian					681	HMDB0000073	51-61-6
DRD3	D3 receptor, D3DR, D3R, dopamine D3, Dopamine d3 receptor, dopamine receptor D3, ETM1, FET1	dopamine receptor D3				Plasma Membrane	G-protein coupled receptor	paliperidone, carbidopa/entacapone/levodopa, iloperidone, asenapine, abaperidone, cis-thiothixene, PNU 170413, cariprazine, rotigotine, brexpiprazole, carbidopa/levodopa, domperidone, chlorprothixene, trifluoperazine, dexamethasone/olanzapine, fluphenazine, pimozide, clozapine, haloperidol, fluoxetine/olanzapine, fluphenazine decanoate, amitriptyline/perphenazine, haloperidol decanoate, trimethob…	1814	13490	29238
estrogen	C18 steroids, oestrogen					Other	chemical drug					--	--
FAP	DPPIV, F19, FAPA, FAPalpha, fibroblast activation protein, fibroblast activation protein alpha, fibroblast activation protein 伪, fibroblast activation protein, alpha, fibroblast activation protein, 伪, SIMP	fibroblast activation protein alpha				Cytoplasm	peptidase	RO6874281, RO6874813	2191	14089	192203
FGF21	fibroblast growth factor 21	fibroblast growth factor 21				Extracellular Space	growth factor		26291	56636	170580
GH1	DRG-0327, EINECS 235-735-8, GH, GH-N, Ghb1, GHB5, growth hormone 1, hGH-N, IGHD1B, RNGHGP, somatogen, SOMATROPIN	growth hormone 1				Extracellular Space	growth factor		2688
GHRL	2210006E23Rik, des-octanoyl ghrelin, Ghr, GHRELIN, ghrelin and obestatin prepropeptide, m46, MTLRP, MTLRPAP, OBESTATIN	ghrelin and obestatin prepropeptide				Extracellular Space	growth factor		51738	58991	59301
GIP	gastric inhibitory polypeptide, GLUCOSE DEPENDENT INSULINOTROPIC POLYPEPTIDE, GLUDINS, RATGLUDINS	gastric inhibitory polypeptide				Extracellular Space	other		2695	14607	25040
HTR1E	5-HT1E, 5-HTR1E, 5-hydroxytryptamine receptor 1E, Htr1ea	5-hydroxytryptamine receptor 1E				Plasma Membrane	G-protein coupled receptor	caffeine/ergotamine, eletriptan, fenfluramine, dihydroergotamine, ergotamine	3354
HTR1F	5-HT-1F, 5-hydroxytryptamine (serotonin) receptor 1F, 5-hydroxytryptamine receptor 1F, 5HT6, Htr1eb, HTR1EL, MR77	5-hydroxytryptamine receptor 1F				Plasma Membrane	G-protein coupled receptor	naproxen/sumatriptan, sumatriptan, eletriptan, almotriptan, fenfluramine, ergotamine, naratriptan, zolmitriptan, rizatriptan	3355	15557	60448
HTR2B	5-HT(2B), 5-HT-2B, 5-hydroxytryptamine (serotonin) receptor 2B, 5-hydroxytryptamine receptor 2B, AJ012488, AV377389	5-hydroxytryptamine receptor 2B				Plasma Membrane	G-protein coupled receptor	risperidone, buspirone, blonanserin, asenapine, cariprazine, opipramol, brexpiprazole, fenfluramine/phentermine, chlorprothixene, doxepin, clomipramine, eletriptan, triflupromazine, epinastine, fenfluramine, quetiapine, nefazodone, mirtazapine, methysergide, dihydroergotamine, apomorphine, ergotamine	3357	15559	29581
HTR3B	5-HT3B, 5-hydroxytryptamine (serotonin) receptor 3B, 5-hydroxytryptamine receptor 3B	5-hydroxytryptamine receptor 3B				Plasma Membrane	ion channel	dexamethasone/palonosetron, cisapride, granisetron, aprepitant/dexamethasone/granisetron, aprepitant/dexamethasone/ondansetron, aprepitant/dexamethasone/palonosetron, ondansetron, dexamethasone/granisetron, aprepitant/palonosetron, dexamethasone/ondansetron, fenfluramine, palonosetron, mirtazapine, alosetron, aprepitant/ondansetron, aprepitant/granisetron, D-tubocurarine, ergotamine, dolasetron	9177	57014	58963
HTR3C	5-hydroxytryptamine receptor 3C	5-hydroxytryptamine receptor 3C				Plasma Membrane	ion channel	cisapride, granisetron, ondansetron, fenfluramine, palonosetron, alosetron, D-tubocurarine, ergotamine, dolasetron	170572
HTR3E	5-HT3-E, 5-HT3c1, 5-hydroxytryptamine receptor 3E, LOC285241	5-hydroxytryptamine receptor 3E				Plasma Membrane	transmembrane receptor	cisapride, granisetron, ondansetron, fenfluramine, palonosetron, alosetron, D-tubocurarine, ergotamine, dolasetron	285242
IL4	BCGF, BCGF-1, BSF-1, Il4e12, interleukin 4	interleukin 4				Extracellular Space	cytokine		3565	16189	287287
IL6	BSF-2, CDF, FDGI, HGF, HSF, IFN beta 2A, IFN 尾 2A, IFN-beta-2, IFN-尾-2, IFNB2, ILg6, interleukin-6	interleukin 6				Extracellular Space	cytokine	tocilizumab, siltuximab, clazakizumab	3569	16193	24498
IL6 receptor	IL-6R					Plasma Membrane	complex
INS	AA986540, CP-II, EINECS 234-279-7, humuline, IDDM, IDDM1, IDDM2, iletin, ILPR, Ins2, InsII, Insulin, insulin A chain, insulin B chain, insulin II, Insulin2, IRDN, Mody, MODY10, Mody4, novolin, oral insulin, ORMD-0801, Preproinsulin, Proinsulin2, regular insulin, soluble insulin, technosphere insulin, ultraphane	insulin				Extracellular Space	other		3630	16334	24506
LEP	LEPD, Leptin, OB, obese, Obgrp, OBS	leptin				Extracellular Space	growth factor		3952	16846	25608
MC1R	CMM5, Mcr1, Melanocortin 1 Receptor, MSH-R, Mshra, SHEP2, Tob	melanocortin 1 receptor				Plasma Membrane	G-protein coupled receptor		4157	17199	102552838
MC5R	MC2, melanocortin 5 receptor	melanocortin 5 receptor				Plasma Membrane	G-protein coupled receptor		4161	17203	25726
MRAP	1110025G12Rik, B27, C21ORF61, FALP, FGD2, GCCD2, melanocortin 2 receptor accessory protein, ORF61, RGD1310648	melanocortin 2 receptor accessory protein				Cytoplasm	other		56246	77037	288271
MYOD1	AI503393, bHLHc1, MD1, MYF3, MYOD, myogenic differentiation 1, PUM	myogenic differentiation 1				Nucleus	transcription regulator		4654	17927	337868
NEUROG3	Atoh5, bHLHa7, Math4B, Neurogenin3, NGN-3, Relax	neurogenin 3				Nucleus	transcription regulator		50674	11925	60329
NMU	neuromedin U, NMU-23, Nmu-r1, NMU25	neuromedin U				Extracellular Space	other		10874	56183	63887
NPFFR2	FF2, GPR74, HG31, HLWAR77, neuropeptide FF receptor 2, NPFF2, NPGPR	neuropeptide FF receptor 2				Plasma Membrane	G-protein coupled receptor		10886	104443	78964
NPW	Gm935, L8, LOC259224, neuropeptide W, PPL8, PPNPW	neuropeptide W				Extracellular Space	other		283869	381073	259224
Npy4r	neuropeptide Y receptor Y4, NYYR-D, Pp1, Ppyr1, Y4	neuropeptide Y receptor Y4				Plasma Membrane	G-protein coupled receptor			19065	29471
NR0B2	nuclear receptor subfamily 0 group B member 2, nuclear receptor subfamily 0, group B, member 2, SHP, SHP-1	nuclear receptor subfamily 0 group B member 2				Nucleus	ligand-dependent nuclear receptor		8431	23957	117274
NR1H4	AI957360, BAR, Farnesol Receptor, FXR, FXR alpha, FXR 伪, HRR-1, nuclear receptor subfamily 1 group H member 4, nuclear receptor subfamily 1, group H, member 4, PFIC5, RIP14, Rxrip14	nuclear receptor subfamily 1 group H member 4				Nucleus	ligand-dependent nuclear receptor	obeticholic acid, apomine	9971	20186	60351
PDX1	GSF, Gstf, IDX-1, IPF-1, IPF2, IUF1, MODY4, PAGEN1, pancreatic and duodenal homeobox 1, STF-1, 尾-TF1	pancreatic and duodenal homeobox 1				Nucleus	transcription regulator		3651	18609	29535
POU1F1	CPHD1, dw, dwarf, GHF-1, GHF1A, Hmp1, PIT1, PIT1-RS1, Pit1b, PIT1Z, POU class 1 homeobox 1, POU domain, class 1, transcription factor 1, POU1F1a	POU class 1 homeobox 1				Nucleus	transcription regulator		5449	18736	25517
PPARG	CIMT1, GLM1, NR1C3, peroxisome proliferator activator receptor 纬, peroxisome proliferator-activated receptor gamma, peroxisome proliferator-activated receptor 纬, PPAR gamma 3, PPAR 纬 3, PPAR-gamma, PPAR-纬, Pparg1, PPFP, receptor 纬	peroxisome proliferator activated receptor gamma				Nucleus	ligand-dependent nuclear receptor	icosapent, amlodipine/telmisartan, inolitazone, aleglitazar, aspirin/dipyridamole/telmisartan, clopidogrel/telmisartan, glimepiride/rosiglitazone, nicotinic acid/pioglitazone, alogliptin/pioglitazone, glimepiride/pioglitazone, GED-0507-34-levo, INS/pioglitazone, rosiglitazone, farglitazar, sulfasalazine, pioglitazone, telmisartan, tesaglitazar, troglitazone, hydrochlorothiazide/telmisartan, balsa…	5468	19016	25664
PRLH	EG623503, PRH, prolactin releasing hormone, PRRP	prolactin releasing hormone				Extracellular Space	cytokine		51052	623503	63850
PYY	GHYY, peptide YY (mapped), peptide-YY, PYY-I, PYY1, RATGHYY, Yy	peptide YY				Extracellular Space	other		5697	217212	287730
RETN	ADSF, FIZZ3, HXCP1, RESISTIN, RETN1, RSTN, XCP1, Xcp4	resistin				Extracellular Space	other		56729	57264	246250
TG	AITD3, cog, T4, TGN, Thyroglobulin, THYROID HORMONE	thyroglobulin				Extracellular Space	other		7038	21819	24826
TMEM18	BC024093, lncND, transmembrane protein 18	transmembrane protein 18				Nucleus	other		129787
TNF	AT-TNF, DIF, RATTNF, TMTNF, TNF-a, TNF-alpha, TNF-伪, Tnfsf1a, TNFSF2, TNLG1F, tumor necrosis factor, Tumor Necrosis Factor 伪, tumor necrosis factor, 伪, tumour necrosis factor, tumour Necrosis Factor Alpha, tumour Necrosis Factor 伪, tumour necrosis factor, alpha, tumour necrosis factor, 伪	tumor necrosis factor				Extracellular Space	cytokine	adalimumab, etanercept, infliximab, certolizumab, golimumab, tumor necrosis factor receptor antagonist, afelimomab, infliximab/methotrexate, dexamethasone/thalidomide, dexamethasone/pomalidomide, cyclophosphamide/dexamethasone/thalidomide, golimumab/methotrexate, bortezomib/dexamethasone/thalidomide, rituximab/thalidomide, bortezomib/thalidomide, prednisone/thalidomide, adalimumab/methotrexate, e…	7124	21926	24835
Tnf receptor	member of the tumour necrosis factor receptor family, TNF R1, Tnf receptor superfamily, TNFR, tumour necrosis factor receptor					Plasma Membrane	group	CYT-6091
TPH	1.14.16.4, indoleacetic acid-5-hydroxylase, L-tryptophan hydroxylase, L-tryptophan,tetrahydrobiopterin:oxygen oxidoreductase (5-hydroxylating), tryptophan 5-hydroxylase, tryptophan 5-monooxygenase, Tryptophan hydroxylase					Cytoplasm	group	telotristat ethyl, telotristat
TPH1	TPH, TPRH, TRPH, tryptophan 5-monooxygenase, tryptophan hydroxylase 1	tryptophan hydroxylase 1				Nucleus	enzyme	telotristat ethyl, telotristat, 5,6,7,8-tetrahydrobiopterin	7166	21990	24848
UCP1	AI385626, SLC25A7, Thermogenin, UCP, Ucpa, Uncoupling protein 1, uncoupling protein 1 (mitochondrial, proton carrier), Uncp	uncoupling protein 1				Cytoplasm	transporter		7350	22227	24860
VDR	NR1I1, PPP1R163, vitamin D (1,25-dihydroxyvitamin D3) receptor, vitamin D receptor	vitamin D receptor				Nucleus	transcription regulator	calcipotriene, ergocalciferol, inecalcitol, ILX-23-7553, alendronate/cholecalciferol, 2-(3-hydroxypropoxy)calcitriol, betamethasone dipropionate/calcipotriene, alfacalcidol, calcium carbonate/cholecalciferol, 1,25-dihydroxyergocalciferol, paricalcitol, doxercalciferol, cholecalciferol, calcitriol, calcifediol, seocalcitol	7421	22337	24873
