# Supplementary material for: The carbohydrate-insulin model does not explain the impact of varying dietary macronutrients on the body weight and adiposity of mice
Source: Mol Metab. 2019 Nov 16;32:27–43. doi: 10.1016/j.molmet.2019.11.010 (PMC6938849; doi:10.1016/j.molmet.2019.11.010)
Supplement: Multimedia component 4 [file mmc4.xlsx]

## Sheet: Diet info
Product Code	D14071601		D14071602		D14071603		D14071604		D14071605		D14071606
60% fat	5% Protein		10% Protein		15% Protein		20% Protein		25% Protein		30% Protein
	gm%	kcal%	gm%	kcal%	gm%	kcal%	gm%	kcal%	gm%	kcal%	gm%	kcal%
Protein	7	5	13	10	20	15	26	20	33	25	39	30
carbohydrate	46	35	39	30	33	25	26	20	20	15	13	10
fat	35	60	35	60	35	60	35	60	35	60	35	60
total		100		100		100		100		100		100
kcal/gm	5.2		5.2		5.2		5.2		5.2		5.2
Ingredient	gm	kcal	gm	kcal	gm	kcal	gm	kcal	gm	kcal	gm	kcal
Casein	50	200	100	400	150	600	200	800	250	1000	300	1200
L-Cystine	0.75	3	1.5	6	2.25	9	3	12	3.75	15	4.5	18
Corn Starch	145	580	114.3	457	68.6	274	17.8	71	0	0	0	0
Maltodextrin 10	150	600	130	520	125	500	125	500	92	368	41.2	165
Sucrose	51	204	51	204	51	204	51	204	51	204	51	204
Cellulose, BW200	50	0	50	0	50	0	50	0	50	0	50	0
Cocoa Butter	75	675	75	675	75	675	75	675	75	675	75	675
Coconut oil	5	45	5	45	5	45	5	45	5	45	5	45
Menhaden oil	5	45	5	45	5	45	5	45	5	45	5	45
Palm oil	165	1485	165	1485	165	1485	165	1485	165	1485	165	1485
Safflower oil	20	180	20	180	20	180	20	180	20	180	20	180
Mineral mix, S10026	10	0	10	0	10	0	10	0	10	0	10	0
DiCalcium Phosphate	13	0	13	0	13	0	13	0	13	0	13	0
Calcium Carbonate	5.5	0	5.5	0	5.5	0	5.5	0	5.5	0	5.5	0
Potassium Citrate, 1H20	16.5	0	16.5	0	16.5	0	16.5	0	16.5	0	16.5	0
Vitamin Mix, V10001	10	40	10	40	10	40	10	40	10	40	10	40
Choline Bitartrate	2	0	2	0	2	0	2	0	2	0	2	0
FD&C Yellow Dye #5	0	0	0	0	0	0	0	0	0	0	0	0
FD&C Red Dye #40	0.0125	0	0.05	0	0.075	0	0.125	0	0.175	0	0.2	0
FD&C Blue Dye #1	0	0	0	0	0	0	0	0	0	0	0	0
Total	773.763	4057	773.85	4057	773.925	4057	773.925	4057	773.925	4057	773.9	4057
Product Code	D14071607		D14071608		D14071609		D14071610		D14071611		D14071612
20% fat	5% Protein		10% Protein		15% Protein		20% Protein		25% Protein		30% Protein
	gm%	kcal%	gm%	kcal%	gm%	kcal%	gm%	kcal%	gm%	kcal%	gm%	kcal%
Protein	5	5	10	10	15	15	20	20	25	25	30	30
carbohydrate	76	75	71	70	66	65	61	60	56	55	51	50
fat	9	20	9	20	9	20	9	20	9	20	9	20
total		100		100		100		100		100		100
kcal/gm	4.1		4.1		4.1		4.1		4.1		4.1
Ingredient	gm	kcal	gm	kcal	gm	kcal	gm	kcal	gm	kcal	gm	kcal
Casein	50	200	100	400	150	600	200	800	250	1000	300	1200
L-Cystine	0.75	3	1.5	6	2.25	9	3	12	3.75	15	4.5	18
Corn Starch	600	2400	549.3	2197	498.5	1994	447.7	1791	397	1588	346.2	1385
Maltodextrin 10	100	400	100	400	100	400	100	400	100	400	100	400
Sucrose	51	204	51	204	51	204	51	204	51	204	51	204
Cellulose, BW200	50	0	50	0	50	0	50	0	50	0	50	0
Cocoa Butter	25	225	25	225	25	225	25	225	25	225	25	225
Coconut oil	1.7	15	1.7	15	1.7	15	1.7	15	1.7	15	1.7	15
Menhaden oil	1.7	15	1.7	15	1.7	15	1.7	15	1.7	15	1.7	15
Palm oil	55	495	55	495	55	495	55	495	55	495	55	495
Safflower oil	6.6	59	6.6	59	6.6	59	6.6	59	6.6	59	6.6	59
Mineral mix, S10026	10	0	10	0	10	0	10	0	10	0	10	0
DiCalcium Phosphate	13	0	13	0	13	0	13	0	13	0	13	0
Calcium Carbonate	5.5	0	5.5	0	5.5	0	5.5	0	5.5	0	5.5	0
Potassium Citrate, 1H20	16.5	0	16.5	0	16.5	0	16.5	0	16.5	0	16.5	0
Vitamin Mix, V10001	10	40	10	40	10	40	10	40	10	40	10	40
Choline Bitartrate	2	0	2	0	2	0	2	0	2	0	2	0
FD&C Yellow Dye #5	0.0063	0	0.025	0	0.0375	0	0.0625	0	0.0875	0	0.1	0
FD&C Red Dye #40	0.0063	0	0.025	0	0.0375	0	0.0625	0	0.0875	0	0.1	0
FD&C Blue Dye #1	0	0	0	0	0	0	0	0	0	0	0	0
Total	998.76	4057	998.85	4057	998.83	4057	998.83	4057	998.93	4057	998.9	4057
Product Code	D14071613		D14071614		D14071615		D14071616		D14071617		D14071618
10% Protein	10% fat		30% fat		40% fat		50% fat		70% fat		80% fat
	gm%	kcal%	gm%	kcal%	gm%	kcal%	gm%	kcal%	gm%	kcal%	gm%	kcal%
Protein	10	10	11	10	11	10	12	10	14	10	15	10
carbohydrate	77	80	65	60	57	50	49	40	28	20	15	10
fat	4	10	14	30	20	40	27	50	44	70	54	80
total		100		100		100		100		100		100
kcal/gm	3.8		4.3		4.6		4.9		5.7		6.1
Ingredient	gm	kcal	gm	kcal	gm	kcal	gm	kcal	gm	kcal	gm	kcal
Casein	100	400	100	400	100	400	100	400	100	400	100	400
L-Cystine	1.5	6	1.5	6	1.5	6	1.5	6	1.5	6	1.5	6
Corn Starch	650.2	2602	448	1792	347	1388	245.5	982	43.2	173	0	0
Maltodextrin 10	100	400	100	400	100	400	100	400	100	400	100	400
Sucrose	51	204	51	204	51	204	51	204	51	204	51	204
Cellulose, BW200	50	0	50	0	50	0	50	0	50	0	50	0
Cocoa Butter	12.5	113	37.5	338	50	450	62.5	563	87.5	788	100	900
Coconut oil	0.85	8	2.5	23	3.3	30	4.2	38	5.8	52	6.7	60
Menhaden oil	0.85	8	2.5	23	3.3	30	4.2	38	5.8	52	6.7	60
Palm oil	27.5	248	82.5	743	110	990	137.5	1238	192.5	1733	220	1980
Safflower oil	3.3	30	10	90	13.3	120	16.6	149	23.3	210	26.7	240
Mineral mix, S10026	10	0	10	0	10	0	10	0	10	0	10	0
DiCalcium Phosphate	13	0	13	0	13	0	13	0	13	0	13	0
Calcium Carbonate	5.5	0	5.5	0	5.5	0	5.5	0	5.5	0	5.5	0
Potassium Citrate, 1H20	16.5	0	16.5	0	16.5	0	16.5	0	16.5	0	16.5	0
Vitamin Mix, V10001	10	40	10	40	10	40	10	40	10	40	10	40
Choline Bitartrate	2	0	2	0	2	0	2	0	2	0	2	0
FD&C Yellow Dye #5	0.0063	0	0.025	0	0.0375	0	0.0625	0	0.0875	0	0.125	0
FD&C Red Dye #40	0	0		0		0		0		0		0
FD&C Blue Dye #1	0.0063	0	0.025	0	0.0375	0	0.0625	0	0.0875	0	0.125	0
Total	1055	4057	942.55	4057	886.48	4057	830.13	4057	717.78	4057	661.25	4057
Product Code	D14071619		D14071620		D14071621		D14071622		D14071623		D14071624
25% protein	8.3% fat		25% fat		33.3% fat		41.7% fat		58.3% fat		66.6% fat
	gm%	kcal%	gm%	kcal%	gm%	kcal%	gm%	kcal%	gm%	kcal%	gm%	kcal%
Protein	24	25	26	25	27	25	29	25	32	25	34	25
carbohydrate	64	67	52	50	46	42	39	33	22	17	12	8
fat	4	8.3	12	25	16	33.3	21	41.7	34	58.3	41	66.6
total		100		100		100		100		100		100
kcal/gm	3.8		4.2		4.4		4.6		5.2		5.5
Ingredient	gm	kcal	gm	kcal	gm	kcal	gm	kcal	gm	kcal	gm	kcal
Casein	250	1000	250	1000	250	1000	250	1000	250	1000	250	1000
L-Cystine	3.75	15	3.75	15	3.75	15	3.75	15	3.75	15	3.75	15
Corn Starch	515.5	2062	346.5	1386	262	1048	176.5	706	8	32	0	0
Maltodextrin 10	100	400	100	400	100	400	100	400	100	400	24	96
Sucrose	51	204	51	204	51	204	51	204	51	204	51	204
Cellulose, BW200	50	0	50	0	50	0	50	0	50	0	50	0
Cocoa Butter	10.37	93	31.25	281	41.67	375	52.22	470	73.03	657	83.39	751
Coconut oil	0.69	6	2.08	19	2.78	25	3.48	31	4.87	44	5.56	50
Menhaden oil	0.69	6	2.08	19	2.78	25	3.48	31	4.87	44	5.56	50
Palm oil	22.8	205	68.75	619	91.67	825	114.89	1034	160.66	1446	183.45	1651
Safflower oil	2.77	25	8.33	75	11.1	100	13.92	125	19.47	175	22.24	200
Mineral mix, S10026	10	0	10	0	10	0	10	0	10	0	10	0
DiCalcium Phosphate	13	0	13	0	13	0	13	0	13	0	13	0
Calcium Carbonate	5.5	0	5.5	0	5.5	0	5.5	0	5.5	0	5.5	0
Potassium Citrate, 1H20	16.5	0	16.5	0	16.5	0	16.5	0	16.5	0	16.5	0
Vitamin Mix, V10001	10	40	10	40	10	40	10	40	10	40	10	40
Choline Bitartrate	2	0	2	0	2	0	2	0	2	0	2	0
FD&C Yellow Dye #5	0	0	0	0	0	0	0	0	0	0	0	0
FD&C Red Dye #40	0	0	0	0	0	0	0	0	0	0	0	0
FD&C Blue Dye #1	0.0125	0	0.05	0	0.075	0	0.125	0	0.175	0	0.225	0
Total	1064.6	4057	970.79	4057	923.83	4057	876.37	4057	782.83	4057	736.18	4057
